# Supplementary material for: The fusiform gyrus exhibits an epigenetic signature for Alzheimer’s disease
Source: Clin Epigenetics. 2020 Aug 27;12:129. doi: 10.1186/s13148-020-00916-3 (PMC7457273; doi:10.1186/s13148-020-00916-3)
Supplement: Supplementary file 2 — Additional file 2: Table S1. ST1_DEG_of_4_brain_reigons.xls. [file 13148_2020_916_MOESM2_ESM.xls]

## Sheet: diffgenes_GSE95587_FUS
GeneID	Length	logFC	AveExpr	t	P.Value	adj.P.Val	B	Symbol	Refseq
103344926	1182	-1.9257	1.1984	-8.21042	2.25491e-11	6.40282e-07	15.1294	LINCR-0002	NR_120606
5475	3225	-1.70992	0.332889	-6.89325	3.9257e-09	3.71568e-05	10.1685	PPEF1	NM_006240
116	3773	-1.7713	1.98885	-6.5528	1.48156e-08	5.13196e-05	9.38356	ADCYAP1	NM_001099733
9923	9286	0.645775	4.77679	6.44049	2.2924e-08	5.42439e-05	9.03936	ZBTB40	NM_001083621
4319	1759	1.97461	-5.33609	6.65432	9.97798e-09	4.46757e-05	9.01692	MMP10	NM_002425
57584	7696	0.60139	8.28598	6.37126	2.9985e-08	6.0816e-05	8.77706	ARHGAP21	NM_020824
84525	4001	-0.998916	6.52934	-6.27371	4.37445e-08	6.20886e-05	8.4108	HOPX	NM_001145459
6422	4467	1.22725	4.69613	6.21301	5.53058e-08	7.13821e-05	8.19934	SFRP1	NM_003012
10126	1487	-0.711499	3.84688	-6.18822	6.08598e-08	7.20047e-05	8.10988	DNAL4	NM_005740
2922	1249	-2.15187	-1.23624	-6.47606	1.99661e-08	5.15397e-05	8.09847	GRP	NM_001012512
339745	5831	0.693643	4.66906	6.14855	7.09174e-08	8.0548e-05	7.95836	SPOPL	NM_001001664
8988	784	-1.92004	0.110341	-6.26116	4.59186e-08	6.20886e-05	7.94792	HSPB3	NM_006308
8243	9930	0.604797	5.53094	6.12611	7.73207e-08	8.13156e-05	7.86583	SMC1A	NM_001281463
3908	9960	1.03747	3.93922	6.08268	9.13878e-08	8.49429e-05	7.72616	LAMA2	NM_000426
51382	1806	-0.630347	6.19484	-6.07779	9.31228e-08	8.49429e-05	7.68383	ATP6V1D	NM_015994
79017	1326	-0.690712	4.4632	-6.04908	1.03989e-07	8.68457e-05	7.58906	GGCT	NM_001199815
619279	15497	0.657253	5.87818	6.02032	1.1613e-07	9.15978e-05	7.47321	ZNF704	NM_001033723
399827	3384	-2.26991	-0.644129	-6.19309	5.97273e-08	7.20047e-05	7.46778	LINC01164	NM_001001677
23258	5124	0.645962	7.41255	5.99734	1.26835e-07	9.73373e-05	7.38803	DENND5A	NM_001243254
54407	4884	1.14033	7.27523	5.9447	1.55184e-07	0.000109345	7.19387	SLC38A2	NM_001307936
9168	482	-0.660981	8.27301	-5.93434	1.61463e-07	0.000109345	7.1625	TMSB10	NM_021103
100507557	4155	-0.890947	1.59034	-5.9401	1.57942e-07	0.000109345	7.13282	LOC100507557	NR_038244
728192	914	-1.60285	-0.588852	-6.09386	8.75422e-08	8.49429e-05	7.11277	LINC00460	NR_034119
100506527	2665	-1.88597	1.10729	-5.89223	1.89676e-07	0.000119686	6.91929	LINC01007	NR_103747
6446	4019	0.971488	6.71574	5.85115	2.21896e-07	0.000128756	6.8498	SGK1	NM_001143676
23097	7312	0.76114	6.44115	5.8508	2.22189e-07	0.000128756	6.84852	CDK19	NM_001300960
114793	5950	0.75016	8.21438	5.8307	2.39896e-07	0.000133565	6.77979	FMNL2	NM_001004417
100996645	1312	-1.33293	1.40504	-5.81581	2.53905e-07	0.000136031	6.6849	LINCR-0003	NR_120607
51155	3084	-0.872055	4.57704	-5.80289	2.66714e-07	0.000137697	6.68471	JPT1	NM_001002032
3912	5941	-1.11152	3.845	-5.76803	3.04554e-07	0.000148941	6.57208	LAMB1	NM_002291
80824	6887	0.623663	4.96831	5.75852	3.15771e-07	0.000148941	6.52272	DUSP16	NM_030640
4790	4370	0.711195	3.86087	5.75078	3.25209e-07	0.000148941	6.51906	NFKB1	NM_001165412
23013	12227	0.618226	6.49814	5.75441	3.20743e-07	0.000148941	6.49586	SPEN	NM_015001
4643	5110	1.0925	4.27034	5.73233	3.48815e-07	0.000154759	6.44728	MYO1E	NM_004998
50859	3668	0.977857	6.64673	5.72466	3.59121e-07	0.000156881	6.38769	SPOCK3	NM_001040159
23639	4957	-0.744655	3.68178	-5.69015	4.09367e-07	0.000163718	6.29481	LRRC6	NM_001321961
51299	2761	-1.05496	6.05693	-5.6954	4.01292e-07	0.000162781	6.28151	NRN1	NM_001278710
57609	8783	0.757104	6.76468	5.66942	4.42829e-07	0.000169921	6.18641	DIP2B	NM_020849
10417	2478	-1.06175	-0.145915	-5.7729	2.98967e-07	0.000148933	6.18253	SPON2	NM_001128325
27018	1354	-0.679267	7.29172	-5.65971	4.59406e-07	0.000173931	6.15406	BEX3	NM_001282674
344148	9429	0.83451	3.05322	5.64287	4.89634e-07	0.000178246	6.13832	NCKAP5	NM_207363
159195	6294	0.986896	7.09119	5.65081	4.75146e-07	0.000176646	6.11933	USP54	NM_001320437
63974	2161	-1.68059	3.06762	-5.63196	5.10276e-07	0.000181116	6.09653	NEUROD6	NM_022728
2662	2656	-0.867456	2.12312	-5.6279	5.18158e-07	0.000181643	6.0751	GDF10	NM_004962
94160	5168	-1.33801	0.209963	-5.70067	3.93361e-07	0.000162781	6.06743	ABCC12	NM_033226
10562	2919	-1.81913	-1.08758	-5.81864	2.51183e-07	0.000136031	6.05666	OLFM4	NM_006418
157556	496	-0.921136	-0.300731	-5.74603	3.31133e-07	0.000149246	6.0305	BAALC-AS2	NM_198099
140710	8726	0.673047	4.87348	5.5963	5.83874e-07	0.00019278	5.93667	SOGA1	NM_080627
7066	2186	-0.966706	1.39532	-5.60216	5.71091e-07	0.000192313	5.93476	THPO	NM_000460
29106	3310	-0.830592	7.05551	-5.57443	6.34109e-07	0.000201875	5.84431	SCG3	NM_001165257
5860	1653	1.01191	8.53389	5.57203	6.39859e-07	0.000201875	5.84114	QDPR	NM_000320
23500	8398	1.01368	7.26666	5.57263	6.38424e-07	0.000201875	5.83649	DAAM2	NM_001201427
2823	4709	-0.678563	9.64423	-5.52936	7.51452e-07	0.000211451	5.6992	GPM6A	NM_001261447
55561	5732	2.01305	-2.17012	5.86574	2.09873e-07	0.000126794	5.68659	CDC42BPG	NM_017525
283663	2516	0.986227	1.31647	5.55571	6.8046e-07	0.000209108	5.68138	LINC00926	NR_024433
79789	12904	1.29403	6.50837	5.52913	7.52125e-07	0.000211451	5.67967	CLMN	NM_024734
650	3554	0.68998	1.57084	5.536	7.32918e-07	0.000211071	5.67136	BMP2	NM_001200
105	8426	0.828365	5.84501	5.52585	7.61439e-07	0.000211971	5.66975	ADARB2	NM_018702
23242	8159	0.747913	7.49385	5.51774	7.85034e-07	0.000214337	5.63923	COBL	NM_001287436
55636	13352	0.748051	4.91123	5.51162	8.03336e-07	0.000217245	5.63145	CHD7	NM_001316690
284018	1566	-0.631882	2.97959	-5.48651	8.82821e-07	0.000229796	5.58202	C17orf58	NM_181655
23150	7855	1.09905	4.96804	5.4852	8.87165e-07	0.000229796	5.53932	FRMD4B	NM_015123
4286	6134	0.736742	3.38604	5.46386	9.61171e-07	0.000239288	5.50195	MITF	NM_000248
116135	2844	-0.795176	3.52554	-5.46166	9.69117e-07	0.000239288	5.47933	LRRC3B	NM_001317808
90268	8190	0.598495	3.66787	5.45365	9.98668e-07	0.000241023	5.45806	OTULIN	NM_138348
2650	6893	-0.678826	1.80176	-5.45502	9.93547e-07	0.000241023	5.45455	GCNT1	NM_001097633
102724156	412	-0.991531	-0.873102	-5.62417	5.25529e-07	0.00018198	5.44251	LOC102724156	NR_135137
10923	4236	-0.645849	6.75661	-5.46192	9.68167e-07	0.000239288	5.43724	SUB1	NM_006713
7572	6502	0.622248	6.61264	5.462	9.67891e-07	0.000239288	5.4366	ZNF24	NM_001308123
5217	2106	-0.734745	7.99664	-5.45267	1.00234e-06	0.000241023	5.41154	PFN2	NM_002628
27106	2945	0.978942	5.77485	5.43724	1.06205e-06	0.000245177	5.35245	ARRDC2	NM_001025604
54443	4844	1.37213	7.33705	5.42591	1.10805e-06	0.000251705	5.30857	ANLN	NM_001284301
5305	5225	0.933139	8.37785	5.42216	1.12374e-06	0.000252176	5.30105	PIP4K2A	NM_001330062
64651	3863	0.728778	4.23198	5.41238	1.16562e-06	0.000255132	5.29521	CSRNP1	NM_001320559
22834	11553	0.856754	6.12631	5.42117	1.12789e-06	0.000252176	5.2917	ZNF652	NM_001145365
8495	7023	0.921193	4.46805	5.40534	1.19674e-06	0.000258438	5.2652	PPFIBP2	NM_001256568
3092	8391	1.01735	6.2915	5.40205	1.21156e-06	0.000258664	5.2229	HIP1	NM_001243198
23446	11988	0.929293	7.66053	5.38825	1.27567e-06	0.00026171	5.17495	SLC44A1	NM_001286730
29841	3792	-0.863252	1.87486	-5.36835	1.37413e-06	0.000265432	5.1602	GRHL1	NM_198182
574407	3534	-1.23136	0.446946	-5.41182	1.16806e-06	0.000255132	5.15643	OBSCN-AS1	NM_001025495
9556	921	-0.623336	6.24272	-5.38329	1.29956e-06	0.00026171	5.15449	C14orf2	NM_001127393
58527	845	-0.836347	2.77232	-5.35915	1.42209e-06	0.000265861	5.13559	ABRACL	NM_021243
6623	878	-1.02545	5.99807	-5.37116	1.35977e-06	0.000265432	5.11187	SNCG	NM_001330120
10404	2526	0.81203	4.40178	5.34852	1.47965e-06	0.000265861	5.06377	CPQ	NM_016134
101929544	839	-1.1522	1.19587	-5.35096	1.46622e-06	0.000265861	5.05877	LINC02217	NR_134273
23235	6308	0.853506	4.64316	5.34874	1.47838e-06	0.000265861	5.05751	SIK2	NM_015191
25859	9499	-1.47121	2.85423	-5.32813	1.59645e-06	0.000273654	5.0233	PART1	NM_001039499
100506012	3137	-0.59246	1.10765	-5.34321	1.50918e-06	0.000267833	5.00984	PPP5D1	NM_001205281
54456	5114	-0.753534	0.450256	-5.37007	1.36534e-06	0.000265432	4.99896	MOV10L1	NM_001164104
5187	4808	0.714706	5.84827	5.3316	1.57591e-06	0.000273654	4.97278	PER1	NM_002616
84735	2198	1.19329	5.886	5.32723	1.60181e-06	0.000273654	4.9594	CNDP1	NM_032649
10625	4375	0.672574	6.47545	5.31692	1.66446e-06	0.000277151	4.91761	IVNS1ABP	NM_006469
10018	9649	0.701758	3.12336	5.2922	1.8248e-06	0.000297788	4.90282	BCL2L11	NM_001204106
81849	7207	-1.35172	3.9088	-5.28212	1.89441e-06	0.000298498	4.82834	ST6GALNAC5	NM_001320273
138649	2307	-0.759284	3.87803	-5.28036	1.90684e-06	0.000298498	4.82437	ANKRD19P	NM_001010925
85461	8334	0.705949	4.49308	5.27843	1.92057e-06	0.000298498	4.81078	TANC1	NM_001145909
8019	6287	0.597118	4.50246	5.27787	1.92455e-06	0.000298498	4.80693	BRD3	NM_007371
7716	4865	0.733297	5.62182	5.28301	1.88816e-06	0.000298498	4.80216	VEZF1	NM_001330393
127700	1845	-0.652689	2.54793	-5.25794	2.07237e-06	0.000308089	4.78584	OSCP1	NM_001330493
4650	7747	0.789703	6.34271	5.27652	1.93427e-06	0.000298498	4.77435	MYO9B	NM_001130065
51473	4820	-0.956138	0.644528	-5.28502	1.87413e-06	0.000298498	4.76077	DCDC2	NM_001195610
54847	7642	-1.04416	3.42889	-5.25234	2.11586e-06	0.000308102	4.74049	SIDT1	NM_001308350
4706	1013	-0.626321	5.0396	-5.25873	2.06633e-06	0.000308089	4.71831	NDUFAB1	NM_005003
1368	6730	1.01926	4.90416	5.24317	2.18902e-06	0.000315519	4.67789	CPM	NM_001005502
7852	2005	1.46116	3.43561	5.2233	2.35621e-06	0.00032958	4.6629	CXCR4	NM_001008540
23239	6452	0.698284	6.76203	5.24462	2.17731e-06	0.000315432	4.66053	PHLPP1	NM_194449
375196	1058	-0.974275	-0.477036	-5.32595	1.60945e-06	0.000273654	4.63744	LOC375196	NR_028386
347902	4831	-0.645487	2.14104	-5.2146	2.43338e-06	0.000330196	4.63602	AMIGO2	NM_001143668
23303	8943	0.757466	5.72647	5.23446	2.26083e-06	0.000323696	4.62894	KIF13B	NM_015254
9738	6034	0.904118	6.79959	5.23354	2.26855e-06	0.000323696	4.62148	CCP110	NM_001199022
646627	2366	-1.21661	0.508769	-5.22828	2.31322e-06	0.000325168	4.5608	LYPD8	NM_001085474
4751	3276	-1.86238	-1.59184	-5.38414	1.29544e-06	0.00026171	4.53697	NEK2	NM_001204182
7291	1807	-0.958995	0.536787	-5.22147	2.37221e-06	0.000329671	4.53436	TWIST1	NM_000474
114991	9652	0.628001	3.07368	5.18216	2.74339e-06	0.000355019	4.52054	ZNF618	NM_001040063
91975	3636	0.704916	2.40513	5.17626	2.80381e-06	0.000356515	4.50264	ZNF300	NM_001172831
28232	5967	0.705715	5.45254	5.19597	2.6069e-06	0.000344292	4.49593	SLCO3A1	NM_001145044
80005	10432	0.944467	6.27805	5.19775	2.58984e-06	0.000343638	4.49587	DOCK5	NM_001322810
9508	6294	-1.12246	1.23249	-5.18144	2.75063e-06	0.000355019	4.48881	ADAMTS3	NM_014243
407738	2223	-1.07658	3.18039	-5.17529	2.81384e-06	0.000356515	4.47956	FAM19A1	NM_001252216
22802	3240	1.18813	3.48826	5.17075	2.86138e-06	0.000356645	4.47654	CLCA4	NM_012128
2549	8262	0.876113	6.19847	5.18546	2.71011e-06	0.000354181	4.45263	GAB1	NM_002039
100128714	1967	-1.13633	-0.565724	-5.26345	2.03042e-06	0.00030625	4.42641	LINC02346	NR_040082
80775	1738	-0.691598	1.75385	-5.15398	3.04399e-06	0.000370952	4.42039	TMEM177	NM_001105198
25907	1859	-0.845157	3.76364	-5.16367	2.9371e-06	0.000362605	4.41751	TMEM158	NM_015444
201229	1891	-0.904025	4.49338	-5.17053	2.86371e-06	0.000356645	4.41746	LYRM9	NM_001076680
84303	1223	-0.6589	3.46366	-5.15484	3.03438e-06	0.000370952	4.39978	CHCHD6	NM_001320610
55847	2108	-0.714461	4.57652	-5.15282	3.05698e-06	0.000370952	4.35335	CISD1	NM_018464
102723895	624	-1.8166	-1.541	-5.31618	1.66906e-06	0.000277151	4.34131	LINC02552	NR_120585
79602	4184	0.7896	7.27961	5.13964	3.20921e-06	0.000383039	4.29085	ADIPOR2	NM_024551
150622	11868	1.00927	5.91471	5.1371	3.23937e-06	0.000383039	4.28479	LINC01105	NR_026832
116985	5646	0.605475	5.95733	5.13663	3.24497e-06	0.000383039	4.28096	ARAP1	NM_001040118
151473	4992	-0.634126	3.6305	-5.12222	3.42167e-06	0.000393353	4.27935	SLC16A14	NM_152527
9607	915	-1.65993	1.90663	-5.10282	3.67475e-06	0.000419054	4.25303	CARTPT	NM_004291
1558	2024	-1.35327	1.28614	-5.09976	3.71628e-06	0.000421186	4.22116	CYP2C8	NM_000770
101927055	1956	-0.799265	1.43108	-5.09313	3.80781e-06	0.000429058	4.20137	LOC101927055	NR_120594
339524	4643	-1.02676	1.6644	-5.07055	4.13682e-06	0.000446636	4.13753	LINC01140	NM_207357
28512	1995	-0.636322	4.65561	-5.08592	3.91008e-06	0.000433954	4.11689	NKIRAS1	NM_020345
284424	768	-1.01726	1.56158	-5.06313	4.251e-06	0.000450196	4.10902	MIR7-3HG	NM_174947
83641	5353	1.00178	6.96465	5.08309	3.95091e-06	0.00043483	4.09144	FAM107B	NM_001282695
135295	4067	-0.682174	2.66639	-5.05352	4.40325e-06	0.000453008	4.07757	SRSF12	NM_080743
4124	7373	0.914414	6.41281	5.07717	4.03757e-06	0.000437583	4.07097	MAN2A1	NM_002372
57580	6774	0.825207	7.42176	5.06792	4.17695e-06	0.00044926	4.03972	PREX1	NM_020820
219287	10646	0.891299	8.01212	5.06223	4.26493e-06	0.000450196	4.02359	AMER2	NM_152704
53822	713	-0.766905	5.62982	-5.05846	4.32438e-06	0.000450961	4.00675	FXYD7	NM_022006
401097	2578	-1.24036	3.00196	-5.03659	4.68475e-06	0.000463499	4.00472	C3orf80	NM_001168214
844	1958	-0.807563	2.67656	-5.03187	4.76639e-06	0.000463499	4.00235	CASQ1	NM_001231
79412	2057	-0.916575	0.566026	-5.04627	4.52174e-06	0.000458553	3.96541	KREMEN2	NM_001253725
84515	3920	0.867477	2.09123	5.01538	5.06262e-06	0.000471181	3.9481	MCM8	NM_001281520
339529	1799	-1.076	-0.359478	-5.08576	3.91238e-06	0.000433954	3.92135	LOC339529	NR_033883
92255	8563	-0.616622	5.3777	-5.03257	4.7542e-06	0.000463499	3.91832	LMBRD2	NM_001007527
5137	14726	0.915619	6.1855	5.03216	4.76141e-06	0.000463499	3.9145	PDE1C	NM_001191056
56957	7040	0.666644	5.16751	5.02641	4.8626e-06	0.000469221	3.90592	OTUD7B	NM_020205
285527	11947	0.725551	6.50405	5.02319	4.92018e-06	0.000469221	3.88159	FRYL	NM_001039751
101928922	1073	1.34605	1.46725	5.01256	5.11505e-06	0.000471181	3.87843	LINC00463	NR_120428
6611	2146	-0.609708	5.03881	-5.01798	5.01477e-06	0.000471181	3.87187	SMS	NM_001258423
25886	3380	-0.604647	0.263641	-5.03194	4.76519e-06	0.000463499	3.85878	POC1A	NM_001161580
51626	2647	-0.659885	4.04794	-5.00033	5.34867e-06	0.000477596	3.83801	DYNC2LI1	NM_001012665
220202	1519	-1.67651	0.311698	-5.0112	5.14049e-06	0.000471181	3.83607	ATOH7	NM_145178
80176	3118	0.905048	3.38094	4.98062	5.74733e-06	0.000496034	3.82029	SPSB1	NM_025106
114792	7188	0.659947	5.45706	5.00046	5.34613e-06	0.000477596	3.81005	KLHL32	NM_001286250
84900	3569	-0.669936	3.84374	-4.97872	5.78715e-06	0.000497958	3.77152	RNFT2	NM_001109903
114907	6946	0.643684	5.38231	4.98858	5.58288e-06	0.000490403	3.76984	FBXO32	NM_001242463
26959	3540	0.623854	4.5889	4.98081	5.7433e-06	0.000496034	3.76363	HBP1	NM_001244262
9767	5000	0.866715	3.22197	4.9617	6.15723e-06	0.000514219	3.76089	JADE3	NM_001077445
23524	11013	0.741468	8.72131	4.98444	5.66776e-06	0.000493763	3.75934	SRRM2	NM_016333
6865	2416	-0.772625	-0.552264	-5.05459	4.38605e-06	0.000453008	3.75456	TACR2	NM_001057
4792	1567	0.671421	5.89303	4.98439	5.66884e-06	0.000493763	3.74906	NFKBIA	NM_020529
126823	1368	-0.604016	3.14677	-4.95736	6.25537e-06	0.000514847	3.7305	KLHDC9	NM_001007255
22801	9820	1.00638	1.51461	4.95982	6.19947e-06	0.000514847	3.7257	ITGA11	NM_001004439
6696	1814	1.39089	8.16833	4.96956	5.98368e-06	0.000506041	3.70108	SPP1	NM_000582
5950	929	-0.845474	3.41457	-4.95166	6.3865e-06	0.000515183	3.69649	RBP4	NM_001323517
219738	1974	-0.974338	3.59933	-4.95298	6.35577e-06	0.000514847	3.69171	FAM241B	NM_145306
57477	10056	1.04946	4.63178	4.95355	6.34259e-06	0.000514847	3.67517	SHROOM4	NM_020717
56650	2542	0.886039	8.99453	4.95795	6.24201e-06	0.000514847	3.66974	CLDND1	NM_001040181
8714	5392	1.15523	-0.141891	5.04052	4.618e-06	0.000463499	3.65837	ABCC3	NM_001144070
84307	4254	0.696212	4.0618	4.94267	6.5986e-06	0.000527795	3.65563	ZNF397	NM_001135178
7145	15244	0.926049	6.91684	4.95677	6.26886e-06	0.000514847	3.65063	TNS1	NM_001308022
80063	3886	-0.593667	2.89158	-4.93053	6.89611e-06	0.000537953	3.64971	ATF7IP2	NM_001256160
54885	6305	0.822669	2.20514	4.92508	7.03394e-06	0.000541444	3.64966	TBC1D8B	NM_017752
2555	9277	-0.666944	6.163	-4.95416	6.32867e-06	0.000514847	3.64136	GABRA2	NM_000807
100507588	2501	-0.864464	2.22481	-4.91857	7.2023e-06	0.000545358	3.62743	TGFBR3L	NM_001195259
401720	5419	-0.724216	0.955791	-4.92972	6.91664e-06	0.000538076	3.62523	FIGNL2	NM_001013690
83661	1353	-2.33357	-3.03436	-5.12478	3.38959e-06	0.00039125	3.60962	MS4A8	NM_031457
2995	2249	0.638641	2.78307	4.91059	7.41387e-06	0.000551091	3.59779	GYPC	NM_001256584
5168	3590	1.22079	7.12339	4.94048	6.65147e-06	0.00053053	3.59479	ENPP2	NM_001040092
200150	4395	0.73698	2.29199	4.90734	7.5017e-06	0.000556164	3.59188	PLD5	NM_001195811
5270	3336	-0.668346	7.18188	-4.93416	6.80586e-06	0.000537323	3.57521	SERPINE2	NM_001136528
1040	4538	-0.758803	4.26883	-4.92515	7.03233e-06	0.000541444	3.56923	CDS1	NM_001263
253152	1443	-1.06298	2.43166	-4.89897	7.73277e-06	0.000564103	3.55562	EPHX4	NM_173567
2281	3440	-0.747336	4.01491	-4.91318	7.3445e-06	0.000550394	3.53767	FKBP1B	NM_001322963
2124	2987	0.983724	3.3176	4.89632	7.80744e-06	0.000564103	3.53614	EVI2B	NM_006495
728730	2517	-0.832106	2.32988	-4.88988	7.99154e-06	0.00057303	3.52874	LOC728730	NR_037875
100653515	2258	1.38912	-1.53474	5.13944	3.21153e-06	0.000383039	3.5163	CEP295NL	NM_001243540
161176	7388	1.23238	2.1901	4.88542	8.12183e-06	0.000575111	3.51376	SYNE3	NM_024633
220972	6916	1.45969	0.288992	4.96701	6.03946e-06	0.000507405	3.51365	2018-03-08	NM_001002265
100126784	3739	-0.929205	2.55406	-4.88578	8.11104e-06	0.000575111	3.50785	LOC100126784	NR_015384
7461	5563	0.594414	7.20414	4.91311	7.34634e-06	0.000550394	3.50007	CLIP2	NM_003388
23176	6611	0.717357	7.61021	4.91178	7.38197e-06	0.000551091	3.49758	2018-09-08	NM_001098811
285780	2023	-1.47418	1.82498	-4.8778	8.34888e-06	0.000583736	3.49343	LY86-AS1	NM_173675
728606	2598	-1.08138	-0.107316	-4.92855	6.94608e-06	0.000538891	3.48469	PCAT18	NR_024259
153769	6396	-1.09474	0.996237	-4.87508	8.43148e-06	0.000585689	3.45635	SH3RF2	NM_152550
91522	3226	-0.665359	1.98999	-4.86519	8.73839e-06	0.000593946	3.45125	COL23A1	NM_173465
57181	10026	-0.740064	5.94544	-4.89727	7.78048e-06	0.000564103	3.44489	SLC39A10	NM_001127257
285735	1214	-2.31189	-1.70833	-5.01277	5.1111e-06	0.000471181	3.4392	LINC00326	NM_001037231
653082	6826	0.797568	4.61862	4.88568	8.11412e-06	0.000575111	3.43714	ZDHHC11B	NM_001351303
5337	6910	0.959873	4.33316	4.8784	8.33071e-06	0.000583736	3.42751	PLD1	NM_001130081
56171	14221	-0.97189	3.2796	-4.86817	8.64463e-06	0.00059148	3.41636	DNAH7	NM_018897
5970	2578	0.700305	5.21649	4.87858	8.32546e-06	0.000583736	3.39292	RELA	NM_001145138
260434	547	-1.10006	0.0389001	-4.88782	8.05134e-06	0.000575111	3.38216	PYDC1	NM_152901
1962	4981	-0.628801	2.26251	-4.84396	9.43477e-06	0.00061542	3.37686	EHHADH	NM_001166415
9846	6401	0.973525	5.30321	4.87258	8.50806e-06	0.000585689	3.37339	GAB2	NM_012296
255743	4912	0.770436	2.80068	4.84289	9.47133e-06	0.00061542	3.37091	NPNT	NM_001033047
9679	5740	0.696461	6.01398	4.87448	8.44968e-06	0.000585689	3.36766	FAM53B	NM_014661
166752	6624	-1.7765	-1.16584	-4.95262	6.3642e-06	0.000514847	3.35197	FREM3	NM_001168235
6539	4452	1.03833	5.53273	4.86735	8.67044e-06	0.00059182	3.35133	SLC6A12	NM_001122847
389073	1278	-0.943887	3.61685	-4.85264	9.14363e-06	0.000606608	3.34683	C2orf80	NM_001099334
646	5243	1.93276	-4.21628	4.96278	6.13322e-06	0.000513725	3.33927	BNC1	NM_001301206
9444	16622	0.664842	9.33735	4.86077	8.87908e-06	0.000597444	3.33864	QKI	NM_001301085
11149	5879	1.04012	3.1198	4.83103	9.88524e-06	0.000626543	3.32454	BVES	NM_001199563
399821	2527	0.996174	-0.876148	4.99119	5.52997e-06	0.00048917	3.31336	FLJ37035	NR_033847
11041	2070	-0.677198	6.66156	-4.85861	8.94876e-06	0.000599293	3.31169	B4GAT1	NM_006876
200373	3724	-0.761309	2.12964	-4.82296	1.01771e-05	0.000633726	3.30857	CFAP221	NM_001029996
284395	2582	-0.983528	0.443783	-4.84331	9.45693e-06	0.00061542	3.29705	LOC284395	NR_040029
401036	1401	-1.38703	-5.84571	-4.90346	7.60786e-06	0.000562515	3.28248	ASB18	NM_212556
5962	5548	0.605153	6.51167	4.8384	9.626e-06	0.000622423	3.24131	RDX	NM_001260492
100132891	4915	-0.97505	2.08708	-4.79732	1.11612e-05	0.000672868	3.22297	MSC-AS1	NR_033651
9705	6901	1.09161	5.54016	4.82309	1.01721e-05	0.000633726	3.19973	ST18	NM_001352826
90523	7974	-1.32521	2.19193	-4.78865	1.15143e-05	0.000688338	3.1905	MLIP	NM_001281746
55545	2162	-2.23425	-4.31426	-5.00261	5.30423e-06	0.000477586	3.17116	MSX2P1	NR_002307
57645	4272	0.590925	6.37984	4.81673	1.04081e-05	0.000641078	3.1671	POGK	NM_001314014
55321	4340	-0.696673	3.22597	-4.78781	1.15492e-05	0.000688338	3.14808	TMEM74B	NM_001304748
4864	7580	0.97884	5.75404	4.80409	1.08924e-05	0.000662292	3.13008	NPC1	NM_000271
100093631	3636	0.72589	4.168	4.78769	1.15541e-05	0.000688338	3.1208	GTF2IP4	NR_003580
56987	9552	0.635989	5.89248	4.79981	1.10615e-05	0.000669704	3.1118	BBX	NM_001142568
51087	1583	-0.707422	0.574939	-4.78231	1.17798e-05	0.000695401	3.11115	YBX2	NM_015982
23007	7800	-0.774316	3.37154	-4.77916	1.19138e-05	0.000698195	3.11058	PLCH1	NM_001130960
147841	2168	-1.16352	-1.09027	-4.8734	8.48265e-06	0.000585689	3.09414	SPC24	NM_001317031
10669	2698	-0.837103	3.57328	-4.77737	1.19907e-05	0.000698195	3.09333	CGREF1	NM_001166239
9586	11228	0.816556	5.62948	4.78655	1.16018e-05	0.000688462	3.07054	CREB5	NM_001011666
79135	1165	-0.587109	4.12704	-4.77565	1.2065e-05	0.000698195	3.0631	APOO	NM_024122
100505588	748	-0.868549	1.08915	-4.75006	1.32243e-05	0.000731395	3.05314	LOC100505588	NR_135129
57464	6354	-0.777701	3.2682	-4.7598	1.27709e-05	0.0007227	3.05066	STRIP2	NM_001134336
91156	11931	-1.58008	0.664176	-4.75377	1.30499e-05	0.000728948	3.04513	IGFN1	NM_001164586
2180	4973	0.880392	6.23778	4.78019	1.18698e-05	0.000697809	3.04326	ACSL1	NM_001286708
4718	2475	-0.615435	4.73393	-4.77536	1.20776e-05	0.000698195	3.0413	NDUFC2	NM_001204054
51256	1385	-0.65718	2.50703	-4.74562	1.34364e-05	0.000736537	3.04045	TBC1D7	NM_001143964
101928322	505	-1.03177	-0.828103	-4.83516	9.73913e-06	0.000622844	3.03651	LOC101928322	NR_120637
23764	2531	1.38266	3.82498	4.75286	1.30926e-05	0.000728948	3.0358	MAFF	NM_001161572
6938	7417	0.670226	6.14584	4.77718	1.19987e-05	0.000698195	3.03275	TCF12	NM_001306219
55274	1674	0.723582	3.66126	4.75094	1.31827e-05	0.000731395	3.02295	PHF10	NM_018288
118611	13241	0.975119	4.02864	4.75318	1.30773e-05	0.000728948	3.01639	C10orf90	NM_001004298
445	2115	-0.588925	4.33348	-4.7602	1.27523e-05	0.0007227	3.00232	ASS1	NM_000050
399687	7583	0.74282	5.90005	4.76523	1.25244e-05	0.000716999	2.99402	MYO18A	NM_001346765
151987	1462	0.925958	3.14214	4.73043	1.41874e-05	0.000762924	2.98429	PPP4R2	NM_001318025
25959	5232	0.829012	4.97065	4.75659	1.29186e-05	0.000726237	2.98342	KANK2	NM_001136191
167681	2608	-0.997547	1.71594	-4.72273	1.45833e-05	0.000774006	2.98001	PRSS35	NM_001170423
400999	514	-0.808143	0.472864	-4.73758	1.38289e-05	0.000753033	2.96083	FLJ42351	NR_033871
7102	1806	-0.708648	8.62686	-4.74744	1.33494e-05	0.000734604	2.94802	TSPAN7	NM_004615
7280	1621	-1.06124	6.25014	-4.74624	1.34067e-05	0.000736329	2.92681	TUBB2A	NM_001069
3688	4087	0.791202	5.69631	4.72939	1.42402e-05	0.000762924	2.87448	ITGB1	NM_002211
8820	2704	-0.815248	-0.212586	-4.74102	1.36598e-05	0.000747254	2.86883	HESX1	NM_003865
54941	6778	0.747293	2.83287	4.69283	1.62261e-05	0.000819823	2.86841	RNF125	NM_017831
7368	5046	1.21943	6.3907	4.72794	1.43143e-05	0.00076545	2.86558	UGT8	NM_001128174
11221	2830	0.765536	2.68033	4.68686	1.65755e-05	0.00082863	2.85419	DUSP10	NM_007207
6663	2862	0.902953	6.25148	4.72162	1.46413e-05	0.000775636	2.84355	SOX10	NM_006941
8382	1950	-0.903007	3.10186	-4.69511	1.60951e-05	0.000817567	2.84064	NME5	NM_003551
4725	571	-0.591359	6.43964	-4.72096	1.46757e-05	0.000776009	2.83996	NDUFS5	NM_001184979
23351	6962	0.621967	4.92116	4.71013	1.52548e-05	0.000796251	2.82417	KHNYN	NM_001290256
129293	4428	-0.989384	1.26705	-4.6753	1.72723e-05	0.000851822	2.81973	TRABD2A	NM_001080824
5046	6335	1.22015	5.15563	4.708	1.53714e-05	0.0007994	2.81886	PCSK6	NM_001291309
728084	2509	-1.57029	-0.906565	-4.75494	1.2995e-05	0.000727799	2.81091	LINC02458	NR_038385
81629	1317	0.81107	1.72798	4.67295	1.74176e-05	0.000856551	2.81078	TSSK3	NM_052841
25777	4374	1.15457	7.16616	4.71156	1.51774e-05	0.000796251	2.80899	SUN2	NM_001199579
57188	7478	1.15749	1.81249	4.67266	1.74357e-05	0.000856551	2.80691	ADAMTSL3	NM_001301110
9770	5632	0.730749	7.49022	4.71032	1.52447e-05	0.000796251	2.80626	RASSF2	NM_014737
9242	2058	-1.11207	0.830998	-4.67519	1.72794e-05	0.000851822	2.80028	MSC	NM_005098
26147	5875	0.706954	4.80425	4.70135	1.57409e-05	0.000810182	2.79957	PHF19	NM_001009936
135398	2885	-1.74659	-1.09904	-4.76179	1.26799e-05	0.0007227	2.79822	C6orf141	NM_001145652
6522	6039	0.777663	4.67497	4.69886	1.58811e-05	0.000813979	2.79718	SLC4A2	NM_001199692
7425	3186	-1.52758	3.06901	-4.67949	1.70167e-05	0.000841791	2.78621	VGF	NM_003378
27443	10951	0.774998	4.35691	4.68983	1.64009e-05	0.000824752	2.78099	CECR2	NM_001290046
340542	1017	-1.11905	4.47012	-4.69576	1.60575e-05	0.00081712	2.77782	BEX5	NM_001012978
3344	5865	0.74285	5.06789	4.69705	1.59837e-05	0.000816291	2.7771	FOXN2	NM_002158
140876	6635	1.45999	3.14621	4.66297	1.80475e-05	0.000875756	2.76881	RIPOR3	NM_001290268
1175	1271	-0.59163	5.13501	-4.6933	1.61994e-05	0.000819823	2.75386	AP2S1	NM_001301076
27077	4725	-0.678232	2.97553	-4.66025	1.82226e-05	0.000881486	2.73339	B9D1	NM_001243473
401898	2000	-0.750286	0.29904	-4.67056	1.75663e-05	0.000861477	2.72807	ZNF833P	NM_001013691
79817	6525	0.851273	4.95521	4.68023	1.6972e-05	0.000841643	2.72525	MOB3B	NM_024761
728323	1702	0.897747	-0.32292	4.73547	1.39336e-05	0.000756492	2.71843	LINC01881	NR_024437
10085	5529	0.746035	7.86756	4.68046	1.69577e-05	0.000841643	2.70783	EDIL3	NM_001278642
724027	98	1.8595	-1.51726	4.85176	9.17278e-06	0.000606608	2.70729	MIR657	NR_030394
6776	4490	0.602781	3.3341	4.64988	1.8907e-05	0.000906864	2.69971	STAT5A	NM_001288718
9308	2522	-0.671989	3.81029	-4.6634	1.80195e-05	0.000875756	2.69752	CD83	NM_001040280
78991	2757	-0.953255	3.5793	-4.65766	1.83913e-05	0.000888132	2.68844	PCYOX1L	NM_001301054
3164	6077	0.937642	4.59428	4.66426	1.79647e-05	0.000875756	2.68729	NR4A1	NM_001202233
100505942	1109	-0.609471	1.31835	-4.62934	2.03376e-05	0.000943606	2.67068	LOC100505942	NR_104656
4192	1723	-0.714923	2.5856	-4.63422	1.99884e-05	0.000935041	2.66644	MDK	NM_001012333
55294	5884	-0.730288	6.84666	-4.66875	1.76798e-05	0.000865549	2.66446	FBXW7	NM_001013415
728798	1947	-1.31442	-0.018052	-4.65438	1.86073e-05	0.000895515	2.65291	FRMPD2B	NM_001042515
85019	3788	-0.739222	2.05381	-4.62345	2.07668e-05	0.000952623	2.65049	TMEM241	NM_001318834
745	5996	1.12816	7.32951	4.66396	1.79839e-05	0.000875756	2.6482	MYRF	NM_001127392
7091	7698	0.585672	5.84905	4.66256	1.80734e-05	0.000875756	2.64488	TLE4	NM_001282748
27129	2913	1.00445	0.852058	4.63996	1.95852e-05	0.000925325	2.6331	HSPB7	NM_001349682
645121	4767	0.756713	2.53954	4.61356	2.15074e-05	0.000969368	2.61722	CCNI2	NM_001039780
54055	1279	-1.7286	1.04669	-4.61293	2.15557e-05	0.000970006	2.61569	CYP4F29P	NR_026755
1428	1742	-1.50271	4.70411	-4.64172	1.9463e-05	0.000924169	2.58958	CRYM	NM_001014444
2065	6193	0.885442	6.42864	4.64648	1.91369e-05	0.00091173	2.58811	ERBB3	NM_001005915
114824	3439	-1.35757	2.84377	-4.60963	2.18088e-05	0.00097063	2.56648	PNMA5	NM_001103150
2888	3220	-0.765216	1.84838	-4.59645	2.28501e-05	0.000997395	2.56647	GRB14	NM_001303422
121601	4869	1.13401	2.41309	4.59546	2.29303e-05	0.000998628	2.56392	ANO4	NM_001286615
28513	6615	1.17376	3.91316	4.61489	2.14059e-05	0.000967869	2.56383	CDH19	NM_001271028
400087	2020	2.08791	-2.10683	4.7762	1.20409e-05	0.000698195	2.55985	LINC02393	NR_033987
338758	2998	-0.886214	2.9898	-4.60738	2.19836e-05	0.000976876	2.55432	ATP2B1-AS1	NR_028138
8840	5558	1.18698	0.57932	4.62671	2.05277e-05	0.000946239	2.54375	WISP1	NM_001204869
254887	6989	-0.786315	3.56161	-4.61006	2.17758e-05	0.00097063	2.53116	ZDHHC23	NM_001320466
89848	4366	0.586764	3.09311	4.59474	2.29887e-05	0.000999639	2.52954	FCHSD1	NM_033449
4887	3689	-1.73959	0.532629	-4.59289	2.31401e-05	0.00100469	2.52656	NPY2R	NM_000910
375607	3178	-0.963669	-0.584982	-4.64896	1.89693e-05	0.000908317	2.52593	NAT16	NM_198571
6558	7055	0.674098	5.97912	4.62364	2.0753e-05	0.000952623	2.51278	SLC12A2	NM_001046
4830	1031	-0.753931	3.50882	-4.59034	2.3349e-05	0.00101023	2.46876	NME1	NM_000269
1997	4741	0.902664	4.03669	4.59004	2.33745e-05	0.00101023	2.46657	ELF1	NM_001145353
100505797	1288	-0.805653	1.05434	-4.56738	2.53212e-05	0.00106203	2.46555	LOC100505797	NR_134647
685	3443	-0.879207	0.429373	-4.57533	2.46214e-05	0.00104974	2.44887	BTC	NM_001316963
104326188	697	-1.82055	-0.836692	-4.62246	2.08394e-05	0.000954018	2.44318	LINC01202	NR_126372
79739	3884	1.218	5.41169	4.59784	2.27383e-05	0.000997395	2.43999	TTLL7	NM_001350214
123099	1586	-0.678116	0.949438	-4.558	2.61734e-05	0.0010818	2.42955	DEGS2	NM_206918
154043	3388	0.801814	3.36235	4.56204	2.58035e-05	0.0010759	2.41099	CNKSR3	NM_173515
5629	9802	0.763881	4.39423	4.57115	2.49873e-05	0.00105583	2.38082	PROX1	NM_001270616
285016	1726	-1.14446	0.202222	-4.55881	2.60986e-05	0.0010818	2.38048	ALKAL2	NM_001002919
7138	1411	-0.800898	2.88466	-4.55148	2.67817e-05	0.00109894	2.37639	TNNT1	NM_001126132
1793	8609	0.664571	6.58592	4.58372	2.39017e-05	0.00102988	2.37609	DOCK1	NM_001290223
57519	15848	0.740479	5.11616	4.57647	2.45224e-05	0.00104709	2.36966	STARD9	NM_020759
933	3295	1.0859	5.86136	4.57806	2.4385e-05	0.00104436	2.36339	CD22	NM_001185099
11040	2187	-0.62098	2.86773	-4.54389	2.75072e-05	0.00112222	2.35452	PIM2	NM_006875
55793	3102	0.878842	4.33523	4.55176	2.67556e-05	0.00109894	2.32212	MINDY1	NM_001040217
22846	8667	0.623563	5.45845	4.5598	2.60073e-05	0.00108123	2.30474	VASH1	NM_014909
54550	2795	-0.935159	5.26997	-4.55934	2.60497e-05	0.0010814	2.30072	NECAB2	NM_001329748
4878	855	-0.767081	-0.141353	-4.54847	2.70672e-05	0.00110745	2.29151	NPPA	NM_006172
220441	9820	0.950964	4.01194	4.53594	2.82879e-05	0.00114362	2.28967	RNF152	NM_173557
2669	2187	0.977929	3.18966	4.51936	2.99862e-05	0.00117404	2.28497	GEM	NM_005261
57159	2060	-1.40039	0.889942	-4.50981	3.10087e-05	0.00119146	2.28128	TRIM54	NM_032546
64399	6226	1.1379	3.1891	4.51542	3.0404e-05	0.00118101	2.27547	HHIP	NM_022475
6588	730	-1.98524	-2.16721	-4.64008	1.95767e-05	0.000925325	2.25034	SLN	NM_003063
64764	7834	0.677271	4.5539	4.5341	2.84717e-05	0.00114566	2.24781	CREB3L2	NM_001253775
9856	7398	-0.762838	4.56712	-4.53861	2.80236e-05	0.00113745	2.24703	KIAA0319	NM_001168374
85445	6676	0.808145	5.92277	4.5429	2.76038e-05	0.00112455	2.2431	CNTNAP4	NM_001322178
83401	1976	-1.39965	-1.34546	-4.59654	2.28432e-05	0.000997395	2.23712	ELOVL3	NM_152310
158135	10049	0.597024	5.06504	4.53568	2.83136e-05	0.00114362	2.23294	TTLL11	NM_001139442
56341	2669	-1.24195	2.70831	-4.5059	3.14362e-05	0.00119843	2.23266	PRMT8	NM_001256536
606495	3551	0.610425	0.851066	4.50546	3.14854e-05	0.00119843	2.23095	CYB5RL	NM_001031672
25780	5655	0.99284	4.67642	4.52746	2.91445e-05	0.00115581	2.2268	RASGRP3	NM_001139488
3920	9388	0.741946	8.33317	4.53243	2.86395e-05	0.00114699	2.21501	LAMP2	NM_001122606
100507206	2261	-1.74748	-1.18423	-4.56367	2.56549e-05	0.00107138	2.19684	LINC00943	NR_038256
3656	3471	0.794463	2.80089	4.48543	3.37749e-05	0.00125693	2.19	IRAK2	NM_001570
79905	5198	0.80369	3.60461	4.49877	3.22326e-05	0.00121789	2.18838	TMC7	NM_001160364
55312	2707	-0.683823	5.1159	-4.5215	2.9761e-05	0.00116883	2.17669	RFK	NM_018339
29956	2756	0.625185	6.484	4.52232	2.96759e-05	0.0011671	2.17072	CERS2	NM_013384
6461	6021	0.740512	3.58779	4.48726	3.35592e-05	0.00125278	2.14975	SHB	NM_003028
65125	12630	0.605052	8.42971	4.51103	3.08754e-05	0.00118909	2.1453	WNK1	NM_001184985
195814	3278	-1.15108	1.32382	-4.4534	3.77782e-05	0.00135464	2.11044	SDR16C5	NM_001318049
5334	6841	0.846636	5.57112	4.4982	3.22968e-05	0.00121789	2.09938	PLCL1	NM_006226
54112	3465	-1.00894	1.78797	-4.44925	3.83289e-05	0.00136415	2.09174	GPR88	NM_022049
55911	3792	0.812752	1.38956	4.44481	3.89274e-05	0.00137302	2.07354	APOBR	NM_018690
928	2291	0.92066	5.83394	4.4901	3.32276e-05	0.00124801	2.06899	CD9	NM_001330312
23232	5785	0.622589	5.14863	4.48359	3.39933e-05	0.00126175	2.05783	TBC1D12	NM_015188
5079	10909	-2.44851	-4.03752	-4.60459	2.22013e-05	0.000983472	2.04838	PAX5	NM_001280547
84277	2534	-0.713652	3.17992	-4.4561	3.74232e-05	0.00135023	2.04606	DNAJC30	NM_032317
56477	4355	-0.719191	0.67591	-4.43646	4.00777e-05	0.00139012	2.03483	CCL28	NM_001301873
3251	1568	-1.01523	5.29535	-4.47796	3.46705e-05	0.00127853	2.02935	HPRT1	NM_000194
57509	8360	0.663539	7.1508	4.47888	3.45582e-05	0.00127688	2.0272	MTUS1	NM_001001924
91624	8139	0.667523	2.87175	4.4367	4.00448e-05	0.00139012	2.02629	NEXN	NM_001172309
6900	7883	1.04998	8.02693	4.476	3.49091e-05	0.00128399	2.0234	CNTN2	NM_001346083
644168	3151	-2.04982	-1.84125	-4.53843	2.80406e-05	0.00113745	2.01597	DRGX	NM_001080520
8871	9555	0.683346	6.59953	4.47495	3.50372e-05	0.00128599	2.01313	SYNJ2	NM_001178088
130733	1829	-0.718222	6.08877	-4.47481	3.50541e-05	0.00128599	2.01307	TMEM178A	NM_001167959
6414	2203	1.68873	5.1747	4.46433	3.63629e-05	0.00132375	2.01278	SELENOP	NM_001085486
101929238	2203	-1.44182	-1.39116	-4.51905	3.00178e-05	0.00117404	2.0077	C3orf67-AS1	NR_110820
219699	6970	0.880466	5.21692	4.46762	3.59472e-05	0.00131198	2.00638	UNC5B	NM_001244889
83714	3443	0.793582	3.52415	4.44174	3.93474e-05	0.00138068	2.00603	NRIP2	NM_031474
4204	11236	0.736211	4.78843	4.46353	3.64644e-05	0.00132405	2.00512	MECP2	NM_001110792
101927220	1247	-1.57416	-5.42784	-4.49839	3.22757e-05	0.00121789	1.9967	DEPDC1-AS1	NR_110671
55914	7498	0.65467	7.74085	4.45573	3.74723e-05	0.00135029	1.95435	ERBIN	NM_001006600
4085	1438	-0.7223	0.903575	-4.40681	4.44355e-05	0.00147228	1.95432	MAD2L1	NM_002358
11322	3072	1.06365	4.75553	4.44501	3.89009e-05	0.00137302	1.95204	TMC6	NM_001127198
2559	2519	-2.00048	-2.1047	-4.52887	2.90004e-05	0.00115341	1.9507	GABRA6	NM_000811
340017	1395	-1.84729	-3.04374	-4.56159	2.5844e-05	0.00107601	1.94472	LINC02433	NR_026992
678	3693	0.716177	5.87727	4.45171	3.80018e-05	0.00135902	1.93989	ZFP36L2	NM_006887
6236	1476	1.07103	0.732347	4.41542	4.31252e-05	0.00144838	1.92957	RRAD	NM_001128850
136227	3033	-0.901565	3.36921	-4.42466	4.17599e-05	0.00143036	1.92893	COL26A1	NM_001278563
57526	9756	-0.882427	4.10536	-4.43641	4.00856e-05	0.00139012	1.92636	PCDH19	NM_001105243
84444	9967	0.684591	4.292	4.43245	4.0643e-05	0.00140056	1.92513	DOT1L	NM_032482
400553	414	-2.09668	-2.87632	-4.53316	2.85658e-05	0.00114566	1.91393	LOC400553	NR_120310
157638	5481	0.714357	4.42909	4.42969	4.10354e-05	0.00141236	1.90951	FAM84B	NM_174911
2042	6674	-0.693747	2.2901	-4.39746	4.59031e-05	0.00149142	1.9088	EPHA3	NM_005233
79825	3759	-0.790834	-0.103842	-4.41456	4.3255e-05	0.00144838	1.89563	EFCC1	NM_024768
4784	6775	0.651443	6.00506	4.43627	4.01054e-05	0.00139012	1.88735	NFIX	NM_001271043
10873	3631	-0.588501	4.01996	-4.42175	4.2185e-05	0.00143971	1.88416	ME3	NM_001014811
9499	2272	1.16447	3.09705	4.39267	4.66732e-05	0.00150601	1.8822	MYOT	NM_001135940
55859	862	-0.951052	6.93298	-4.43322	4.05336e-05	0.00140018	1.87825	BEX1	NM_018476
6706	650	-1.98312	-4.82652	-4.49658	3.24814e-05	0.00122322	1.87248	SPRR2G	NM_001014291
56884	4835	-0.947271	2.75927	-4.39292	4.66328e-05	0.00150601	1.86462	FSTL5	NM_001128427
51704	3649	0.769723	8.71344	4.42379	4.18877e-05	0.00143129	1.85927	GPRC5B	NM_001304771
160335	5812	0.765185	5.29384	4.42399	4.18574e-05	0.00143129	1.85879	TMTC2	NM_001320321
9120	4000	-0.883462	2.23827	-4.37667	4.93363e-05	0.00155009	1.84267	SLC16A6	NM_001174166
1604	3465	0.777164	4.16737	4.40156	4.52536e-05	0.00148033	1.8336	CD55	NM_000574
9322	2505	0.879406	4.00784	4.39583	4.61634e-05	0.00149807	1.82713	TRIP10	NM_001288962
5999	3978	-1.35134	6.42852	-4.41779	4.27709e-05	0.00144838	1.82643	RGS4	NM_001102445
51477	2932	0.851566	4.35713	4.40135	4.52871e-05	0.00148033	1.82362	ISYNA1	NM_001170938
117584	4346	1.22079	1.49736	4.36479	5.14095e-05	0.00159017	1.82272	RFFL	NM_001017368
151011	4881	0.655133	4.40829	4.40241	4.51207e-05	0.00148033	1.81984	2018-09-10	NM_001321496
26609	967	-1.92159	-4.12578	-4.51732	3.02011e-05	0.00117756	1.80238	VCX	NM_013452
92017	10667	0.77854	3.04228	4.36929	5.06147e-05	0.00157852	1.80167	SNX29	NM_001009607
1033	1007	-0.84926	0.0473608	-4.37547	4.95423e-05	0.00155415	1.79813	CDKN3	NM_001130851
58526	3785	0.960555	6.71655	4.40555	4.46311e-05	0.00147561	1.78416	MID1IP1	NM_001098790
23594	1833	-0.8536	1.21793	-4.34406	5.52299e-05	0.00167549	1.76606	ORC6	NM_014321
25932	4471	0.713787	7.08078	4.395	4.62963e-05	0.00150067	1.74979	CLIC4	NM_013943
28996	16389	0.93901	9.55029	4.3857	4.78153e-05	0.00152902	1.74381	HIPK2	NM_001113239
84898	12961	0.603183	5.637	4.39149	4.68653e-05	0.00150895	1.74361	PLXDC2	NM_001282736
6506	12630	-0.969908	10.8491	-4.37818	4.90783e-05	0.00154499	1.74165	SLC1A2	NM_001195728
7058	5881	0.836234	5.00256	4.38112	4.85811e-05	0.00153958	1.72754	THBS2	NM_003247
221178	10802	0.748482	5.94527	4.38588	4.77859e-05	0.00152902	1.72239	SPATA13	NM_001166271
5054	3190	1.81658	1.87807	4.3297	5.80363e-05	0.00172199	1.71868	SERPINE1	NM_000602
7480	2459	-0.83634	3.78564	-4.3666	5.10877e-05	0.00158567	1.71456	WNT10B	NM_003394
22794	4180	0.620468	7.29977	4.38331	4.8213e-05	0.00153178	1.71244	CASC3	NM_007359
541471	1117	-0.954193	0.0891244	-4.34294	5.54437e-05	0.00167838	1.70733	MIR4435-2HG	NR_015395
54457	2472	-1.00766	0.420484	-4.33011	5.79545e-05	0.00172199	1.69648	TAF7L	NM_001168474
25841	4903	0.585259	3.35661	4.34462	5.51224e-05	0.00167401	1.69642	ABTB2	NM_145804
7704	2720	1.08493	3.34335	4.33806	5.63866e-05	0.00169788	1.68991	ZBTB16	NM_001018011
64283	7219	-0.621109	2.70809	-4.33589	5.68095e-05	0.0016998	1.68798	ARHGEF28	NM_001080479
157574	1347	-0.950011	0.917269	-4.32007	5.9996e-05	0.00175025	1.68772	FBXO16	NM_001258211
6195	3863	0.619187	4.15302	4.35733	5.2754e-05	0.00162215	1.68598	RPS6KA1	NM_001006665
100505635	665	1.58956	-1.59466	4.48362	3.39901e-05	0.00126175	1.68248	LOC100505635	NR_125831
1843	2024	0.846558	6.11411	4.37175	5.01839e-05	0.00156763	1.67506	DUSP1	NM_004417
5638	6092	0.707782	5.15218	4.36582	5.12258e-05	0.00158794	1.67083	PRRG1	NM_000950
59084	3878	-0.718551	3.92465	-4.35109	5.39033e-05	0.00164506	1.65722	ENPP5	NM_001290072
22895	4667	-1.14126	5.5045	-4.36499	5.13737e-05	0.00159017	1.65478	RPH3A	NM_001143854
84645	2180	0.682342	3.01128	4.32339	5.93136e-05	0.00174529	1.65364	C22orf23	NM_001207062
283177	2737	-0.785141	0.649724	-4.31233	6.16176e-05	0.00176959	1.65291	LOC283177	NR_033852
101929473	2323	-1.57798	-1.0417	-4.36655	5.10967e-05	0.00158567	1.6446	LOC101929473	NR_120578
221424	1782	-0.82103	2.02698	-4.30822	6.24946e-05	0.00178166	1.63532	LRRC73	NM_001012974
158405	10516	0.883116	3.31569	4.31981	6.00502e-05	0.00175025	1.62763	KIAA1958	NM_001287036
56950	1685	-0.732051	4.5735	-4.34963	5.41774e-05	0.00164707	1.62331	SMYD2	NM_020197
10788	6119	1.14077	0.413396	4.32505	5.89753e-05	0.00174075	1.61825	IQGAP2	NM_001285460
8515	5487	1.20495	3.22826	4.31228	6.16271e-05	0.00176959	1.61793	ITGA10	NM_001303040
8826	7258	0.744731	6.26775	4.35455	5.32632e-05	0.00163151	1.61735	IQGAP1	NM_003870
5149	747	-2.0303	-3.28348	-4.44146	3.93856e-05	0.00138068	1.61597	PDE6H	NM_006205
152065	3995	-1.54975	-4.92075	-4.38907	4.72595e-05	0.00151974	1.6101	C3orf22	NM_152533
285761	4596	-0.642091	3.30165	-4.31958	6.00984e-05	0.00175025	1.59504	DCBLD1	NM_173674
2077	3286	0.659476	4.56739	4.33599	5.67902e-05	0.0016998	1.5949	ERF	NM_001301035
6442	1463	1.43863	-0.766236	4.39145	4.68706e-05	0.00150895	1.59091	SGCA	NM_000023
60675	1613	1.93557	-1.75411	4.44412	3.90218e-05	0.00137302	1.5883	PROK2	NM_001126128
864	4905	1.13816	0.826838	4.29699	6.49577e-05	0.00182826	1.57774	RUNX3	NM_001031680
83700	3668	0.653353	6.54046	4.34209	5.56066e-05	0.00168152	1.57557	JAM3	NM_001205329
79710	3835	0.65379	3.18126	4.29984	6.43236e-05	0.00181919	1.56628	MORC4	NM_001085354
57453	9576	0.613186	4.33583	4.32056	5.98957e-05	0.00175025	1.55553	DSCAML1	NM_020693
117283	4277	1.62103	2.90912	4.28183	6.84299e-05	0.00189383	1.54892	IP6K3	NM_001142883
130132	3453	0.756854	5.73346	4.33184	5.76105e-05	0.00171586	1.54803	RFTN2	NM_144629
163126	1393	-0.633286	3.85472	-4.31602	6.08383e-05	0.00176096	1.54797	EID2	NM_153232
10106	5038	0.633867	7.06144	4.33272	5.74357e-05	0.00171575	1.54563	CTDSP2	NM_005730
79968	4078	0.585684	1.46273	4.27054	7.11317e-05	0.00194024	1.53709	WDR76	NM_001167941
7579	9885	0.842743	1.96416	4.2711	7.0997e-05	0.00193842	1.53705	ZSCAN20	NM_145238
100874090	584	0.898612	0.0630515	4.30684	6.27922e-05	0.00178835	1.52994	SLC6A1-AS1	NR_046647
760	1666	0.875986	5.91131	4.32628	5.87255e-05	0.00173518	1.52847	CA2	NM_000067
627	8678	-1.13367	1.56235	-4.26893	7.15272e-05	0.00194915	1.52663	BDNF	NM_001143805
55227	4148	0.739175	4.16611	4.30531	6.31236e-05	0.00179599	1.51932	LRRC1	NM_018214
7781	4131	-1.34311	3.61728	-4.30147	6.39637e-05	0.00181601	1.51076	SLC30A3	NM_001318949
57475	7522	1.02771	7.60251	4.32046	5.99159e-05	0.00175025	1.50849	PLEKHH1	NM_020715
79740	4019	-1.28151	1.5835	-4.26247	7.31276e-05	0.00198135	1.50533	ZBBX	NM_001199201
283431	6644	0.832619	0.56533	4.27666	6.96549e-05	0.00191097	1.50435	GAS2L3	NM_001303130
80149	5973	0.917356	0.476959	4.27991	6.88829e-05	0.00190042	1.50137	ZC3H12A	NM_001323550
80303	2446	0.799062	7.33752	4.31723	6.05855e-05	0.00175723	1.49639	EFHD1	NM_001243252
7444	4965	0.702736	2.76521	4.26748	7.18836e-05	0.00195511	1.49115	VRK2	NM_001130480
9536	1896	-0.653371	1.36791	-4.25507	7.5004e-05	0.00199792	1.48918	PTGES	NM_004878
26271	4471	0.657809	1.41055	4.25507	7.50054e-05	0.00199792	1.48857	FBXO5	NM_001142522
825	3662	0.841102	6.14768	4.31443	6.11726e-05	0.00176348	1.48744	CAPN3	NM_000070
6275	564	1.25369	1.69165	4.24913	7.65446e-05	0.00202047	1.47092	S100A4	NM_002961
100533182	957	-0.709191	-0.28938	-4.27976	6.89189e-05	0.00190042	1.4706	SEC24B-AS1	NR_039978
283143	2245	-0.689966	0.482859	-4.25538	7.49257e-05	0.00199792	1.46993	LINC00900	NR_034148
113130	3865	-0.764071	0.576274	-4.25136	7.59629e-05	0.00201488	1.46421	CDCA5	NM_080668
1607	9176	-0.933455	4.43259	-4.29919	6.44669e-05	0.00182143	1.46388	DGKB	NM_001350705
85377	5143	0.743231	3.74666	4.27435	7.02099e-05	0.00192063	1.44771	MICALL1	NM_033386
783	6264	-0.788178	4.44504	-4.29383	6.56675e-05	0.00183726	1.4463	CACNB2	NM_000724
22974	3750	-0.680943	0.524466	-4.24565	7.74619e-05	0.00203472	1.44293	TPX2	NM_012112
29958	4452	-0.617174	1.15068	-4.23971	7.90507e-05	0.00205857	1.44256	DMGDH	NM_013391
94015	4173	0.982004	6.76234	4.30093	6.4083e-05	0.00181601	1.4418	TTYH2	NM_001330453
93164	4389	-0.68434	0.975893	-4.23425	8.05375e-05	0.00206842	1.42433	HTR7P1	NR_002774
817	6422	-0.648015	6.47423	-4.295	6.54022e-05	0.00183507	1.42244	CAMK2D	NM_001221
112597	959	-0.876183	1.14021	-4.23301	8.08793e-05	0.00206842	1.4221	CYTOR	NR_024204
5613	7656	0.912669	5.05629	4.28718	6.7185e-05	0.00186848	1.42082	PRKX	NM_005044
951	1893	0.813166	2.98369	4.24844	7.67245e-05	0.00202283	1.41964	CD37	NM_001040031
203859	7041	-0.593545	4.30594	-4.28337	6.80679e-05	0.00188565	1.41915	ANO5	NM_001142649
54072	1476	-0.74227	-0.563311	-4.27205	7.07658e-05	0.00193397	1.41096	LINC00158	NM_058184
467	3071	1.10162	3.39885	4.25152	7.59206e-05	0.00201488	1.41037	ATF3	NM_001030287
347733	2128	-0.678598	6.71949	-4.28837	6.69091e-05	0.00186446	1.40177	TUBB2B	NM_178012
100129726	1645	1.43937	-2.0001	4.38537	4.78712e-05	0.00152902	1.39499	LINC01126	NM_178529
11130	1851	-0.839069	0.956549	-4.22326	8.36164e-05	0.00211424	1.39108	ZWINT	NM_001005413
126272	1335	-0.765183	2.76045	-4.23933	7.91518e-05	0.00205857	1.37427	EID2B	NM_152361
6715	2291	-0.680202	3.13519	-4.247	7.71035e-05	0.00202718	1.37309	SRD5A1	NM_001047
887	2613	-0.848813	2.9122	-4.24246	7.831e-05	0.00204662	1.37223	CCKBR	NM_001318029
122060	3715	0.633605	7.07624	4.27918	6.9055e-05	0.00190042	1.37145	SLAIN1	NM_001040153
85407	9499	0.755844	3.77977	4.2508	7.61081e-05	0.00201488	1.37011	NKD1	NM_033119
144920	1688	-1.68171	-5.17442	-4.29086	6.63406e-05	0.00185225	1.36511	LINC00343	NR_046391
650623	5923	0.884401	2.54958	4.2218	8.40353e-05	0.00211724	1.3628	BEND3P3	NR_027512
121227	4225	0.789549	2.14551	4.21673	8.55012e-05	0.00214471	1.36233	LRIG3	NM_001136051
283932	3951	0.889833	1.16155	4.2155	8.58611e-05	0.00214804	1.35933	FBXL19-AS1	NM_175901
101929705	2297	-1.29201	-0.992176	-4.26787	7.17856e-05	0.00195432	1.35611	LOC101929705	NR_125864
9509	7070	0.966623	0.691861	4.22284	8.37385e-05	0.00211524	1.35115	ADAMTS2	NM_014244
11197	2240	-1.21749	4.10746	-4.25849	7.4132e-05	0.00199146	1.34599	WIF1	NM_007191
400566	1839	-0.798153	1.87389	-4.21322	8.65303e-05	0.00215942	1.34381	C17orf97	NM_001013672
64800	6242	-0.82357	0.800055	-4.20871	8.787e-05	0.0021772	1.34356	EFCAB6	NM_022785
286042	2552	-1.03063	-0.39568	-4.23542	8.02184e-05	0.00206842	1.33758	FAM86B3P	NR_024361
57458	6106	0.75753	4.92403	4.25862	7.40977e-05	0.00199146	1.33051	TMCC3	NM_001301036
643338	2489	0.745346	1.11027	4.2054	8.88663e-05	0.00219041	1.32903	C15orf62	NM_001130448
84856	2306	-0.641314	2.37921	-4.21317	8.65439e-05	0.00215942	1.31808	LINC00839	NM_032770
5534	3011	-0.796661	7.56091	-4.26027	7.36809e-05	0.00198619	1.31774	PPP3R1	NM_000945
4642	6246	0.939891	4.35893	4.24223	7.83713e-05	0.00204662	1.30997	MYO1D	NM_001303279
51606	2466	-0.712406	6.12411	-4.26014	7.37129e-05	0.00198619	1.30934	ATP6V1H	NM_015941
9340	4657	-1.10104	0.875386	-4.19474	9.2148e-05	0.00223827	1.30377	GLP2R	NM_004246
55619	7984	0.768599	5.67284	4.25539	7.49214e-05	0.00199792	1.30074	DOCK10	NM_001290263
220965	3933	0.645136	3.96069	4.23372	8.06853e-05	0.00206842	1.30005	FAM13C	NM_001001971
374860	5391	-1.5594	0.647647	-4.19335	9.25841e-05	0.00224503	1.29687	ANKRD30B	NM_001029862
100131096	3189	1.13603	4.02436	4.22756	8.24009e-05	0.00209095	1.28993	TNRC6C-AS1	NR_040071
154661	4590	-0.67988	4.12676	-4.23928	7.91675e-05	0.00205857	1.28483	RUNDC3B	NM_001134405
23149	3512	0.78963	4.78373	4.24138	7.86003e-05	0.00204945	1.28123	FCHO1	NM_001161357
55819	2432	0.626051	6.33345	4.24814	7.68036e-05	0.00202304	1.27062	RNF130	NM_001280801
100885848	2006	-0.946369	0.194213	-4.19218	9.29545e-05	0.00225017	1.26682	PTGES3L	NM_001142653
57530	5226	0.706038	2.99342	4.20061	9.03265e-05	0.00221487	1.26514	CGN	NM_020770
9448	8133	0.817573	9.18286	4.23894	7.92577e-05	0.00205903	1.26264	MAP4K4	NM_001242559
3356	5442	-1.04782	4.21189	-4.23343	8.07634e-05	0.00206842	1.26059	HTR2A	NM_000621
644596	2808	-0.821547	4.44677	-4.23449	8.0472e-05	0.00206842	1.25447	SMIM10L2B	NM_001348255
147138	7388	0.867218	3.1633	4.19833	9.10313e-05	0.00222639	1.25073	TMC8	NM_152468
9510	4651	1.20804	5.65166	4.23749	7.96519e-05	0.00206554	1.24797	ADAMTS1	NM_006988
5027	4065	1.42718	5.35857	4.23389	8.06388e-05	0.00206842	1.24793	P2RX7	NM_002562
100133612	1952	1.75903	-3.78861	4.2636	7.28456e-05	0.0019768	1.24418	LINC01134	NR_024455
79015	1157	-0.637906	1.52714	-4.17627	9.81173e-05	0.0023217	1.24298	LINC01260	NM_024049
347689	4086	0.721136	7.81908	4.23739	7.96791e-05	0.00206554	1.2413	SOX2-OT	NR_004053
9317	3905	-1.21635	5.55558	-4.23347	8.07531e-05	0.00206842	1.22695	PTER	NM_001001484
140767	2408	-0.767146	5.50502	-4.23209	8.11339e-05	0.00207176	1.22223	NRSN1	NM_080723
122402	5481	-0.655234	1.98028	-4.17441	9.87373e-05	0.00232793	1.21931	TDRD9	NM_153046
5287	8886	0.662028	5.2402	4.22587	8.28766e-05	0.00209927	1.21343	PIK3C2B	NM_002646
8263	1702	-0.592422	3.19244	-4.19479	9.21331e-05	0.00223827	1.20383	F8A1	NM_012151
57496	9675	-0.674933	6.6129	-4.22371	8.34884e-05	0.00211288	1.19217	MKL2	NM_001308142
793	2535	-1.31258	2.30079	-4.17385	9.89262e-05	0.0023292	1.19217	CALB1	NM_004929
83697	4306	1.01085	0.153175	4.18755	9.4428e-05	0.00226651	1.18946	SLC4A9	NM_001258426
101928307	534	-0.592687	4.09434	-4.20602	8.86778e-05	0.00218947	1.1805	LOC101928307	NR_125872
439994	1164	0.79965	-0.108783	4.19222	9.29413e-05	0.00225017	1.17868	LINC00863	NR_029408
138799	957	-1.33401	-5.57617	-4.20125	9.01312e-05	0.00221199	1.17736	OR13C5	NM_001004482
6006	3862	-1.17165	-0.658781	-4.18501	9.52491e-05	0.00227468	1.16531	RHCE	NM_001330430
22807	12306	0.684295	3.83489	4.18762	9.44073e-05	0.00226651	1.1627	IKZF2	NM_001079526
8997	22263	-0.697315	6.70566	-4.20801	8.8079e-05	0.00217857	1.14206	KALRN	NM_001024660
101928416	476	-1.42779	-0.524379	-4.1678	0.000100976	0.0023599	1.14049	LOC101928416	NR_120467
10653	1802	-0.65337	5.02943	-4.20405	8.92747e-05	0.00219477	1.1394	SPINT2	NM_001166103
1378	10127	1.43419	0.523171	4.15706	0.000104722	0.00240595	1.12408	CR1	NM_000573
6536	3885	0.993785	3.93312	4.17081	9.99521e-05	0.00234363	1.1116	SLC6A9	NM_001024845
79442	5262	-0.762882	2.73834	-4.15513	0.000105408	0.00241453	1.10957	LRRC2	NM_024512
2983	3794	-0.641737	5.82867	-4.19657	9.15758e-05	0.00223093	1.10532	GUCY1B3	NM_000857
5129	3459	0.964459	6.81533	4.19641	9.16271e-05	0.00223093	1.10396	CDK18	NM_002596
286370	2720	-1.87023	-4.8309	-4.21611	8.56802e-05	0.00214636	1.09999	MIR4290HG	NR_038882
219855	4248	0.723136	1.83744	4.12453	0.000116897	0.00258064	1.08686	SLC37A2	NM_001145290
7039	4765	0.629979	4.23212	4.17192	9.95779e-05	0.00234194	1.08463	TGFA	NM_001099691
26030	8060	0.799295	5.80429	4.1885	9.41244e-05	0.00226651	1.08365	PLEKHG3	NM_001308147
6242	3257	0.725682	5.83474	4.18576	9.5006e-05	0.0022727	1.07395	RTKN	NM_001015055
89853	7813	0.608266	5.91483	4.18536	9.51334e-05	0.00227383	1.07114	MVB12B	NM_001011703
57501	6580	-0.642599	1.23098	-4.11652	0.000120096	0.00261714	1.0663	KIAA1257	NM_001348520
2176	7484	0.641152	2.35286	4.12472	0.000116821	0.00258064	1.06582	FANCC	NM_000136
92154	5547	0.609508	8.50911	4.17528	9.84474e-05	0.0023237	1.0502	MTSS1L	NM_138383
443	1681	0.85175	4.12813	4.15429	0.000105708	0.00241868	1.04131	ASPA	NM_000049
84707	1176	-0.708537	5.8672	-4.17586	9.82525e-05	0.00232296	1.03877	BEX2	NM_001168399
1534	3417	-0.630289	4.62697	-4.16724	0.000101168	0.00236045	1.03278	CYB561	NM_001017916
2596	2104	-0.901645	7.06774	-4.17137	9.97611e-05	0.00234302	1.02755	GAP43	NM_001130064
122970	1632	-0.664275	0.951047	-4.10108	0.000126512	0.00268886	1.02075	ACOT4	NM_152331
440896	3182	-1.29525	2.52079	-4.12363	0.000117253	0.00258294	1.01991	LOC440896	NR_015361
284485	455	-0.967963	0.0360975	-4.11087	0.000122406	0.00264464	1.01722	RIIAD1	NM_001144956
85413	2730	1.35757	-2.8547	4.22765	8.23735e-05	0.00209095	1.01552	SLC22A16	NM_033125
100287387	3076	-1.27413	-1.40924	-4.16756	0.000101061	0.0023599	1.00819	LOC100287387	XM_002342310
85450	7189	0.814638	3.27717	4.12435	0.000116967	0.00258064	1.00775	ITPRIP	NM_001272012
29128	5198	0.876902	1.56815	4.09602	0.000128684	0.00271671	1.0055	UHRF1	NM_001048201
8038	8937	0.715401	1.84842	4.09572	0.000128813	0.00271743	0.998933	ADAM12	NM_001288973
9414	7384	0.779067	6.3414	4.16247	0.000102818	0.00237747	0.995636	TJP2	NM_001170414
284805	4793	-0.73094	1.57571	-4.09456	0.000129316	0.00272398	0.990419	C20orf203	NM_182584
20	8412	1.06715	8.89997	4.15503	0.000105442	0.00241453	0.988906	ABCA2	NM_001606
3241	4125	-0.679853	6.06103	-4.16046	0.000103523	0.00238958	0.988769	HPCAL1	NM_001258357
11086	3804	-1.90456	-4.6819	-4.17986	9.69298e-05	0.00229743	0.979397	ADAM29	NM_001130703
56603	4769	-0.729735	3.40274	-4.12671	0.00011604	0.0025742	0.970961	CYP26B1	NM_001277742
153	2862	-0.607237	3.55265	-4.12731	0.000115805	0.00257298	0.963738	ADRB1	NM_000684
367	10838	0.6785	1.27719	4.0807	0.000135483	0.00281834	0.9592	AR	NM_000044
5742	9186	0.810526	2.97739	4.10136	0.00012639	0.00268827	0.957832	PTGS1	NM_000962
1733	1860	1.39005	-2.76971	4.20578	8.8751e-05	0.00218947	0.954371	DIO1	NM_000792
1174	1297	-0.591629	5.13976	-4.14577	0.0001088	0.00246952	0.950759	AP1S1	NM_001283
79703	2326	-0.638702	2.72905	-4.1024	0.000125949	0.00268275	0.94688	C11orf80	NM_001302084
101928100	2830	0.998975	-0.224123	4.11557	0.000120482	0.00262352	0.937471	LOC101928100	NR_120430
10769	2839	-0.89059	5.07888	-4.13857	0.000111483	0.00250638	0.928855	PLK2	NM_001252226
653160	1887	-0.616505	1.22794	-4.06545	0.000142595	0.00291714	0.912098	LOC653160	NR_037869
65997	1957	-1.06888	2.72719	-4.09247	0.000130229	0.00273307	0.910163	RASL11B	NM_023940
100192378	1710	-0.616525	1.35201	-4.06441	0.000143093	0.00292311	0.906332	ZFHX4-AS1	NR_024360
6599	5939	0.638024	5.6672	4.12884	0.000115207	0.00256632	0.893844	SMARCC1	NM_003074
2123	3010	0.919635	5.92458	4.12887	0.000115196	0.00256632	0.892485	EVI2A	NM_001003927
9837	3695	-0.653078	1.06583	-4.05493	0.00014771	0.00299588	0.882301	GINS1	NM_021067
104310351	568	-1.79697	-2.97681	-4.16794	0.000100931	0.0023599	0.881973	LINC01331	NR_126354
58480	4758	0.605501	6.64619	4.12639	0.000116165	0.00257496	0.879555	RHOU	NM_021205
57471	4161	0.833586	8.3828	4.11941	0.000118934	0.00260179	0.869656	ERMN	NM_001009959
2168	570	-1.99055	-2.57918	-4.1479	0.000108019	0.0024577	0.864778	FABP1	NM_001443
63982	11851	-1.1979	3.88725	-4.09968	0.000127109	0.00269147	0.850818	ANO3	NM_001313726
3687	4742	0.936468	4.06002	4.09165	0.000130588	0.00273859	0.850135	ITGAX	NM_000887
26524	5995	0.717848	2.97425	4.06654	0.000142073	0.00291559	0.847603	LATS2	NM_014572
3306	2770	0.843906	7.00897	4.11531	0.00012059	0.00262388	0.845062	HSPA2	NM_021979
27012	6875	-1.22964	3.66908	-4.09367	0.000129704	0.00272557	0.844801	KCNV1	NM_014379
4956	994	-1.74295	-3.81757	-4.1645	0.000102114	0.0023733	0.833045	ODF1	NM_024410
4854	8071	0.870051	5.32619	4.10582	0.000124506	0.00267233	0.830399	NOTCH3	NM_000435
340543	1166	-0.586597	4.82997	-4.1049	0.000124892	0.00267444	0.828202	TCEAL5	NM_001012979
114569	2818	-1.13128	4.86326	-4.10412	0.000125222	0.00267747	0.824604	MAL2	NM_052886
9079	3327	-0.910714	5.32935	-4.10468	0.000124987	0.00267447	0.816957	LDB2	NM_001130834
93643	3249	0.654943	5.45221	4.1022	0.000126036	0.00268275	0.813237	TJAP1	NM_001146016
375035	856	0.994597	-0.193455	4.06901	0.000140905	0.00289987	0.811285	SFT2D2	NM_199344
5774	11104	-1.02403	3.03853	-4.05279	0.000148772	0.00301095	0.763158	PTPN3	NM_001145368
55638	5749	-0.663013	5.94735	-4.08927	0.000131639	0.00275632	0.762608	SYBU	NM_001099743
8601	2924	-0.613496	4.10645	-4.07382	0.000138648	0.00287365	0.759949	RGS20	NM_001286673
83543	3537	0.718881	7.13357	4.08354	0.000134195	0.00280387	0.744759	AIF1L	NM_001002260
133491	2522	-1.78724	-2.84797	-4.1107	0.000122476	0.00264464	0.737799	C5orf47	NM_001144954
26070	936	1.69805	-1.4648	4.12217	0.000117831	0.00258964	0.733652	DKFZP434K028	NR_026882
128239	6362	-0.83627	0.000295411	-4.01406	0.000169313	0.00331104	0.732184	IQGAP3	NM_178229
100129316	5249	1.90495	-2.30731	4.10803	0.000123585	0.00266252	0.720012	LOC100129316	NR_033912
120425	2639	1.24183	-1.03328	4.08174	0.000135009	0.00281467	0.710305	JAML	NM_001098526
255758	679	-0.590742	2.34317	-4.01533	0.000168597	0.0033016	0.706893	TCTEX1D2	NM_001351628
1063	10377	-0.915445	0.180799	-4.00066	0.000177038	0.00339204	0.705538	CENPF	NM_016343
129804	2693	-1.04058	1.00962	-3.99569	0.000179991	0.0034255	0.705266	FBLN7	NM_001128165
101410534	757	-0.860536	1.41169	-3.99762	0.000178839	0.00341273	0.701575	DLGAP1-AS4	NR_102696
9771	7113	0.615874	7.28721	4.06951	0.000140666	0.00289987	0.701268	RAPGEF5	NM_012294
23114	11266	0.60617	7.74496	4.06687	0.000141916	0.00291559	0.696639	NFASC	NM_001005387
23480	466	-0.607513	3.96712	-4.05108	0.000149624	0.00301961	0.696539	SEC61G	NM_001012456
279	1679	-1.81052	-2.81866	-4.09382	0.000129637	0.00272557	0.695595	AMY2A	NM_000699
4919	6675	0.68307	0.102417	4.01139	0.000170825	0.00332475	0.695492	ROR1	NM_001083592
400238	709	-1.29196	-2.46726	-4.1006	0.000126715	0.00268914	0.687553	LINC00642	NR_033986
221035	6461	0.669358	5.23782	4.0602	0.000145128	0.00296041	0.686002	REEP3	NM_001001330
29893	1980	0.589737	1.09829	3.98172	0.000188538	0.00353247	0.664863	PSMC3IP	NM_001256014
100128494	4233	0.764568	0.849334	3.98133	0.000188785	0.00353366	0.656439	LOC100128494	NR_104178
28999	4518	0.684816	5.28974	4.0479	0.000151228	0.00304547	0.645978	KLF15	NM_014079
283310	8963	-0.837072	0.858021	-3.97498	0.000192803	0.00357352	0.645637	OTOGL	NM_173591
55897	1162	-0.67171	2.03719	-3.98786	0.000184736	0.00348543	0.642509	MESP1	NM_018670
102724691	642	-0.873678	-1.34009	-4.03442	0.000158197	0.00314126	0.638428	LOC102724691	NR_110603
23467	5815	-0.800048	7.51048	-4.04753	0.000151415	0.00304594	0.6383	NPTXR	NM_014293
10397	4771	0.629026	8.46104	4.04453	0.000152939	0.00306471	0.634813	NDRG1	NM_001135242
2289	10628	0.972397	6.26534	4.04743	0.000151465	0.00304594	0.631817	FKBP5	NM_001145775
376693	699	0.901844	0.304395	3.98378	0.000187257	0.00352363	0.627688	RPS10P7	NR_026667
10447	3448	-0.644643	5.4556	-4.04524	0.000152578	0.00306181	0.627417	FAM3C	NM_001040020
266812	1958	-0.917745	5.59111	-4.04331	0.000153568	0.00307166	0.620112	NAP1L5	NM_153757
768096	2794	-0.795115	1.98517	-3.97994	0.000189654	0.00353941	0.619818	HAR1A	NR_003244
286410	6979	0.630177	3.35497	3.99994	0.000177466	0.00339794	0.609285	ATP11C	NM_001010986
116238	1386	-0.750612	1.48842	-3.96686	0.000198063	0.00363543	0.607473	TLCD1	NM_001160407
113157	3525	-0.950972	0.922439	-3.96163	0.000201523	0.00367046	0.605698	RPLP0P2	NR_002775
79815	6190	-0.779077	4.75351	-4.03377	0.000158541	0.00314589	0.605687	NIPAL2	NM_001321635
1258	6921	-1.16402	2.57639	-3.98979	0.000183557	0.00347128	0.602912	CNGB1	NM_001135639
55200	3753	1.4992	-4.35959	4.00709	0.00017329	0.00334961	0.601194	PLEKHG6	NM_001144856
53340	3990	-0.627107	1.93436	-3.97117	0.000195252	0.00360443	0.598962	SPA17	NM_017425
84332	2551	-1.41485	-0.250022	-3.96949	0.000196345	0.00361557	0.596734	DYDC2	NM_001270041
3669	5039	0.732852	1.47246	3.95868	0.000203498	0.00368987	0.596226	ISG20	NM_001303233
285954	4527	-0.977322	1.57259	-3.96443	0.000199661	0.00365419	0.59421	INHBA-AS1	NR_027118
400591	3997	-1.3719	0.278071	-3.95643	0.000205024	0.00370529	0.584827	C17orf102	NM_207454
54360	1001	1.07961	1.01712	3.95584	0.00020542	0.00370529	0.584405	CYTL1	NM_018659
54511	5638	-0.757124	2.7891	-3.98735	0.000185045	0.00348895	0.583978	HMGCLL1	NM_001042406
29089	908	-0.759948	1.94959	-3.96309	0.000200551	0.00366411	0.571497	UBE2T	NM_001310326
54839	4258	-0.618678	3.77044	-4.00475	0.000174644	0.00336662	0.564371	LRRC49	NM_001199017
3004	941	1.19307	-1.62146	4.05881	0.000145806	0.00297211	0.560148	GZMM	NM_001258351
8808	5587	-0.85632	0.0134145	-3.95301	0.000207353	0.00373353	0.558594	IL1RL2	NM_001351446
55137	9038	0.901164	2.63516	3.96108	0.000201891	0.00367423	0.554016	FIGN	NM_001321825
1719	3917	0.661109	3.32596	3.98022	0.000189482	0.00353941	0.552245	DHFR	NM_000791
4603	5474	0.595018	2.58993	3.95982	0.000202732	0.00368067	0.545008	MYBL1	NM_001080416
399474	3712	0.886168	-0.0646674	3.96645	0.000198334	0.00363804	0.544943	TMEM200B	NM_001003682
286827	3876	1.04281	3.53674	3.97881	0.000190365	0.00353941	0.543097	TRIM59	NM_173084
2785	1326	-0.806218	5.7422	-4.01661	0.000167883	0.00329634	0.534933	GNG3	NM_012202
379	1620	-0.854457	1.88664	-3.94826	0.000210634	0.00376872	0.529341	ARL4D	NM_001661
158471	12907	0.609009	7.07515	4.01339	0.000169694	0.00331393	0.523625	PRUNE2	NM_001308047
63895	10105	1.14048	4.42597	3.9928	0.000181729	0.00344494	0.523353	PIEZO2	NM_022068
25803	2938	-1.03817	-0.937914	-3.97004	0.000195984	0.00361127	0.523292	SPDEF	NM_001252294
254225	8010	0.784184	2.79631	3.95569	0.000205523	0.00370529	0.523034	RNF169	NM_001098638
27147	4255	0.615796	4.90047	4.00358	0.000175329	0.00337294	0.518755	DENND2A	NM_001318052
389158	2087	-1.08729	-5.94475	-3.9492	0.000209982	0.00376475	0.512794	PLSCR5	NM_001085420
81844	4738	0.774377	3.19058	3.96213	0.000201187	0.00366905	0.51148	TRIM56	NM_030961
6817	2236	-0.669043	3.56159	-3.98261	0.00018798	0.00352789	0.509711	SULT1A1	NM_001055
6775	5765	-1.16499	2.81615	-3.96433	0.000199729	0.00365419	0.505498	STAT4	NM_001243835
472	14996	0.711792	5.9216	4.00636	0.000173715	0.00335205	0.5045	ATM	NM_000051
79822	6249	-0.763175	0.34034	-3.92688	0.000226041	0.00393287	0.497738	ARHGAP28	NM_001010000
10439	3855	-0.649369	8.50876	-3.99858	0.000178271	0.00340646	0.49701	OLFM1	NM_001282611
8792	4682	-0.736389	1.30322	-3.92728	0.000225745	0.00393253	0.496517	TNFRSF11A	NM_001270949
3988	2793	0.6608	6.1106	4.00227	0.000176092	0.00338304	0.489786	LIPA	NM_000235
101928358	1142	1.22921	0.0763452	3.94464	0.000213172	0.00378787	0.488596	LOC101928358	NR_110652
6863	1188	-1.48755	1.38817	-3.92647	0.000226345	0.00393574	0.48542	TAC1	NM_003182
400765	2469	-0.96825	0.595745	-3.91931	0.000231751	0.00400618	0.482161	MIR137HG	NM_001001688
126068	4448	-0.745723	2.99235	-3.95594	0.000205356	0.00370529	0.471463	ZNF441	NM_152355
225	8145	-0.724506	3.04087	-3.957	0.000204634	0.00370337	0.470992	ABCD2	NM_005164
23601	3535	1.36202	1.02479	3.91705	0.00023348	0.00402013	0.469451	CLEC5A	NM_001301167
102465532	78	1.51961	-2.80197	4.01763	0.00016731	0.00329001	0.468581	MIR6883	NR_106943
100505566	1222	1.80692	-3.35783	3.99609	0.000179751	0.0034255	0.468379	LINC00578	NR_047568
1287	7835	0.768487	5.71348	3.99351	0.000181298	0.00344115	0.46752	COL4A5	NM_000495
1842	3893	1.183	1.85627	3.91374	0.000236038	0.00405462	0.458865	ECM2	NM_001197295
1318	3872	0.830513	5.02995	3.98418	0.000187007	0.00352126	0.457019	SLC31A2	NM_001860
64793	4296	0.606799	4.03756	3.96802	0.000197299	0.0036273	0.456622	CEP85	NM_001281517
84327	1419	1.13476	-0.035193	3.9323	0.000222035	0.00389729	0.444401	ZBED3	NM_001329564
341346	1491	-1.19327	-1.49246	-3.96404	0.000199923	0.00365538	0.441152	SMCO2	NM_001145010
25977	2593	-0.595283	5.94386	-3.98695	0.000185296	0.00349136	0.440844	NECAP1	NM_015509
7130	1694	0.888193	0.240476	3.91689	0.000233605	0.00402013	0.434673	TNFAIP6	NM_007115
221421	1132	-0.935548	-0.214737	-3.91332	0.000236363	0.00405775	0.433111	RSPH9	NM_001193341
145165	1599	0.640898	2.16771	3.9121	0.000237315	0.00406673	0.430267	ST13P4	NM_153290
171558	1443	1.56257	-4.32097	3.94404	0.000213592	0.00379296	0.428266	PTCRA	NM_001243168
7094	8434	0.739387	6.66525	3.98163	0.000188597	0.00353247	0.42357	TLN1	NM_006289
30009	2764	1.56458	-3.66767	3.96695	0.000198	0.00363543	0.418862	TBX21	NM_013351
255394	3957	1.20886	3.04445	3.92255	0.000229289	0.0039675	0.417145	TCP11L2	NM_001286262
389337	5711	0.684312	5.59402	3.97474	0.000192959	0.00357408	0.410242	ARHGEF37	NM_001001669
94120	3896	0.949072	0.438479	3.89862	0.000248069	0.00419281	0.395929	SYTL3	NM_001009991
2861	3815	1.05304	5.85959	3.97029	0.000195824	0.00361067	0.395345	GPR37	NM_005302
100128554	2453	-1.94622	-2.2523	-3.96163	0.000201523	0.00367046	0.389623	LINC02347	NR_015398
3382	3089	-0.847413	3.95744	-3.95274	0.000207541	0.00373353	0.38889	ICA1	NM_001136020
79037	3496	0.985981	3.38479	3.92287	0.000229048	0.00396673	0.382128	PVRIG	NM_024070
347	1130	0.653852	8.14785	3.96446	0.000199646	0.00365419	0.380238	APOD	NM_001647
7403	6278	0.702294	4.24634	3.94586	0.000212317	0.00378128	0.376471	KDM6A	NM_001291415
2353	2158	1.32445	5.38521	3.95845	0.000203654	0.00368999	0.373915	FOS	NM_005252
7942	3565	0.694783	4.28065	3.94536	0.000212668	0.00378128	0.372237	TFEB	NM_001167827
23250	9604	0.820766	5.36735	3.96008	0.000202557	0.00367986	0.371268	ATP11A	NM_015205
10633	3003	-0.603762	3.42913	-3.93173	0.000222453	0.00390144	0.363804	RASL10A	NM_001007279
260293	2880	-0.792126	3.38303	-3.93136	0.000222724	0.00390144	0.363666	CYP4X1	NM_001320289
84915	3244	0.801229	4.17013	3.93773	0.00021809	0.00385356	0.359287	FAM222A	NM_032829
24146	2244	0.989978	3.09336	3.90714	0.000241216	0.00412113	0.35797	CLDN15	NM_001185080
387978	3730	-0.61649	1.72664	-3.88588	0.000258663	0.00431029	0.355538	LINC01551	NR_026731
160364	3206	1.97189	-3.40338	3.94712	0.00021143	0.0037782	0.350382	CLEC12A	NM_001207010
1123	3310	-0.898148	8.90532	-3.94896	0.000210147	0.00376475	0.349276	CHN1	NM_001025201
729683	2348	-0.594659	-0.497543	-3.89263	0.000252996	0.00425079	0.344865	LOC729683	NR_046273
84832	1866	1.52448	0.538974	3.88301	0.000261105	0.00433571	0.344352	ANKRD36BP1	NR_026844
7535	5356	0.782728	-0.100241	3.8919	0.000253601	0.00425844	0.340342	ZAP70	NM_001079
128434	1966	-0.813799	4.65298	-3.9466	0.000211798	0.00378001	0.33708	VSTM2L	NM_080607
100996385	1550	-0.866552	1.20708	-3.87093	0.000271646	0.00446118	0.332711	LOC100996385	NR_103794
646405	6477	-0.675933	3.0126	-3.91033	0.000238699	0.00408304	0.331588	TPTE2P1	NM_001126062
8416	2435	0.654162	3.93271	3.92279	0.000229105	0.00396673	0.32649	ANXA9	NM_003568
1392	1434	-1.90246	-0.954766	-3.88886	0.000256147	0.00428345	0.323144	CRH	NM_000756
5100	4003	-1.36171	2.79231	-3.90248	0.000244943	0.00416976	0.316321	PCDH8	NM_002590
7991	4160	-0.585828	4.74747	-3.93833	0.000217661	0.00385078	0.308917	TUSC3	NM_001356429
117581	2344	-1.06342	-1.85976	-3.93637	0.000219077	0.00386378	0.308423	TWIST2	NM_001271893
151647	2294	0.802029	1.29353	3.85927	0.000282205	0.00457375	0.308058	FAM19A4	NM_001005527
56155	5111	0.717997	0.377751	3.86559	0.000276436	0.00451633	0.304992	TEX14	NM_001201457
100862680	2129	-1.66576	1.38162	-3.86505	0.000276924	0.00451979	0.302657	LINC00507	NR_046392
10309	2066	-0.887373	1.06562	-3.85844	0.000282979	0.00457845	0.30051	CCNO	NM_001024592
5026	2309	-0.599234	1.63454	-3.86469	0.000277251	0.00451979	0.297782	P2RX5	NM_001204519
84217	1775	-0.59552	1.37373	-3.85981	0.000281714	0.00457101	0.296171	ZMYND12	NM_001146192
9517	8571	0.609179	6.28477	3.93952	0.000216805	0.00384041	0.293188	SPTLC2	NM_004863
885	1614	-0.873683	5.84343	-3.93723	0.000218453	0.00385756	0.287016	CCK	NM_000729
7975	3781	0.84691	4.65935	3.92332	0.00022871	0.00396673	0.285848	MAFK	NM_002360
85366	5146	-1.33628	-0.768555	-3.8736	0.000269286	0.00444255	0.285292	MYLK2	NM_033118
405753	1441	1.03337	-5.86566	3.85153	0.000289434	0.00467102	0.270863	DUOXA2	NM_207581
286437	2328	0.643638	2.95468	3.87797	0.00026546	0.00439518	0.270786	LOC286437	NR_039980
1235	3687	-1.11203	-0.722392	-3.86842	0.000273889	0.00448512	0.269812	CCR6	NM_004367
7335	4305	0.688639	-0.336229	3.87345	0.000269416	0.00444255	0.268176	UBE2V1	NM_001032288
9319	2914	-0.65983	0.794855	-3.84527	0.000295409	0.00474174	0.268118	TRIP13	NM_001166260
285154	1757	-1.19148	-0.758413	-3.86376	0.000278092	0.00452508	0.25654	CYP1B1-AS1	NM_173652
340544	2874	0.765747	0.796771	3.84229	0.000298294	0.00476329	0.256153	MORF4L2-AS1	NR_038978
11187	2953	-1.22829	-1.85088	-3.91227	0.000237186	0.00406673	0.256061	PKP3	NM_001303029
158747	4163	0.632388	4.52483	3.91275	0.000236809	0.00406296	0.255437	MOSPD2	NM_001177475
6870	1753	1.75708	-3.81582	3.89655	0.000249762	0.0042064	0.254881	TACR3	NM_001059
84830	7687	-0.93432	0.967204	-3.84166	0.000298913	0.00476567	0.253916	ADTRP	NM_001143948
145773	5880	-0.746501	4.69257	-3.91923	0.000231807	0.00400618	0.251243	FAM81A	NM_152450
631	3028	-0.726415	0.807141	-3.83934	0.000301182	0.00478571	0.250699	BFSP1	NM_001161705
101929284	781	1.47448	-2.35437	3.93847	0.000217558	0.00385078	0.248616	LINC02199	NR_109932
25861	8693	0.923025	4.89679	3.91423	0.000235659	0.00405057	0.247653	WHRN	NM_001083885
5978	7635	0.601928	3.65001	3.8891	0.000255948	0.00428264	0.244529	REST	NM_001193508
100033443	82	-1.53681	-5.38872	-3.8703	0.000272205	0.00446778	0.236568	SNORD115-6	NR_003298
7855	6564	0.750105	2.4089	3.85065	0.000290268	0.00468038	0.234111	FZD5	NM_003468
2318	9138	1.00443	3.59372	3.87258	0.000270186	0.00444858	0.212797	FLNC	NM_001127487
100133941	4831	-0.960251	3.6878	-3.88971	0.000255437	0.00427913	0.2117	CD24	NM_001291737
27319	3397	-1.05088	2.995	-3.87233	0.000270409	0.00444858	0.211538	BHLHE22	NM_152414
55635	5438	-1.34241	-2.02822	-3.90091	0.000246211	0.00417882	0.211489	DEPDC1	NM_001114120
729475	3981	-1.06293	-0.426261	-3.83784	0.000302655	0.00480106	0.210088	RAD51AP2	NM_001099218
8624	1328	-0.592594	3.11998	-3.87239	0.00027035	0.00444858	0.20838	PSMG1	NM_001261824
84250	13586	-0.616254	3.8248	-3.89036	0.000254887	0.00427244	0.207642	SLF1	NM_032290
284578	2363	-0.840479	2.12378	-3.84408	0.000296557	0.00475479	0.200725	LOC284578	NR_027086
3440	1143	1.84885	-2.6555	3.90214	0.00024522	0.00417067	0.191744	IFNA2	NM_000605
8564	5613	-0.80054	-0.491114	-3.83445	0.000306019	0.00483551	0.190759	KMO	NM_003679
131544	10752	1.20817	2.86852	3.84273	0.000297873	0.00476329	0.189845	CRYBG3	NM_153605
55096	1679	1.50906	-1.26247	3.89844	0.000248217	0.00419282	0.18422	EBLN2	NM_018029
24141	2082	-1.19699	4.75865	-3.89809	0.0002485	0.00419509	0.184093	LAMP5	NM_001199897
23236	7481	-0.730518	5.56679	-3.90146	0.000245768	0.00417629	0.178355	PLCB1	NM_015192
116443	12745	-0.875893	2.50262	-3.84657	0.000294156	0.00472429	0.177946	GRIN3A	NM_133445
654319	134	1.49277	-4.07682	3.8593	0.000282177	0.00457375	0.176555	SNORA5A	NR_002919
4176	3653	0.760852	5.79648	3.89943	0.000247412	0.00419096	0.174294	MCM7	NM_001278595
5172	5976	-0.911347	2.3525	-3.83804	0.000302454	0.00480054	0.164101	SLC26A4	NM_000441
84536	2186	-0.76035	0.242524	-3.80893	0.0003325	0.0051247	0.159431	LINC01547	NM_058188
7979	498	-0.610847	4.71434	-3.88919	0.000255873	0.00428264	0.158376	SEM1	NM_001201450
84871	7474	-0.920711	1.71697	-3.81887	0.000321933	0.00501803	0.15365	AGBL4	NM_001323573
23533	5211	0.959832	2.24073	3.817	0.000323902	0.00503817	0.149843	PIK3R5	NM_001142633
9924	5564	0.631352	5.61578	3.89084	0.000254491	0.00426833	0.149668	PAN2	NM_001127460
54899	3264	0.740095	6.54876	3.89294	0.000252741	0.00424902	0.148792	PXK	NM_001289095
285346	1972	1.21852	-0.428897	3.83954	0.000300979	0.00478517	0.148543	ZNF852	NM_001287349
102724532	521	-0.585576	1.50205	-3.80675	0.00033486	0.00515079	0.134576	LOC102724532	NR_135480
195828	4915	0.600978	1.55154	3.8019	0.000340173	0.00519043	0.134139	ZNF367	NM_153695
252995	3195	-0.59342	3.77565	-3.8646	0.00027733	0.00451979	0.132506	FNDC5	NM_001171940
283131	3735	0.778891	8.28214	3.8836	0.000260606	0.00433251	0.131602	NEAT1	NR_002802
105376906	1865	-1.59394	-5.11271	-3.84008	0.000300455	0.00478486	0.130573	LOC105376906	XM_017027549
11173	5921	0.933883	0.515792	3.79908	0.000343295	0.00521276	0.123104	ADAMTS7	NM_014272
347475	1819	0.637675	1.15999	3.79184	0.000351447	0.00530816	0.114952	CCDC160	NM_001101357
3739	4179	-0.76741	2.05623	-3.81115	0.000330108	0.00509702	0.109254	KCNA4	NM_002233
1588	4588	1.66687	-3.07299	3.86777	0.00027447	0.00449197	0.104204	CYP19A1	NM_000103
59335	2492	-1.34893	-2.21847	-3.86648	0.000275629	0.00450575	0.103615	PRDM12	NM_021619
5646	1337	-0.590764	3.28869	-3.84244	0.000298152	0.00476329	0.103058	PRSS3	NM_001197097
257236	2153	-0.614039	0.994348	-3.78685	0.000357175	0.00537092	0.0967406	CCDC96	NM_153376
93426	1842	-0.965065	2.97269	-3.83228	0.000308185	0.00485892	0.0935152	SYCE1	NM_001143763
101927314	2102	0.671805	-0.962854	3.83364	0.000306825	0.00484555	0.0887294	LOC101927314	NR_110757
100134259	1210	-0.935544	-0.727579	-3.80297	0.000338991	0.00518344	0.0871773	LINC01119	NR_024452
102724183	2095	-1.32847	-2.92197	-3.87192	0.000270768	0.00445192	0.0793825	LOC102724183	XR_001734729
81788	3534	0.592054	0.940798	3.77861	0.000366832	0.00546782	0.0782674	NUAK2	NM_030952
26802	77	-0.590279	0.0127283	-3.78198	0.000362851	0.00543128	0.0744279	SNORD47	NR_002746
84911	2827	-0.601437	2.52821	-3.80882	0.000332623	0.0051247	0.067795	ZNF382	NM_001256838
2043	6687	-0.769384	5.37064	-3.86469	0.000277248	0.00451979	0.0677465	EPHA4	NM_001304536
387911	2304	-1.87844	-1.41395	-3.81129	0.000329965	0.00509702	0.0668984	C1QTNF9B	NM_001007537
3046	959	-1.65112	-3.83193	-3.86429	0.000277616	0.00452001	0.0587708	HBE1	NM_005330
9220	2089	0.848391	1.76177	3.7758	0.000370175	0.00548884	0.0535196	TIAF1	NM_004740
284948	6294	0.866495	1.03473	3.76905	0.000378333	0.00556332	0.051213	SH2D6	NM_198482
7092	8746	-0.832994	0.688599	-3.76795	0.000379687	0.00557737	0.0473323	TLL1	NM_001204760
105377135	2839	-0.686853	-1.08763	-3.804	0.000337868	0.00517864	0.0471295	LOC105377135	XM_011529809
2844	8661	-0.826745	1.47477	-3.77708	0.000368646	0.00547745	0.0467717	GPR21	NM_005294
100130872	4981	-0.927259	0.366814	-3.76645	0.00038153	0.00558718	0.043057	LOC100130872	NR_024569
340393	1674	-0.620437	-0.0283427	-3.76848	0.000379031	0.0055707	0.0357014	TMEM249	NM_001252402
956	5437	-0.883397	2.79592	-3.80477	0.000337023	0.00517439	0.0271848	ENTPD3	NM_001248
3852	2303	-2.01947	-2.63993	-3.82387	0.000316739	0.00495799	0.0189229	KRT5	NM_000424
400946	3015	1.56043	-3.73603	3.81124	0.00033002	0.00509702	0.0184421	LINC00954	NR_033875
548596	1783	-0.961855	2.53934	-3.79342	0.000349659	0.00528397	0.0142414	CKMT1A	NM_001015001
2696	2337	1.7248	0.738518	3.75827	0.00039174	0.00566944	0.00675851	GIPR	NM_000164
400745	4806	-0.820032	4.20564	-3.832	0.000308466	0.00486065	0.0047665	SH2D5	NM_001103160
23034	7051	0.694304	6.05082	3.84166	0.000298914	0.00476567	-0.00621085	SAMD4A	NM_001161576
101927374	2254	-1.72085	-4.33388	-3.81824	0.000322598	0.00502478	-0.0102759	LOC101927374	NR_110133
26002	3048	-0.658476	3.82347	-3.81882	0.000321988	0.00501803	-0.0104756	MOXD1	NM_015529
10479	4730	-0.585476	6.43099	-3.84046	0.000300077	0.00478153	-0.0121368	SLC9A6	NM_001042537
134701	816	-0.610146	2.22164	-3.77347	0.000372977	0.0055131	-0.0124263	RIPPLY2	NM_001009994
102524628	539	-0.880062	-0.486588	-3.75805	0.000392017	0.00567056	-0.0162333	RASGRF2-AS1	NR_105015
165679	3300	-1.0561	2.67862	-3.78665	0.000357406	0.00537092	-0.0193557	SPTSSB	NM_001040100
1292	4753	0.750413	3.6396	3.79924	0.000343122	0.00521276	-0.0214662	COL6A2	NM_001849
25789	1712	-0.643862	7.04325	-3.83578	0.000304691	0.00481988	-0.0233021	TMEM59L	NM_012109
220115	2613	-0.718229	-0.906539	-3.76602	0.000382058	0.00559202	-0.033023	TPTE2P3	NR_002793
729338	629	-0.986192	-0.53964	-3.75133	0.000400589	0.00575644	-0.0359255	CETN4P	NR_024041
100127983	1053	1.24007	-1.36436	3.81239	0.00032879	0.00508878	-0.0386064	C8orf88	NM_001190972
81691	2904	-0.651664	0.73006	-3.73744	0.000418919	0.00594814	-0.0391459	REXO5	NM_001144924
348840	2897	-1.59442	-5.23933	-3.77057	0.000376492	0.00555597	-0.0409795	ANKRD18DP	NM_182631
729375	2116	-0.963456	-0.0589691	-3.73946	0.000416203	0.00592665	-0.0418727	FAM86HP	NR_024252
3149	3915	-0.640873	3.63122	-3.80359	0.000338312	0.00517864	-0.0424537	HMGB3	NM_001301228
374739	1862	-0.805139	-1.24882	-3.7753	0.000370779	0.00549488	-0.0435506	TEPP	NM_199046
27132	2847	-0.7957	3.20766	-3.79114	0.000352246	0.00531457	-0.0478825	CPNE7	NM_014427
101927768	2007	0.937613	-0.485468	3.76384	0.000384756	0.00561371	-0.0491781	HDAC2-AS2	NR_125845
147658	2958	-0.744798	-0.136385	-3.73879	0.000417093	0.00593354	-0.0497513	ZNF534	NM_001143938
647946	2147	-1.39479	-5.49962	-3.75785	0.00039226	0.0056712	-0.0498931	MIR924HG	NR_024391
151176	2901	-0.801197	0.435084	-3.73243	0.000425714	0.00600803	-0.0521376	ERFE	NM_001291832
64396	2923	1.03618	-1.17167	3.79349	0.000349575	0.00528397	-0.0549353	GMCL1P1	NM_022471
29940	9376	0.831329	3.6324	3.78604	0.000358114	0.00537454	-0.0579048	DSE	NM_001080976
387914	4560	0.910907	0.865629	3.73061	0.000428217	0.00603735	-0.0579826	SHISA2	NM_001007538
9026	5798	0.607691	7.0811	3.82311	0.00031753	0.00496764	-0.0644031	HIP1R	NM_001303097
2246	5055	0.671589	8.0762	3.81971	0.000321057	0.00500901	-0.0660344	FGF1	NM_000800
100507140	2050	1.04348	1.84326	3.73285	0.000425138	0.00600289	-0.070276	LINC01792	NR_037886
203102	2727	-1.63869	-4.03176	-3.80546	0.000336264	0.00516679	-0.072934	ADAM32	NM_001313994
3932	2412	1.50061	-2.72125	3.80375	0.000338139	0.00517864	-0.078753	LCK	NM_001042771
10645	6307	-0.586231	6.66694	-3.8132	0.000327922	0.00507983	-0.0945568	CAMKK2	NM_001270485
4760	3002	-1.06039	2.49127	-3.75538	0.000395396	0.00569335	-0.0961102	NEUROD1	NM_002500
6441	1369	-0.72702	0.13228	-3.71732	0.000446875	0.00621706	-0.0990878	SFTPD	NM_003019
79899	4214	0.709567	3.28609	3.76293	0.000385893	0.00562496	-0.101049	PRR5L	NM_001160167
4889	3826	-0.868784	0.771738	-3.71444	0.000451022	0.00624771	-0.105828	NPY5R	NM_001317091
768097	896	-1.09972	-0.913108	-3.73415	0.000423366	0.00598679	-0.108037	HAR1B	NR_003245
101927550	3413	0.935211	0.413987	3.71508	0.0004501	0.00624662	-0.11332	LOC101927550	NR_110102
595101	4301	1.3919	-1.7442	3.79917	0.000343199	0.00521276	-0.114941	SMG1P5	NR_002453
85414	4432	1.01726	4.24815	3.7812	0.00036377	0.00543382	-0.115722	SLC45A3	NM_033102
1813	2699	-0.798717	0.606134	-3.70925	0.000458583	0.00630087	-0.11761	DRD2	NM_000795
2159	1536	0.670309	-0.24816	3.725	0.000436002	0.00612582	-0.12184	F10	NM_000504
117195	2718	-0.985953	-5.85993	-3.71861	0.000445034	0.0062036	-0.1233	MRGPRX3	NM_054031
647309	3624	1.50186	-2.00818	3.79384	0.00034918	0.00528235	-0.125121	GMNC	NM_001146686
114884	6967	-0.641912	2.57664	-3.74558	0.000408077	0.00583452	-0.125633	OSBPL10	NM_001174060
84691	2426	-0.968022	-1.66578	-3.7554	0.00039537	0.00569335	-0.137119	FAM71F1	NM_001282788
27181	2949	0.994533	3.23715	3.74588	0.000407688	0.00583377	-0.137458	SIGLEC8	NM_014442
10485	3093	-0.596562	7.60412	-3.79559	0.000347206	0.00525808	-0.140113	C1orf61	NM_001320453
27091	3121	1.596	-0.311816	3.73124	0.00042735	0.00602812	-0.142244	CACNG5	NM_014404
149111	4138	-0.59992	3.23701	-3.75882	0.000391036	0.00566504	-0.143976	CNIH3	NM_001322302
80760	7910	0.824119	4.8886	3.78355	0.000361014	0.00541235	-0.152854	ITIH5	NM_001001851
731220	3274	-1.44457	-1.62751	-3.73981	0.000415731	0.00592307	-0.15589	RFX8	NM_001145664
151354	6355	-0.883753	4.87851	-3.78658	0.000357494	0.00537092	-0.160065	FAM84A	NM_001291410
653308	3134	-0.794257	1.75033	-3.70962	0.000458042	0.00630087	-0.166149	ASAH2B	NM_001079516
7045	2805	1.3103	2.03488	3.70041	0.000471747	0.0064215	-0.168663	TGFBI	NM_000358
25849	5159	-1.01282	4.76263	-3.781	0.000364001	0.00543417	-0.173457	PARM1	NM_015393
5650	2135	-0.948969	3.23299	-3.74931	0.000403208	0.0057853	-0.177414	KLK7	NM_001207053
7562	4215	0.615541	4.09529	3.76087	0.000388459	0.00565052	-0.178205	ZNF708	NM_001297560
10052	7990	0.895452	3.72927	3.7467	0.000406608	0.00582231	-0.182142	GJC1	NM_001080383
800	5506	0.685059	6.59503	3.78404	0.000360436	0.00540654	-0.183901	CALD1	NM_004342
5354	3200	1.08733	11.7428	3.76073	0.000388641	0.00565052	-0.194286	PLP1	NM_000533
1757	5322	-0.614716	1.85762	-3.69739	0.000476321	0.00645616	-0.206369	SARDH	NM_001134707
595097	100	1.32709	-4.49245	3.6985	0.000474639	0.00645088	-0.21651	SNORD16	NR_002440
55630	3779	-0.613833	2.42706	-3.70935	0.000458439	0.00630087	-0.218161	SLC39A4	NM_001280557
814	2242	-0.88851	1.55281	-3.68392	0.000497273	0.00662915	-0.228251	CAMK4	NM_001323374
101928786	3031	-1.29271	-2.34428	-3.73753	0.000418796	0.00594814	-0.234472	LOC101928786	NR_121582
55530	6425	-1.08761	4.73538	-3.7603	0.000389174	0.00565248	-0.234952	SVOP	NM_018711
23704	3175	1.26495	3.84087	3.72406	0.000437311	0.00613437	-0.244657	KCNE4	NM_080671
130752	2833	-0.728743	1.30283	-3.67124	0.000517784	0.00680041	-0.247659	MDH1B	NM_001039845
1296	4825	0.844234	1.889	3.67248	0.000515755	0.0067928	-0.250144	COL8A2	NM_001294347
9134	3153	0.637903	2.37571	3.68585	0.000494217	0.00661158	-0.250855	CCNE2	NM_004702
51330	1033	1.17979	0.567738	3.66327	0.000531101	0.0069291	-0.252407	TNFRSF12A	NM_016639
284751	2278	-0.897047	-1.62913	-3.70933	0.000458463	0.00630087	-0.253329	LINC01270	NM_001025463
7123	961	-0.85032	2.42112	-3.69848	0.00047467	0.00645088	-0.253804	CLEC3B	NM_001308394
1462	12416	0.826102	6.28328	3.75927	0.000390478	0.00566272	-0.257367	VCAN	NM_001126336
56917	3513	-0.617886	4.5751	-3.74832	0.000404503	0.00579509	-0.264567	MEIS3	NM_001009813
255403	6436	0.701267	2.13505	3.67199	0.000516553	0.00679366	-0.270998	ZNF718	NM_001039127
27289	1665	-0.636714	4.00972	-3.7351	0.000422083	0.00597695	-0.274845	RND1	NM_014470
5077	4988	-1.09564	-1.41924	-3.68798	0.000490861	0.00658385	-0.277679	PAX3	NM_000438
2675	3575	-0.931072	3.10503	-3.71163	0.000455106	0.00628078	-0.278273	GFRA2	NM_001165038
168391	2903	-0.809451	0.413522	-3.64977	0.000554402	0.00711674	-0.282151	GALNTL5	NM_145292
1768	13732	-0.764082	2.30981	-3.68448	0.000496378	0.00662343	-0.283478	DNAH6	NM_001370
116123	1364	-0.86882	-6.17657	-3.65233	0.000549911	0.0070783	-0.286904	FMO9P	NM_138784
100529855	3418	-0.82798	-1.82783	-3.70495	0.000464937	0.00635317	-0.288692	ZNF625-ZNF20	NR_037802
283507	1051	-0.599591	-0.161062	-3.65067	0.000552808	0.00709949	-0.292101	SUGT1P3	NR_003365
2701	1760	1.1278	2.6875	3.67469	0.000512132	0.00676046	-0.29265	GJA4	NM_002060
159963	7579	-1.01771	-1.63182	-3.6927	0.000483514	0.00651917	-0.292846	SLC5A12	NM_178498
1267	5519	0.775891	7.82571	3.74446	0.000409553	0.00584972	-0.296878	CNP	NM_001330216
56	1175	-0.694133	-0.565572	-3.65555	0.000544312	0.00703262	-0.299095	ACRV1	NM_001612
387856	2344	-0.866924	3.24514	-3.70818	0.000460154	0.00631211	-0.299637	CCDC184	NM_001013635
137835	3040	0.808135	-0.209483	3.65742	0.00054108	0.00701551	-0.301527	TMEM71	NM_001145153
26064	6363	0.641545	3.71865	3.70897	0.000458996	0.00630215	-0.301598	RAI14	NM_001145520
10874	1322	-1.89052	-3.50719	-3.71528	0.000449807	0.00624662	-0.305379	NMU	NM_001292045
3208	1439	-0.773624	5.5773	-3.74261	0.000411998	0.00587409	-0.305399	HPCA	NM_002143
6545	2313	-1.09147	0.351564	-3.6413	0.000569507	0.00723372	-0.305504	SLC7A4	NM_004173
1159	2253	-1.03255	3.34092	-3.7095	0.00045821	0.00630087	-0.305605	CKMT1B	NM_020990
143872	5107	0.894752	2.2229	3.65746	0.00054101	0.00701551	-0.313893	ARHGAP42	NM_152432
9312	3582	-1.15398	0.661582	-3.63958	0.000572623	0.007262	-0.314881	KCNB2	NM_004770
116535	2283	0.945744	0.898811	3.63553	0.000580024	0.0073199	-0.321313	MRGPRF	NM_001098515
4804	3420	1.20764	2.02536	3.6456	0.000561783	0.00717258	-0.325499	NGFR	NM_002507
54149	5433	0.803196	4.88912	3.72442	0.000436808	0.00613411	-0.331014	C21orf91	NM_001100420
5996	1403	1.88016	4.21176	3.69581	0.000478742	0.00647945	-0.332586	RGS1	NM_002922
123624	7714	-1.49564	-2.55768	-3.69515	0.000479746	0.00648995	-0.341067	AGBL1	NM_152336
126017	4188	0.883784	-0.0994317	3.63979	0.000572244	0.00726044	-0.343083	ZNF813	NM_001004301
100287482	1035	-0.662965	1.44298	-3.63863	0.000574347	0.00726705	-0.347524	SMKR1	NM_001195243
441631	7441	0.689639	3.49844	3.68463	0.000496145	0.00662343	-0.352545	TSPAN11	NM_001080509
201853	4672	-0.971753	-2.10902	-3.68812	0.000490644	0.00658385	-0.356354	LINC00504	NR_126435
654322	133	-1.55572	-3.98774	-3.69192	0.000484734	0.00652942	-0.358887	SNORA13	NR_002922
100129269	1542	0.607659	-0.792483	3.65191	0.000550638	0.00708123	-0.360074	LINC01160	NR_034126
101929247	1494	-2.06854	-3.73154	-3.69112	0.000485974	0.00653991	-0.361979	LINC01231	NR_121585
101928555	2447	-0.86741	0.109518	-3.62068	0.000607939	0.00755565	-0.363562	LINC01537	NR_126364
100507050	2800	-0.868254	0.364967	-3.61424	0.000620447	0.00767317	-0.379826	TPBGL	NM_001195528
401557	3729	-1.71727	-5.02003	-3.64742	0.000558549	0.00715059	-0.380586	LOC401557	NR_046107
105370059	763	-1.72716	-4.65539	-3.65923	0.000537969	0.00699043	-0.381035	LINC02350	NR_146291
101927459	752	1.04933	-0.679821	3.64277	0.000566851	0.00721782	-0.385752	LINC01608	NR_125416
2118	2764	0.853727	0.438008	3.61314	0.000622612	0.00769659	-0.387819	ETV4	NM_001079675
442497	2247	1.52674	-4.23894	3.63623	0.000578734	0.00730687	-0.391544	LOC442497	NR_033960
101929331	616	1.05765	-0.843452	3.64653	0.00056013	0.00715792	-0.394164	LOC101929331	NR_121587
84561	3515	-0.618148	2.32721	-3.64505	0.000562767	0.00717798	-0.39697	SLC12A8	NM_001195483
7103	1150	1.2057	0.352799	3.61245	0.00062397	0.0077053	-0.397273	TSPAN8	NM_004616
27020	2635	-0.697087	7.10059	-3.71134	0.000455525	0.00628078	-0.398658	NPTN	NM_001161363
3707	7040	0.585089	8.03368	3.70919	0.000458668	0.00630087	-0.399638	ITPKB	NM_002221
3624	2175	1.36754	-2.3298	3.68321	0.000498399	0.0066385	-0.401157	INHBA	NM_002192
140766	7330	1.04615	2.69835	3.63852	0.000574557	0.00726705	-0.40195	ADAMTS14	NM_080722
26280	6306	-1.85203	-1.14479	-3.62279	0.000603893	0.00751755	-0.404535	IL1RAPL2	NM_017416
3759	5630	0.79497	3.90353	3.67655	0.000509094	0.00673613	-0.40845	KCNJ2	NM_000891
401124	6576	1.67874	-1.09584	3.65902	0.00053834	0.00699043	-0.410586	DTHD1	NM_001136536
683	3682	0.684637	0.00412432	3.6093	0.000630215	0.00775681	-0.413253	BST1	NM_004334
100505869	1085	-0.652308	1.14291	-3.6087	0.000631405	0.00775801	-0.415121	CFAP58-AS1	NR_108036
100189589	2144	-1.03433	1.42713	-3.61572	0.00061756	0.00764746	-0.416361	DCTN1-AS1	NR_024463
100616146	60	1.19056	-1.43643	3.66464	0.000528798	0.00690355	-0.416749	MIR4534	NR_039759
259240	659	-0.61724	-6.41601	-3.60106	0.00064682	0.00789616	-0.417946	WFDC9	NM_147198
84433	4497	0.847887	1.62668	3.6058	0.000637207	0.00781238	-0.424441	CARD11	NM_001324281
1124	5292	0.671133	5.18381	3.69772	0.000475825	0.00645535	-0.424557	CHN2	NM_001039936
2563	2334	-0.972071	4.21628	-3.68752	0.000491595	0.00658747	-0.430694	GABRD	NM_000815
313	7822	0.663494	2.20571	3.6183	0.000612532	0.00760176	-0.431539	AOAH	NM_001177506
4353	3435	-1.02032	-0.361414	-3.5997	0.000649586	0.0079078	-0.431929	MPO	NM_000250
7259	5259	-0.68757	7.65212	-3.69808	0.000475268	0.00645088	-0.432326	TSPYL1	NM_003309
79148	3637	-0.790304	-1.29584	-3.6258	0.000598169	0.00747038	-0.43382	MMP28	NM_001032278
55536	2962	0.619578	1.63743	3.60389	0.000641058	0.0078393	-0.43465	CDCA7L	NM_001127370
79628	26580	0.843817	5.26647	3.69423	0.000481162	0.00649981	-0.434878	SH3TC2	NM_024577
25876	1598	-0.680449	1.5853	-3.61016	0.000628495	0.00774571	-0.438251	SPEF1	NM_015417
386597	2348	-0.821748	1.83831	-3.61759	0.000613907	0.00761218	-0.438529	RNF144A-AS1	NR_033997
130576	2479	-1.00178	-0.237158	-3.59402	0.000661338	0.00798674	-0.442796	LYPD6B	NM_001317002
1122	7067	-0.643355	3.30521	-3.65984	0.000536936	0.00698731	-0.443967	CHML	NM_001821
4435	1617	-0.689511	1.22354	-3.59837	0.000652332	0.00792595	-0.449044	CITED1	NM_001144885
4144	3006	0.643803	7.38356	3.69348	0.000482318	0.00651014	-0.45341	MAT2A	NM_005911
139818	6780	0.613439	2.70469	3.62576	0.000598255	0.00747038	-0.453783	DOCK11	NM_144658
64130	755	-0.591178	2.8051	-3.6393	0.000573134	0.00726524	-0.456984	LIN7B	NM_001308419
26786	86	0.873715	-5.88092	3.58554	0.000679233	0.00807317	-0.460721	SNORD62A	NR_002914
645426	1307	-0.986863	-0.45831	-3.59031	0.000669112	0.0080288	-0.461429	TMEM191C	NM_001207052
401463	2702	-1.59196	-2.9202	-3.64703	0.000559247	0.00715307	-0.467549	LOC401463	NR_015374
401994	3292	-1.3163	0.255978	-3.5813	0.00068835	0.00814744	-0.469832	OR14I1	NM_001004734
101927802	3455	-1.07682	-2.25449	-3.64494	0.000562964	0.00717798	-0.470255	LINC00368	NR_120415
25827	3366	-0.73572	4.31693	-3.67455	0.000512361	0.00676046	-0.47352	FBXL2	NM_001171713
2187	3680	1.52412	-1.20896	3.63398	0.00058288	0.00735268	-0.479341	FANCB	NM_001018113
343990	4504	-0.766056	5.20249	-3.6821	0.00050017	0.00665065	-0.481094	KIAA1211L	NM_207362
2161	2236	-0.640667	1.11233	-3.5844	0.000681674	0.00809541	-0.481635	F12	NM_000505
101928414	672	-1.40262	-1.777	-3.6169	0.000615264	0.00762568	-0.485962	LOC101928414	NR_120335
374387	649	-0.804944	-0.139953	-3.5769	0.000697933	0.00823683	-0.48711	DKFZp779M0652	NM_199137
102723354	903	-0.745863	0.208582	-3.5714	0.000710092	0.00833874	-0.496568	LINC02298	NR_110546
7018	3980	1.0466	8.2907	3.67542	0.000510938	0.00675737	-0.498431	TF	NM_001063
253832	5830	0.632652	6.02036	3.67678	0.000508726	0.00673439	-0.503346	ZDHHC20	NM_001286638
145837	1705	-0.606983	-0.341167	-3.57355	0.000705315	0.00829292	-0.505446	DRAIC	NR_026979
666	3747	0.890652	5.94614	3.67478	0.000511984	0.00676046	-0.506918	BOK	NM_032515
8073	4263	0.604949	8.24006	3.67142	0.0005175	0.00679981	-0.50949	PTP4A2	NM_001195100
8001	3975	-1.21511	-0.80565	-3.57782	0.000695917	0.00822329	-0.510113	GLRA3	NM_001042543
84296	3841	0.642727	0.74284	3.56583	0.000722611	0.00844037	-0.511629	GINS4	NM_032336
11141	3331	0.947871	1.09441	3.56643	0.000721271	0.00843512	-0.512702	IL1RAPL1	NM_014271
170371	3274	0.778338	3.57621	3.63104	0.000588326	0.00738709	-0.514002	C10orf128	NM_001010863
51617	2452	-0.752383	6.90652	-3.67152	0.000517334	0.00679981	-0.518688	NSG2	NM_015980
57497	4537	-0.775109	2.05658	-3.59455	0.000660233	0.00798669	-0.521275	LRFN2	NM_020737
4303	3534	0.81118	6.47656	3.67091	0.000518343	0.0068046	-0.522802	FOXO4	NM_001170931
9423	6093	0.636547	2.87664	3.60527	0.000638275	0.00781873	-0.527938	NTN1	NM_004822
643314	6979	0.825975	1.11303	3.56119	0.00073322	0.00850829	-0.52836	KIAA0754	NM_015038
145873	1614	-1.14464	-1.6789	-3.59924	0.000650546	0.00791442	-0.528377	MESP2	NM_001039958
9506	595	-0.947522	-6.01218	-3.56404	0.000726696	0.00847185	-0.529146	PAGE4	NM_001318877
100302145	136	1.41047	-3.82106	3.59288	0.000663703	0.00798674	-0.535781	MIR1247	NR_031649
55289	14180	-0.597772	0.541759	-3.55673	0.000743529	0.00858581	-0.538101	ACOXL	NM_001105516
101928335	2090	-1.30714	-0.103608	-3.55578	0.000745745	0.0086009	-0.54037	LOC101928335	NR_110395
5081	6313	-1.18247	-0.223994	-3.55454	0.000748668	0.00863111	-0.546553	PAX7	NM_001135254
101929224	736	-1.01253	-0.943255	-3.56531	0.000723803	0.00845081	-0.555268	LOC101929224	NR_110787
4815	1457	0.802684	2.89044	3.59329	0.000662861	0.00798674	-0.557588	NINJ2	NM_001294345
1308	5610	-0.730392	-0.776659	-3.56127	0.000733032	0.00850829	-0.559914	COL17A1	NM_000494
283463	24727	-1.51144	-0.777117	-3.55652	0.000744035	0.00858816	-0.560068	MUC19	NM_173600
199974	2007	-0.767876	-0.368177	-3.55097	0.000757085	0.00869637	-0.564013	CYP4Z1	NM_178134
7068	8230	-0.610032	5.88614	-3.65644	0.000542769	0.00702811	-0.5652	THRB	NM_000461
64332	4197	0.790679	2.80447	3.58695	0.000676216	0.00805756	-0.568607	NFKBIZ	NM_001005474
100820709	2063	-1.52626	-3.77039	-3.61253	0.000623806	0.0077053	-0.568724	LINC00501	NR_047465
53335	7609	-0.649571	4.50487	-3.64517	0.000562551	0.00717798	-0.569033	BCL11A	NM_018014
91369	4169	0.699824	7.75614	3.65213	0.000550248	0.00707943	-0.573009	ANKRD40	NM_052855
143662	3392	-1.12727	-5.77966	-3.54963	0.000760253	0.00872218	-0.576687	MUC15	NM_001135091
6345	4214	0.807646	0.404769	3.54194	0.000778759	0.00886999	-0.579033	SRL	NM_001098814
2303	1683	1.41313	-2.4689	3.60463	0.000639575	0.00783127	-0.583899	FOXC2	NM_005251
8492	5511	-0.791914	0.430234	-3.53958	0.000784536	0.00890008	-0.583929	PRSS12	NM_003619
57574	4466	-0.857307	2.38839	-3.58161	0.000687675	0.00814744	-0.589943	2018-03-04	NM_020814
8471	8228	0.731532	1.33972	3.54121	0.000780536	0.00887954	-0.592591	IRS4	NM_003604
10655	6437	0.792097	1.18554	3.53873	0.000786612	0.00891295	-0.592791	DMRT2	NM_001130865
6000	3024	-0.855485	4.34658	-3.63292	0.000584845	0.00736112	-0.59854	RGS7	NM_001282773
84570	10311	-0.833796	0.725967	-3.53617	0.000792939	0.00895249	-0.600614	COL25A1	NM_001256074
100505483	791	-0.702947	3.23449	-3.6042	0.000640446	0.00783518	-0.601433	PRKAG2-AS1	NR_038926
100129961	1405	0.587182	-0.2569	3.54162	0.000779538	0.0088753	-0.603448	CCNT2-AS1	NR_036549
3352	2835	-0.729144	0.541503	-3.53283	0.000801249	0.00902478	-0.603881	HTR1D	NM_000864
85320	5130	-1.06813	-0.907391	-3.54238	0.000777687	0.00886488	-0.610889	ABCC11	NM_032583
283547	4306	0.879418	1.69057	3.53846	0.000787293	0.00891711	-0.615108	LINC00639	NR_039982
23460	6384	1.35121	2.49999	3.55319	0.000751839	0.00865362	-0.616892	ABCA6	NM_080284
1278	5411	0.900613	3.57606	3.59338	0.000662667	0.00798674	-0.618427	COL1A2	NM_000089
166929	7595	0.757162	3.02923	3.57664	0.000698498	0.00824007	-0.62006	SGMS2	NM_001136257
114801	6011	-0.934575	1.75484	-3.55106	0.00075687	0.00869637	-0.621873	TMEM200A	NM_001258276
4323	3595	0.669627	3.03677	3.57541	0.000701199	0.00826634	-0.627732	MMP14	NM_004995
101929748	3030	-0.789304	2.24301	-3.56291	0.000729283	0.00848688	-0.628993	LOC101929748	NR_136301
5618	12669	1.03997	-0.575771	3.53992	0.000783691	0.0088956	-0.638288	PRLR	NM_000949
2026	2423	-0.650308	8.11958	-3.62576	0.000598262	0.00747038	-0.640522	ENO2	NM_001975
729178	3073	-0.630352	2.44126	-3.5608	0.000734102	0.00851316	-0.649796	STXBP5-AS1	NR_034115
4007	3738	0.613323	0.998524	3.51635	0.000843496	0.00937513	-0.650315	PRICKLE3	NM_001307979
79836	4041	0.857411	0.228126	3.51632	0.000843578	0.00937513	-0.651866	LONRF3	NM_001031855
30850	3536	0.608204	4.42315	3.60896	0.000630891	0.00775755	-0.652184	CDR2L	NM_014603
29943	4745	1.63693	-3.81239	3.5442	0.000773291	0.00882895	-0.654544	PADI1	NM_013358
2327	5304	1.09109	1.032	3.51254	0.000853551	0.00942691	-0.657416	FMO2	NM_001301347
3678	4250	0.869307	3.30984	3.57048	0.00071216	0.00835956	-0.660984	ITGA5	NM_002205
256227	1692	0.729481	0.12925	3.51205	0.000854857	0.00943648	-0.664817	STEAP1B	NM_001164460
168667	5031	-0.615749	2.57467	-3.55969	0.00073667	0.00853089	-0.665661	BMPER	NM_133468
1031	2478	0.598609	3.40737	3.57434	0.000703571	0.00828171	-0.668611	CDKN2C	NM_001262
26576	2002	0.697455	2.19348	3.53376	0.000798925	0.00900932	-0.66868	SRPK3	NM_001170760
387590	1430	1.06404	0.252478	3.51008	0.000860129	0.00948112	-0.670018	TPTEP1	NR_001591
53844	3448	-0.755202	6.73507	-3.62064	0.000608018	0.00755565	-0.670295	COPG2IT1	NR_024086
102723344	1204	-1.49796	-4.77888	-3.53721	0.000790368	0.00894124	-0.671328	LINC02568	NR_120375
378884	2134	-0.734989	0.924832	-3.51278	0.000852938	0.00942691	-0.671344	NHLRC1	NM_198586
118427	4611	-1.31984	3.4113	-3.58732	0.000675435	0.00805162	-0.672353	OLFM3	NM_001288821
6327	4922	-0.697016	5.39735	-3.61816	0.000612815	0.00760195	-0.67359	SCN2B	NM_004588
100129792	3628	0.648977	2.04769	3.52831	0.000812637	0.00912409	-0.674071	CCDC152	NM_001134848
90427	4922	0.724594	1.15767	3.50758	0.000866825	0.00952535	-0.677761	BMF	NM_001003940
778	6410	-0.607129	0.219479	-3.50308	0.000879061	0.00957895	-0.680194	CACNA1F	NM_001256789
400046	3166	-1.02267	1.46063	-3.52201	0.000828759	0.00925456	-0.682455	LINC02389	NR_033988
677794	137	0.780917	-6.03198	3.50142	0.000883584	0.0096084	-0.68471	SNORA2B	NR_002951
1969	3964	0.726294	2.32203	3.52994	0.000808508	0.00909211	-0.688582	EPHA2	NM_001329090
101929082	784	-1.79513	-3.7764	-3.55979	0.000736442	0.00853089	-0.69259	LINC01333	NR_105010
83444	1261	0.862763	-1.75019	3.56059	0.000734589	0.00851374	-0.693803	INO80B	NM_031288
10351	6608	0.969598	5.4628	3.60753	0.000633738	0.00777658	-0.695257	ABCA8	NM_001288985
101928238	853	-0.665321	1.30944	-3.50795	0.000865832	0.00952535	-0.705585	LOC101928238	NR_134920
65055	4636	-0.716156	5.0092	-3.6044	0.000640031	0.00783348	-0.706503	REEP1	NM_001164730
100499183	726	-0.833709	1.34126	-3.50896	0.000863125	0.00950677	-0.707668	BAALC-AS1	NR_034092
8754	4514	0.822195	3.55026	3.56199	0.000731369	0.0085007	-0.708826	ADAM9	NM_001005845
64857	8538	0.665596	3.13695	3.54993	0.000759537	0.00871748	-0.710435	PLEKHG2	NM_001351693
9625	8086	0.822801	6.6942	3.60725	0.000634301	0.00778012	-0.711278	AATK	NM_001080395
64333	3367	0.602916	2.82177	3.53987	0.000783828	0.0088956	-0.711462	ARHGAP9	NM_001080156
64284	2027	-0.865846	-0.833131	-3.50165	0.000882975	0.00960616	-0.713302	RAB17	NM_022449
1435	4915	0.695932	4.78955	3.59148	0.000666641	0.00801248	-0.721855	CSF1	NM_000757
282617	1301	-0.9231	-5.94491	-3.49065	0.000913641	0.00983801	-0.722127	IFNL3	NM_001346937
25834	6690	-0.60995	2.36626	-3.53215	0.000802955	0.0090404	-0.723932	MGAT4C	NM_001351282
6874	4628	1.05976	-0.102688	3.49346	0.000905703	0.00979712	-0.728236	TAF4	NM_003185
100507098	2228	1.07934	-1.19607	3.52692	0.000816152	0.00915458	-0.729033	ADAMTS9-AS2	NR_038264
101929607	1487	-0.844422	-1.52318	-3.51515	0.000846659	0.00939048	-0.732903	LINC01990	NR_110039
2254	4968	-0.881065	2.43263	-3.53285	0.000801187	0.00902478	-0.734051	FGF9	NM_002010
10368	2703	-0.871397	4.85577	-3.5927	0.000664085	0.00798674	-0.736714	CACNG3	NM_006539
10226	2340	0.639072	4.58272	3.58252	0.000685704	0.00813469	-0.738066	PLIN3	NM_001164189
2328	2216	1.12458	0.358387	3.48274	0.000936316	0.00997999	-0.738541	FMO3	NM_001002294
201562	1187	1.28009	2.01394	3.49732	0.000894915	0.0097063	-0.738678	HACD2	NM_001329783
2996	1884	-0.771949	-1.57367	-3.51504	0.000846946	0.00939048	-0.738977	GYPE	NM_002102
5104	2337	1.53744	0.0348328	3.49015	0.000915062	0.00984585	-0.739168	SERPINA5	NM_000624
441155	3881	0.864764	1.35835	3.48414	0.000932272	0.00995622	-0.747066	LOC441155	NM_001271675
140733	5290	-0.648598	3.52415	-3.56075	0.00073424	0.00851316	-0.751999	MACROD2	NM_001033087
4825	3154	1.07824	-0.350174	3.48938	0.000917255	0.0098545	-0.752273	NKX6-1	NM_006168
10749	7951	0.844044	8.25811	3.58846	0.000673018	0.00804533	-0.754744	KIF1C	NM_006612
100505994	1009	1.60183	-3.76445	3.50564	0.000872075	0.00954919	-0.755041	LUCAT1	NR_103548
7545	5231	0.797657	3.55529	3.54691	0.000766749	0.00877374	-0.755581	ZIC1	NM_003412
1571	1667	-0.597104	1.98235	-3.5073	0.00086759	0.00952546	-0.758729	CYP2E1	NM_000773
83445	3092	-0.976467	-0.161858	-3.47353	0.000963403	0.0101732	-0.760361	GSG1	NM_001080554
89857	7997	1.34831	1.5915	3.47907	0.000947019	0.0100538	-0.763525	KLHL6	NM_130446
65989	2749	-0.608565	0.99278	-3.47903	0.000947136	0.0100538	-0.766008	DLK2	NM_001286655
54332	5031	-0.606144	5.72114	-3.58739	0.000675278	0.00805162	-0.767565	GDAP1	NM_001040875
143162	9200	-0.727989	1.10351	-3.47933	0.000946247	0.0100519	-0.772791	FRMPD2	NM_001017929
3481	6420	1.57207	-4.0419	3.49121	0.000912055	0.00983212	-0.772885	IGF2	NM_000612
151477	1282	-0.963744	-1.14171	-3.48378	0.000933292	0.00996271	-0.777141	LINC00471	NM_173513
102724094	407	-0.973823	-0.860771	-3.47547	0.000957634	0.0101463	-0.77972	LOC102724094	NR_120519
104548973	2066	1.39914	-4.87212	3.47156	0.000969286	0.0102122	-0.783492	SALRNA2	NR_126482
101929895	1962	1.13126	0.321606	3.46582	0.00098663	0.0103607	-0.783785	LOC101929895	XM_017010126
22953	2168	-1.78731	-0.810087	-3.46877	0.000977689	0.0102783	-0.785562	P2RX2	NM_001282164
771	4209	-1.01789	2.00431	-3.50048	0.000886177	0.00962624	-0.787368	CA12	NM_001218
400110	5096	-1.95617	-0.498007	-3.46365	0.00099328	0.0103974	-0.788421	ANKRD20A19P	NM_207439
677779	2524	-1.79918	-3.24594	-3.51407	0.000849505	0.00939691	-0.792494	LINC00488	NM_001040054
127845	883	-1.03818	-0.715475	-3.46692	0.000983291	0.0103295	-0.793883	GOLT1A	NM_198447
84684	3013	-1.05166	0.590097	-3.46389	0.000992549	0.010396	-0.794019	INSM2	NM_032594
574036	800	0.81012	1.15166	3.4636	0.000993421	0.0103974	-0.795416	SERTAD4-AS1	NR_024337
401546	4188	1.49692	-3.11804	3.50744	0.000867219	0.00952546	-0.797087	C9orf152	NM_001012993
26191	5501	0.772691	-1.18531	3.49453	0.000902717	0.00976854	-0.797414	PTPN22	NM_001193431
101929196	835	-0.681942	-0.0785727	-3.45934	0.00100659	0.0104961	-0.797533	THSD4-AS1	NR_120348
154790	1288	-0.849335	2.79471	-3.52173	0.000829479	0.00925828	-0.800644	CLEC2L	NM_001080511
399694	4656	0.649405	4.36383	3.55596	0.000745338	0.0085997	-0.801373	SHC4	NM_203349
4929	5439	0.679152	3.48057	3.52906	0.000810721	0.00910618	-0.803355	NR4A2	NM_006186
101928764	819	0.975972	-1.14479	3.49187	0.00091018	0.00982309	-0.806422	LOC101928764	XM_016999509
2170	1717	-0.722515	4.70119	-3.56611	0.000721988	0.00844003	-0.809096	FABP3	NM_001320996
121278	5283	-1.54055	-1.09799	-3.46285	0.000995728	0.0104101	-0.816607	TPH2	NM_173353
727857	708	-1.60263	-4.64298	-3.48313	0.000935192	0.00997175	-0.818285	BHLHA9	NM_001164405
282566	450	-0.694303	0.140437	-3.44924	0.00103843	0.0107145	-0.822974	LINC00515	NR_024092
22905	4835	0.721079	5.70542	3.56467	0.00072525	0.00846075	-0.828905	EPN2	NM_001102664
5582	3186	-0.976377	5.14763	-3.5625	0.000730205	0.00849258	-0.832121	PRKCG	NM_001316329
541466	1110	-1.23446	-5.76786	-3.44943	0.00103783	0.0107121	-0.837311	CT45A1	NM_001017417
526	3044	-0.625766	7.45281	-3.56158	0.000732311	0.00850469	-0.837653	ATP6V1B2	NM_001693
26043	4831	0.606787	2.79637	3.49247	0.0009085	0.00980869	-0.841958	UBXN7	NM_015562
388610	2004	-0.610723	4.39243	-3.54867	0.000762531	0.00874478	-0.845973	TRNP1	NM_001013642
50801	1810	-0.726904	1.91702	-3.47413	0.000961599	0.0101619	-0.848584	KCNK4	NM_001317090
285116	8836	0.596636	2.50477	3.48072	0.000942195	0.0100286	-0.848598	AHCTF1P1	NR_077058
9595	2210	0.876723	0.318495	3.43969	0.00106942	0.0109182	-0.84989	CYTIP	NM_004288
283038	3149	-0.839559	-2.07939	-3.48729	0.000923195	0.00989959	-0.84996	LOC283038	NR_033848
27283	2071	-1.68813	-3.32539	-3.49298	0.000907063	0.00980436	-0.850023	TINAG	NM_014464
51700	2276	0.776573	3.29892	3.50517	0.00087336	0.00955648	-0.850438	CYB5R2	NM_001001336
84848	786	-0.708498	-0.884696	-3.45027	0.00103516	0.0106884	-0.85054	MIR503HG	NM_032762
4935	1821	-0.599737	2.01339	-3.47454	0.000960383	0.0101616	-0.853379	GPR143	NM_000273
64850	2752	-0.670075	7.08759	-3.55718	0.000742501	0.00857742	-0.854047	ETNPPL	NM_001146590
29802	585	-1.21742	-2.26397	-3.48469	0.00093069	0.0099499	-0.854493	VPREB3	NM_013378
7137	843	-1.50705	-2.76371	-3.48685	0.000924478	0.00990567	-0.854561	TNNI3	NM_000363
3036	2111	-1.00884	-0.365036	-3.43886	0.00107217	0.0109352	-0.854569	HAS1	NM_001297436
79762	2972	-0.700511	6.19716	-3.55739	0.000742003	0.00857517	-0.857115	C1orf115	NM_024709
3623	1431	-0.918755	0.892854	-3.44264	0.00105976	0.0108635	-0.863448	INHA	NM_002191
100132354	2282	-1.75064	-3.18366	-3.48344	0.000934276	0.00996572	-0.863961	LINC01512	NR_024478
494188	2585	-1.24241	-5.64736	-3.43989	0.00106877	0.0109165	-0.865629	FBXO47	NM_001008777
8612	1550	0.876972	4.10519	3.52415	0.000823249	0.0092141	-0.866412	PLPP2	NM_003712
65009	4600	-0.603532	8.18175	-3.54775	0.000764744	0.00875955	-0.868059	NDRG4	NM_001130487
158434	2662	0.807632	0.47168	3.43205	0.00109484	0.011087	-0.868208	LOC158434	NM_001256408
100128675	4617	0.919404	1.83397	3.44793	0.00104262	0.0107499	-0.872775	HPN-AS1	NR_024561
51286	1646	-0.602229	6.10657	-3.55081	0.00075746	0.00869716	-0.876313	CEND1	NM_016564
6750	632	-1.23833	2.25067	-3.47576	0.000956773	0.0101409	-0.883463	SST	NM_001048
285555	4212	0.93811	-2.91871	3.48233	0.000937502	0.0099873	-0.883742	STPG2	NM_174952
163589	4324	-1.49601	-0.991508	-3.42936	0.00110392	0.0111504	-0.896862	TDRD5	NM_001199085
63898	3630	0.666168	1.03479	3.42359	0.00112368	0.0112985	-0.901044	SH2D4A	NM_001174159
124602	3646	1.12803	4.13593	3.50818	0.000865213	0.00952389	-0.904407	KIF19	NM_153209
55055	3288	-0.627705	1.95373	-3.45331	0.00102548	0.0106272	-0.907548	ZWILCH	NM_001287821
152789	3439	-0.656129	4.82467	-3.53339	0.000799844	0.00901611	-0.908221	JAKMIP1	NM_001099433
389493	600	-1.15282	-0.575633	-3.41922	0.00113882	0.0113822	-0.909572	NUPR2	NM_001145712
79057	2508	-0.74822	3.07823	-3.49148	0.000911286	0.00982756	-0.911971	PRRG3	NM_024082
4481	5490	1.03301	2.32831	3.44641	0.00104752	0.010777	-0.912762	MSR1	NM_002445
101927691	2409	-1.65929	-3.4507	-3.4684	0.000978815	0.0102863	-0.913668	LOC101927691	NR_110853
101929215	2716	1.08456	-1.205	3.45115	0.00103235	0.0106709	-0.913676	CTD-2201I18.1	NR_109930
440416	3469	-0.612588	-1.15078	-3.43207	0.00109479	0.011087	-0.914376	CCDC144NL-AS1	NR_104185
2890	6223	-0.661695	6.19682	-3.53669	0.000791659	0.00894159	-0.917399	GRIA1	NM_000827
113675	2027	-0.629845	1.57503	-3.43546	0.00108344	0.0110148	-0.924411	SDSL	NM_001304993
154092	2062	1.17173	-0.281466	3.4197	0.00113716	0.0113736	-0.926813	LINC01010	NR_038216
285596	2942	-1.12716	-0.212384	-3.40795	0.00117886	0.0116511	-0.931702	FAM153A	NM_173663
85474	1678	1.43956	-3.73997	3.43472	0.0010859	0.0110319	-0.933869	LBX2	NM_001009812
84689	3573	0.894469	2.46755	3.44508	0.00105181	0.0107976	-0.935519	MS4A14	NM_001079692
91543	4667	-0.589651	2.05089	-3.44614	0.00104838	0.010778	-0.935691	RSAD2	NM_080657
1298	4512	0.588741	5.54677	3.52686	0.000816319	0.00915458	-0.937079	COL9A2	NM_001852
400120	3207	-1.20677	2.44819	-3.46325	0.000994496	0.010401	-0.937734	SERTM1	NM_203451
53947	3375	0.691322	2.12452	3.43477	0.00108573	0.0110319	-0.938806	A4GALT	NM_001318038
23187	7434	0.59899	7.5199	3.5278	0.000813931	0.00913501	-0.939393	PHLDB1	NM_001144758
137970	9282	-0.947731	3.19109	-3.48538	0.000928691	0.00993601	-0.943032	UNC5D	NM_001322818
387644	3620	-0.664692	2.20641	-3.44774	0.00104324	0.0107524	-0.94759	FAM238C	NR_026795
1366	2044	0.912219	-1.14521	3.42884	0.00110571	0.0111543	-0.956487	CLDN7	NM_001185022
26819	82	0.987687	-2.52326	3.45624	0.00101627	0.0105626	-0.960894	SNORD32A	NR_000021
101927659	1123	-0.609934	-6.38789	-3.39559	0.00122428	0.0119709	-0.963352	SMAD1-AS2	NR_108077
100505702	4286	0.822609	3.98831	3.48673	0.000924808	0.00990567	-0.965268	LINC01094	NR_038303
50632	3063	-0.972517	4.91212	-3.51442	0.000848571	0.00939691	-0.965949	CALY	NM_001321617
9469	7678	0.79867	4.86597	3.50721	0.000867841	0.00952546	-0.967868	CHST3	NM_004273
11251	2910	0.994218	1.93526	3.41503	0.00115357	0.0114811	-0.969692	PTGDR2	NM_004778
256536	3239	-0.93779	1.98605	-3.43427	0.00108741	0.011038	-0.970059	TCERG1L	NM_174937
165530	3769	-1.78196	-3.9554	-3.44225	0.00106103	0.0108686	-0.970308	CLEC4F	NM_001258027
51043	4855	0.802657	3.24507	3.45974	0.00100533	0.0104961	-0.972362	ZBTB7B	NM_001252406
10071	16321	-0.696169	-0.382608	-3.39221	0.00123698	0.0120466	-0.97661	MUC12	NM_001164462
338557	4273	-0.726536	0.211495	-3.39029	0.00124423	0.0120827	-0.978413	FFAR4	NM_001195755
101927406	1083	-1.53038	-1.86217	-3.41603	0.00115003	0.0114579	-0.985696	LINC01821	NR_110222
619567	70	1.81785	-2.15421	3.43148	0.00109678	0.0110997	-0.989673	SNORD2	NR_002587
100874068	1564	-0.87717	-1.5447	-3.4098	0.00117219	0.0116054	-0.992378	GRTP1-AS1	NR_046541
114836	2746	1.47539	-3.01915	3.42673	0.00111289	0.0112138	-0.993058	SLAMF6	NM_001184714
6894	7133	-0.653615	5.09403	-3.50476	0.000874476	0.00956187	-0.998393	TARBP1	NM_005646
90499	2398	-1.18396	-1.5514	-3.40258	0.00119837	0.0117865	-1.00312	FAM95A	NR_038409
158038	16430	-0.973447	2.84435	-3.45138	0.00103161	0.0106709	-1.00649	LINGO2	NM_001258282
51631	3019	0.810963	0.590725	3.37897	0.00128795	0.0123803	-1.00688	LUC7L2	NM_001244585
29909	3235	1.27042	-2.7304	3.42781	0.00110919	0.0111845	-1.00808	GPR171	NM_013308
5396	4287	0.679363	3.63291	3.46233	0.00099734	0.0104231	-1.00847	PRRX1	NM_006902
100129924	983	1.30376	-3.2657	3.417	0.00114661	0.0114359	-1.00996	TMEM269	NM_001242750
101929563	4817	-1.10917	-2.38554	-3.4232	0.00112502	0.011302	-1.01226	LOC101929563	NR_121602
6751	4291	-0.659167	3.60323	-3.47145	0.000969614	0.0102122	-1.01499	SSTR1	NM_001049
7681	2714	0.737554	1.51822	3.3878	0.00125373	0.0121501	-1.02024	MKRN3	NM_005664
103752584	553	-0.690523	1.02084	-3.38551	0.00126253	0.012214	-1.02199	CCND2-AS1	NR_125790
29114	1576	-0.755342	6.88515	-3.49841	0.000891902	0.00968103	-1.02556	TAGLN3	NM_001008272
1007	3098	-1.15213	2.16997	-3.41981	0.00113676	0.0113736	-1.0306	CDH9	NM_016279
5800	7636	-0.717919	3.69354	-3.46877	0.000977698	0.0102783	-1.03104	PTPRO	NM_002848
11075	2314	-0.940299	7.23386	-3.49483	0.00090187	0.0097631	-1.03183	STMN2	NM_001199214
8924	16271	0.959367	2.8791	3.42266	0.00112689	0.0113027	-1.03223	HERC2	NM_004667
388743	2427	-1.29665	-1.93096	-3.39972	0.0012089	0.0118613	-1.03622	CAPN8	NM_001143962
27334	3576	1.37308	-4.75999	3.37296	0.00131176	0.0125386	-1.03697	P2RY10	NM_001324218
7345	1124	-0.714587	8.07807	-3.48961	0.000916588	0.0098545	-1.03704	UCHL1	NM_004181
400617	2442	0.835174	1.12264	3.37185	0.00131617	0.0125665	-1.03931	KCNJ2-AS1	NR_036534
4047	4955	1.14675	1.58123	3.37775	0.00129274	0.0124137	-1.04021	LSS	NM_001001438
64405	4577	-0.817455	3.4709	-3.45916	0.00100714	0.0104961	-1.04112	CDH22	NM_021248
387104	11818	0.647631	2.57597	3.41166	0.00116555	0.0115679	-1.04476	SOGA3	NM_001012279
100113403	575	-1.44266	-2.45202	-3.40339	0.0011954	0.0117657	-1.04635	LIN28B-AS1	NR_046407
330	6988	0.726291	2.68914	3.41129	0.00116686	0.0115769	-1.05478	BIRC3	NM_001165
8877	3114	0.801165	1.11254	3.3635	0.00135004	0.0127909	-1.06154	SPHK1	NM_001142601
143	5955	0.701465	3.96539	3.45112	0.00103244	0.0106709	-1.06889	PARP4	NM_006437
114571	2327	-0.843511	0.34521	-3.35615	0.00138051	0.0129457	-1.07098	SLC22A9	NM_080866
146439	2614	-1.66678	-3.43365	-3.39877	0.00121243	0.0118818	-1.07802	BICDL2	NM_001103175
80157	3042	-0.983735	-5.9824	-3.35137	0.00140069	0.013083	-1.08012	CWH43	NM_001286791
781	9666	-0.600961	5.90857	-3.47996	0.000944417	0.0100362	-1.08043	CACNA2D1	NM_000722
1903	4389	0.732786	3.83938	3.44235	0.00106071	0.0108686	-1.08149	S1PR3	NM_005226
169355	2294	-0.613196	-6.35869	-3.34956	0.00140841	0.0131422	-1.0824	IDO2	NM_194294
168448	2893	1.02502	-0.788835	3.36794	0.00133192	0.0126657	-1.08286	CDC14C	NM_152627
3799	5889	0.602362	8.4086	3.47339	0.000963831	0.010174	-1.08498	KIF5B	NM_004521
51127	2727	-0.607888	2.40775	-3.40485	0.00119011	0.0117296	-1.0853	TRIM17	NM_001024940
54777	11763	-0.585496	2.10416	-3.39297	0.00123412	0.0120276	-1.08751	CFAP46	NM_001200049
285220	7406	-0.825489	0.0194022	-3.34744	0.00141746	0.0131791	-1.08804	EPHA6	NM_001080448
6911	2269	0.732351	0.963058	3.3481	0.00141466	0.0131652	-1.09709	TBX6	NM_004608
202309	2538	1.01002	-0.471462	3.35346	0.00139185	0.0130177	-1.09809	GAPT	NM_001304428
4036	15869	1.19457	4.92404	3.45862	0.00100882	0.0105082	-1.1	LRP2	NM_004525
23493	2984	0.600415	3.25259	3.41612	0.00114972	0.0114579	-1.10349	HEY2	NM_012259
100507194	1443	-0.92363	-0.883461	-3.34761	0.00141674	0.0131767	-1.10405	LINC02525	NR_038295
338428	67	1.12855	-4.42021	3.35171	0.00139926	0.0130784	-1.10509	SNORD109A	NR_001295
255022	3056	-1.28003	-0.618752	-3.3421	0.00144061	0.0133182	-1.10591	CALHM1	NM_001001412
3561	1534	0.856337	0.335967	3.34014	0.00144919	0.0133777	-1.10644	IL2RG	NM_000206
57084	3925	-1.17874	3.10116	-3.42528	0.00111784	0.0112517	-1.1076	SLC17A6	NM_020346
286189	1600	-0.848606	-0.623819	-3.34162	0.00144269	0.0133264	-1.1104	C8orf34-AS1	NR_038877
83988	4815	-0.753508	5.95144	-3.46943	0.000975704	0.010265	-1.11067	NCALD	NM_001040624
9827	1717	0.733597	1.02542	3.34332	0.00143528	0.0132968	-1.11182	RGP1	NM_001080496
57533	5943	0.75481	4.04549	3.43669	0.00107934	0.010981	-1.11462	TBC1D14	NM_001113361
493829	2152	-1.46472	-3.74683	-3.38343	0.00127057	0.0122672	-1.11612	TRIM72	NM_001008274
30817	7732	0.956107	1.29481	3.34494	0.00142825	0.013262	-1.11632	ADGRE2	NM_001271052
90865	2898	-0.720621	3.77617	-3.44074	0.00106598	0.0108997	-1.11702	IL33	NM_001199640
2300	3190	0.893336	-0.790641	3.35152	0.00140005	0.0130814	-1.11934	FOXL1	NM_005250
79873	2250	-0.600733	1.44903	-3.35986	0.00136504	0.01286	-1.11989	NUDT18	NM_024815
151	3371	1.09197	0.658197	3.33369	0.00147772	0.0135573	-1.12378	ADRA2B	NM_000682
54541	1752	0.707939	6.41499	3.46483	0.000989669	0.0103811	-1.12438	DDIT4	NM_019058
100533106	1527	0.975283	-2.07096	3.38715	0.00125624	0.0121702	-1.12591	ZHX1-C8orf76	NM_001204180
8530	930	1.50622	-1.60507	3.37707	0.00129543	0.0124354	-1.12806	CST7	NM_003650
7041	1866	0.708585	1.70149	3.35062	0.00140386	0.0131084	-1.13295	TGFB1I1	NM_001042454
55061	3639	-0.607111	4.40801	-3.44903	0.0010391	0.0107175	-1.13329	SUSD4	NM_001037175
102157401	590	1.42357	-3.3241	3.36202	0.00135613	0.0128144	-1.13484	PCBP2-OT1	NR_109828
10804	2508	-0.740508	5.54513	-3.45759	0.00101204	0.0105302	-1.14149	GJB6	NM_001110219
399947	6526	-0.949729	4.45431	-3.44646	0.00104736	0.010777	-1.14407	C11orf87	NM_207645
389705	923	-0.722755	0.545857	-3.32936	0.00149723	0.0136892	-1.1471	LOC389705	NR_003920
100652997	703	1.29652	0.411479	3.32225	0.00152973	0.0138908	-1.15255	LINC00706	NR_108074
79633	16209	0.595249	3.06497	3.39127	0.00124053	0.0120633	-1.15366	FAT4	NM_001291285
642968	4183	-0.682951	5.69134	-3.45371	0.00102421	0.0106218	-1.15407	FAM163B	NM_001080515
11249	2560	-1.27546	0.498208	-3.32725	0.00150677	0.0137483	-1.15571	NXPH2	NM_007226
9378	12813	-0.650021	6.7071	-3.45153	0.00103112	0.0106709	-1.16153	NRXN1	NM_001135659
257101	2222	1.40307	-4.97383	3.3193	0.00154339	0.0139613	-1.16585	ZNF683	NM_001114759
101928465	2778	1.27854	-0.575815	3.32912	0.00149828	0.0136892	-1.16905	LOC101928465	XR_244126
7109	8933	0.994931	3.78512	3.40348	0.0011951	0.0117657	-1.17526	TRAPPC10	NM_001001723
5288	7307	-1.70232	-3.95218	-3.35374	0.00139064	0.0130149	-1.17839	PIK3C2G	NM_001288772
348254	4204	0.97488	0.5739	3.31211	0.00157721	0.0141749	-1.17877	CCDC144CP	NR_023380
4190	1884	-0.708342	7.23766	-3.44317	0.00105804	0.0108498	-1.18102	MDH1	NM_001199111
123872	3592	-0.782613	2.30022	-3.36666	0.00133714	0.0127026	-1.18394	DNAAF1	NM_001318756
407043	110	0.655582	-0.183612	3.31151	0.00158008	0.0141847	-1.18577	MIR7-1	NR_029605
100033806	82	-0.830003	-6.08363	-3.30901	0.00159199	0.0142466	-1.18601	SNORD115-32	NR_003347
7782	4973	1.0471	1.54681	3.32302	0.00152613	0.0138759	-1.18692	SLC30A4	NM_001321036
653145	9114	-1.73148	-4.23364	-3.34199	0.00144107	0.0133182	-1.18818	ANXA8	NM_001040084
3212	1771	1.43309	-3.30995	3.33914	0.00145355	0.0134049	-1.1886	HOXB2	NM_002145
55357	6579	0.672215	3.88373	3.40495	0.00118973	0.0117296	-1.19336	TBC1D2	NM_001267571
10486	3316	-0.893915	5.94143	-3.43791	0.00107529	0.0109515	-1.20042	CAP2	NM_006366
641451	128	0.903064	-5.7523	3.30304	0.00162088	0.0144047	-1.20099	SNORA19	NR_002917
101927666	6113	-0.605414	-6.35207	-3.30323	0.00161994	0.0144047	-1.20128	LOC101927666	NR_110809
100874055	1330	-1.53915	-3.95626	-3.3399	0.00145021	0.0133802	-1.20763	LINC00570	NR_047499
283629	1513	0.705646	0.862031	3.30295	0.00162132	0.0144047	-1.21184	TSSK4	NM_001184739
284541	3855	-1.49598	-2.84937	-3.33665	0.00146455	0.0134844	-1.2122	CYP4A22	NM_001010969
29887	3338	-0.822208	5.36181	-3.43061	0.0010997	0.0111203	-1.2159	SNX10	NM_001199835
115019	4840	0.968644	1.00392	3.30028	0.0016344	0.0144937	-1.22	SLC26A9	NM_001142600
338440	4958	1.25906	-2.63892	3.33741	0.00146122	0.0134581	-1.22384	ANO9	NM_001012302
101927402	2423	-0.867722	-0.5066	-3.29449	0.00166311	0.0146344	-1.22518	LOC101927402	NR_136167
3673	7910	0.933566	3.3816	3.37113	0.00131909	0.0125857	-1.22803	ITGA2	NM_002203
5653	1711	0.970406	4.98054	3.41576	0.00115099	0.0114635	-1.23063	KLK6	NM_001012964
340529	2175	-0.77948	1.32535	-3.31605	0.0015586	0.0140542	-1.23089	PABPC1L2A	NM_001012977
284312	8657	-0.586769	1.9212	-3.33147	0.00148767	0.0136222	-1.23813	ZSCAN1	NM_182572
11332	2389	-0.668129	5.30596	-3.41991	0.00113643	0.0113736	-1.24543	ACOT7	NM_007274
27299	2438	1.06601	-5.38243	3.28536	0.00170927	0.014943	-1.24615	ADAMDEC1	NM_001145271
2487	2770	0.641517	3.08266	3.35674	0.00137805	0.0129312	-1.24972	FRZB	NM_001463
51733	3215	0.929325	-0.788231	3.29775	0.00164688	0.0145634	-1.24974	UPB1	NM_016327
654231	713	-0.857537	-1.27294	-3.29428	0.00166412	0.0146363	-1.25453	OCM	NM_001097622
2185	5077	-0.699533	6.70186	-3.41807	0.00114287	0.0114066	-1.25669	PTK2B	NM_004103
101927623	2456	1.45858	-3.62853	3.29982	0.00163665	0.0144976	-1.26431	LOC101927623	NR_110996
57664	3259	0.748089	2.3179	3.32115	0.00153481	0.0139236	-1.26454	PLEKHA4	NM_001161354
196500	4604	-0.626814	6.09543	-3.41514	0.00115316	0.0114811	-1.26612	PIANP	NM_001244014
7477	4128	-0.774163	2.33005	-3.33624	0.00146637	0.0134968	-1.27075	WNT7B	NM_058238
3577	2486	2.11541	-2.44619	3.30405	0.00161594	0.0143884	-1.27172	CXCR1	NM_000634
10279	2865	-0.96552	-0.118282	-3.27522	0.00176205	0.0152681	-1.27176	PRSS16	NM_005865
101928386	1052	0.730993	-0.0101315	3.27577	0.00175913	0.0152526	-1.27177	LOC101928386	NR_110237
23546	1489	-1.39962	-4.81565	-3.28915	0.00168995	0.0147786	-1.27366	SYNGR4	NM_012451
102465874	80	0.997194	-5.51812	3.27344	0.00177144	0.0153064	-1.27564	MIR8075	NR_107042
727936	1857	0.693732	-0.019369	3.27411	0.00176789	0.0152971	-1.27585	GXYLT2	NM_001080393
102724450	378	-0.596402	-0.533401	-3.27408	0.00176805	0.0152971	-1.27812	LOC102724450	NR_125997
171177	1705	-1.09798	-0.327679	-3.27213	0.00177842	0.0153304	-1.27893	RHOV	NM_133639
677771	129	1.13588	-5.10348	3.27317	0.0017729	0.0153064	-1.2794	SCARNA4	NR_003005
101928469	1403	0.99004	-2.06815	3.32026	0.00153894	0.0139363	-1.27977	MIR325HG	NR_110400
729080	1070	-1.01876	-1.16359	-3.27836	0.00174552	0.0151762	-1.28493	LOC729080	NR_033244
4674	2576	-0.81191	5.72727	-3.40759	0.00118016	0.0116559	-1.28546	NAP1L2	NM_021963
100996654	634	-1.38229	-4.45063	-3.29149	0.00167813	0.0147115	-1.28627	LOC100996654	NR_110040
123591	2522	-0.587017	1.61113	-3.30303	0.00162094	0.0144047	-1.28638	TMEM266	NM_152335
79962	4515	0.774136	0.829648	3.273	0.00177376	0.0153064	-1.28651	DNAJC22	NM_001304944
414332	2017	1.34422	0.592809	3.26761	0.0018026	0.0154777	-1.29087	LCN10	NM_001001712
102723766	821	1.15656	-3.56764	3.2917	0.00167709	0.014707	-1.29141	LINC02362	NR_125933
80333	4665	-0.69186	4.82801	-3.39691	0.00121935	0.0119315	-1.29885	KCNIP4	NM_001035003
4025	4995	-1.33135	-2.48172	-3.29789	0.00164616	0.0145634	-1.29938	LPO	NM_001160102
100616284	62	0.946559	-3.30463	3.29495	0.0016608	0.0146254	-1.30133	MIR4489	NR_039709
57491	5661	-0.720459	1.59374	-3.29764	0.00164742	0.0145636	-1.3016	AHRR	NM_001242412
348093	1996	0.670993	1.35386	3.27835	0.00174559	0.0151762	-1.3018	RBPMS2	NM_194272
54510	5934	0.82639	2.44069	3.31037	0.0015855	0.0142121	-1.30378	PCDH18	NM_001300828
26119	5596	0.799763	4.66645	3.38508	0.00126419	0.0122222	-1.30488	LDLRAP1	NM_015627
7294	3039	0.977466	-2.49553	3.30839	0.001595	0.0142691	-1.30521	TXK	NM_003328
10331	2833	0.908493	-5.90145	3.26185	0.00183394	0.015671	-1.30679	B3GNT3	NM_014256
4313	4124	0.766852	1.87336	3.28997	0.00168582	0.0147585	-1.30819	MMP2	NM_001127891
54947	5647	0.708669	4.20012	3.37292	0.00131192	0.0125386	-1.30874	LPCAT2	NM_017839
55190	2396	-0.770368	4.14649	-3.38131	0.0012788	0.0123215	-1.31116	NUDT11	NM_018159
9881	15558	-0.758216	4.51782	-3.3864	0.0012591	0.0121937	-1.31657	TRANK1	NM_001329998
677811	126	1.32315	-4.75597	3.25885	0.00185044	0.0157787	-1.32074	SNORA28	NR_002964
79660	5868	0.672603	2.65548	3.31362	0.00157004	0.0141349	-1.32213	PPP1R3B	NM_001201329
5530	4676	-0.644645	8.01715	-3.38943	0.00124753	0.0121024	-1.32359	PPP3CA	NM_000944
247	2716	1.54187	0.802687	3.25518	0.00187079	0.0159284	-1.32402	ALOX15B	NM_001039130
100422976	64	0.709849	-6.08379	3.25521	0.00187066	0.0159284	-1.32548	MIR4256	NR_036210
353149	1869	-0.732391	1.03349	-3.27118	0.00178347	0.015359	-1.32661	TBC1D26	NM_178571
5575	3375	-0.713608	7.02102	-3.39215	0.00123719	0.0120466	-1.32781	PRKAR1B	NM_001164758
100302237	54	1.04208	-5.42473	3.24605	0.00192245	0.016179	-1.34433	MIR1281	NR_031694
147	5718	-0.671546	2.0337	-3.29637	0.0016537	0.01459	-1.34648	ADRA1B	NM_000679
9710	6747	0.755215	2.52899	3.29824	0.00164445	0.0145601	-1.34691	KIAA0355	NM_014686
8832	8279	1.13029	2.57666	3.29489	0.0016611	0.0146254	-1.34729	CD84	NM_001184879
1414	1101	-0.690463	-1.24695	-3.25536	0.00186981	0.0159284	-1.34857	CRYBB1	NM_001887
27330	8700	-0.601145	3.03378	-3.33198	0.00148538	0.0136056	-1.35129	RPS6KA6	NM_001330512
55861	2273	0.871274	3.47865	3.33114	0.00148918	0.0136316	-1.35182	DBNDD2	NM_001048221
5733	10329	-1.18987	1.7246	-3.28331	0.00171982	0.0150099	-1.36026	PTGER3	NM_000957
100128511	632	-1.01009	-1.4706	-3.25321	0.00188184	0.0159841	-1.36098	NEBL-AS1	NR_046283
414149	3370	-0.60349	6.48746	-3.38151	0.00127801	0.0123181	-1.36118	ACBD7	NM_001039844
154822	4013	1.06992	-1.99886	3.28117	0.0017309	0.0150809	-1.36609	LINC00689	NM_198345
100873942	1907	-1.03749	-0.297178	-3.23657	0.00197748	0.0164954	-1.36794	PHEX-AS1	NR_046639
619518	2621	0.596332	0.288136	3.23646	0.00197812	0.0164959	-1.36889	SSBP3-AS1	NM_001034847
6614	8352	0.92158	0.746645	3.23866	0.00196518	0.0164412	-1.37038	SIGLEC1	NM_023068
84692	1294	1.47253	-3.21429	3.26201	0.00183303	0.015671	-1.37332	CCDC54	NM_032600
3447	705	1.35355	-3.84491	3.2486	0.00190787	0.0160945	-1.37622	IFNA13	NM_006900
1265	2548	0.848036	1.92703	3.26429	0.00182062	0.01559	-1.37775	CNN2	NM_001303499
57636	7088	0.882586	1.61147	3.25281	0.00188409	0.0159889	-1.38002	ARHGAP23	NM_001199417
132228	2665	0.898878	1.5927	3.25202	0.00188852	0.0160079	-1.38165	LSMEM2	NM_001304385
1268	6696	-0.977327	4.80832	-3.36568	0.00134114	0.0127363	-1.38635	CNR1	NM_001160226
101927554	2344	-1.33654	-1.73198	-3.2458	0.00192387	0.0161862	-1.38765	LINC01250	NR_110228
319089	7046	-1.24269	-2.57604	-3.25985	0.00184491	0.0157505	-1.39288	TTC6	NM_001007795
3798	3897	1.20919	9.41217	3.36014	0.0013639	0.0128554	-1.39307	KIF5A	NM_001354705
101928891	685	-0.681583	-0.948722	-3.22963	0.00201866	0.0167357	-1.39779	LINC01637	NR_110537
84107	8956	0.784626	2.03942	3.26124	0.00183725	0.0156946	-1.39977	ZIC4	NM_001168378
5159	6557	0.606673	6.06093	3.36668	0.00133706	0.0127026	-1.40112	PDGFRB	NM_001355016
100130075	1058	1.31495	-4.05063	3.2339	0.00199321	0.0166006	-1.40242	LOC100130075	NR_073494
5801	4521	-0.80871	3.21387	-3.32091	0.00153592	0.0139248	-1.40396	PTPRR	NM_001207015
284422	908	-0.857228	0.0614172	-3.2234	0.00205638	0.0169593	-1.40526	SMIM24	NM_001136503
80231	1927	0.933884	-0.128684	3.22176	0.00206641	0.0169953	-1.408	CXorf21	NM_025159
1745	2383	-0.882803	2.18832	-3.28003	0.00173681	0.0151279	-1.41075	DLX1	NM_001038493
693164	98	1.19798	-5.4795	3.21704	0.00209555	0.0171726	-1.41651	MIR579	NR_030305
6804	2385	-0.70438	5.94737	-3.35851	0.00137065	0.0128958	-1.42527	STX1A	NM_001165903
338339	1994	1.41233	-4.76296	3.21523	0.00210678	0.0172368	-1.42626	CLEC4D	NM_080387
101927066	2218	-1.41862	-2.55918	-3.24297	0.00194017	0.0162751	-1.42651	LOC101927066	NR_125390
54209	1067	0.666362	3.38549	3.30311	0.00162052	0.0144047	-1.42798	TREM2	NM_001271821
100506243	692	-0.701396	-0.4012	-3.2108	0.00213463	0.017386	-1.43207	KRBOX1	NM_001205272
343578	2838	-1.57545	-4.05743	-3.24028	0.00195575	0.0163768	-1.4332	ARHGAP40	NM_001164431
6092	10359	-0.898498	3.58905	-3.32306	0.00152597	0.0138759	-1.43382	ROBO2	NM_001128929
83546	2772	-0.708766	1.46976	-3.24342	0.00193758	0.016263	-1.43485	RTBDN	NM_001080997
116028	1451	-0.937048	0.535835	-3.21729	0.00209399	0.0171716	-1.43884	RMI2	NM_152308
100507387	967	-1.01175	2.03607	-3.2634	0.00182543	0.0156265	-1.44203	LOC100507387	NR_038402
55243	8040	0.658378	2.7249	3.2711	0.00178391	0.015359	-1.44525	KIRREL1	NM_001286349
4593	8584	1.3214	-1.61328	3.2374	0.0019726	0.0164838	-1.44963	MUSK	NM_001166280
2113	6059	0.639234	4.50128	3.3293	0.00149749	0.0136892	-1.45484	ETS1	NM_001143820
6579	8631	0.702927	7.35214	3.34695	0.00141959	0.0131945	-1.45603	SLCO1A2	NM_005075
2557	11973	-0.813316	4.38707	-3.33382	0.00147717	0.0135573	-1.45773	GABRA4	NM_000809
8549	5053	0.909444	3.2732	3.28326	0.0017201	0.0150099	-1.4598	LGR5	NM_001277226
254100	1194	0.672215	0.257342	3.19878	0.00221185	0.0178628	-1.46225	SSSCA1-AS1	NR_038923
285796	2135	0.931792	0.51104	3.19946	0.00220745	0.0178533	-1.4628	PACRG-AS1	NR_028390
3010	725	1.32565	-4.62496	3.20103	0.00219719	0.017795	-1.46392	HIST1H1T	NM_005323
3090	3194	1.04529	1.52986	3.21714	0.00209493	0.0171725	-1.46404	HIC1	NM_001098202
55359	3541	-1.09722	1.43931	-3.23369	0.00199447	0.0166031	-1.46453	STYK1	NM_018423
23210	5714	0.638377	4.9921	3.33451	0.00147409	0.0135503	-1.4665	JMJD6	NM_001081461
100506476	984	-0.905213	0.248637	-3.2013	0.00219545	0.0177884	-1.46669	LOC100506476	NR_109995
84970	3294	-1.11657	-2.00945	-3.21967	0.00207925	0.0170785	-1.46889	C1orf94	NM_001134734
5965	3779	0.83742	2.21437	3.23696	0.00197519	0.0164894	-1.47663	RECQL	NM_002907
130013	1763	1.30548	-4.25607	3.19962	0.00220643	0.0178533	-1.47714	ACMSD	NM_001307983
1244	6129	0.916032	0.149168	3.19209	0.00225602	0.0181318	-1.47793	ABCC2	NM_000392
100616269	69	1.06799	-5.34147	3.19156	0.00225952	0.0181483	-1.47922	MIR4639	NR_039782
8291	7782	0.694179	5.28632	3.33305	0.00148058	0.0135748	-1.48011	DYSF	NM_001130455
676	4051	-0.795374	-1.21768	-3.19907	0.00221001	0.0178581	-1.48037	BRDT	NM_001242805
84968	2278	-0.719247	3.40238	-3.29729	0.00164915	0.0145659	-1.48586	PNMA6A	NM_032882
1645	1379	0.64321	2.51133	3.24669	0.00191876	0.0161575	-1.48867	AKR1C1	NM_001353
4851	9295	0.589835	5.29867	3.3302	0.00149339	0.0136658	-1.48986	NOTCH1	NM_017617
7373	8459	0.790511	0.952377	3.19431	0.0022413	0.0180492	-1.49282	COL14A1	NM_021110
105379282	5522	0.948269	-0.312239	3.18725	0.00228846	0.0182993	-1.49593	LOC105379282	XM_011544346
100128081	1194	-0.820321	-0.261145	-3.18304	0.00231702	0.0184474	-1.5006	JAZF1-AS1	NR_034097
55672	5891	0.727578	1.43166	3.20126	0.00219575	0.0177884	-1.50627	NBPF1	NM_017940
127254	9420	-0.863802	4.46182	-3.31626	0.00155759	0.0140507	-1.51037	ERICH3	NM_001002912
60484	2313	0.769756	5.65742	3.32276	0.00152737	0.0138822	-1.51722	HAPLN2	NM_021817
105373289	2418	-1.30628	-1.85534	-3.19321	0.00224854	0.0180871	-1.51764	LOC105373289	XM_016999758
55281	2055	0.664468	2.54795	3.23516	0.0019858	0.0165529	-1.52296	TMEM140	NM_018295
220359	1968	-0.605823	0.144995	-3.17467	0.00237484	0.0187994	-1.52777	TIGD3	NM_145719
284615	4674	-0.646103	3.83672	-3.29423	0.0016644	0.0146363	-1.53071	ANKRD34A	NM_001039888
23518	5456	-0.629985	6.19573	-3.32091	0.00153592	0.0139248	-1.53114	R3HDM1	NM_001282798
7432	4459	-0.629712	2.89419	-3.25918	0.00184863	0.015771	-1.53682	VIP	NM_003381
8941	2528	-0.866912	4.51099	-3.30718	0.0016008	0.0142939	-1.53786	CDK5R2	NM_003936
121273	1329	-0.739249	-1.27454	-3.17573	0.0023674	0.0187614	-1.53836	C12orf54	NM_152319
29944	3748	-0.863477	4.66315	-3.3081	0.00159639	0.014277	-1.54175	PNMA3	NM_001282535
63910	3642	0.692545	1.53847	3.19042	0.00226714	0.0181769	-1.5441	SLC17A9	NM_001302643
1290	7097	-0.804525	3.40305	-3.27576	0.0017592	0.0152526	-1.54659	COL5A2	NM_000393
6102	3831	0.615186	2.13977	3.211	0.00213339	0.0173824	-1.54677	RP2	NM_006915
11030	5236	0.623597	3.43956	3.26214	0.00183236	0.015671	-1.54738	RBPMS	NM_001008710
57469	4722	-0.66242	5.46739	-3.3129	0.00157346	0.0141476	-1.54847	PNMA8B	NM_020709
2213	2270	1.65724	-1.13073	3.18364	0.00231295	0.018438	-1.55017	FCGR2B	NM_001002273
105373926	5323	1.4592	-2.57007	3.19149	0.00225999	0.0181483	-1.55266	LOC105373926	XM_011512292
648	3430	1.34474	-0.526932	3.16767	0.00242422	0.0190575	-1.55389	BMI1	NM_005180
440270	6728	-0.757748	5.75441	-3.31122	0.00158143	0.0141924	-1.55608	GOLGA8B	NM_001023567
10777	9348	-0.597018	6.04453	-3.31168	0.00157928	0.014182	-1.55655	ARPP21	NM_001025068
146754	16219	-0.755652	1.39153	-3.19236	0.00225421	0.0181224	-1.56277	DNAH2	NM_001303270
375444	3452	-0.639208	0.738155	-3.17075	0.00240237	0.018954	-1.56537	C5orf34	NM_198566
100128593	2702	1.33678	-3.4679	3.17381	0.00238086	0.0188313	-1.56771	LOC100128593	NR_033913
26222	927	-0.781203	1.42486	-3.18805	0.00228306	0.018272	-1.57665	DGCR10	NR_026651
10053	1779	-1.36514	-2.98179	-3.18176	0.0023258	0.0185041	-1.57674	AP1M2	NM_001300887
619505	133	-1.00933	-2.5748	-3.18304	0.00231704	0.0184474	-1.57708	SNORA21	NR_002576
25937	5956	0.642856	5.11697	3.29571	0.00165699	0.0146073	-1.57885	WWTR1	NM_001168278
9518	1200	1.22903	-1.49434	3.17483	0.00237372	0.0187958	-1.58464	GDF15	NM_004864
55314	3639	0.729626	7.02839	3.30141	0.00162883	0.0144533	-1.58475	TMEM144	NM_018342
1557	1789	-1.25138	-5.35546	-3.15042	0.00255004	0.019719	-1.58625	CYP2C19	NM_000769
132946	1590	-0.635767	0.386166	-3.15473	0.00251798	0.0195209	-1.58684	ARL9	NM_206919
261729	7194	-0.744701	4.56088	-3.28991	0.00168609	0.0147585	-1.58751	STEAP2	NM_001040665
6511	4185	-0.72853	2.2997	-3.21642	0.00209939	0.0171992	-1.59022	SLC1A6	NM_001272087
142827	2076	-1.03443	-5.58521	-3.14644	0.00257989	0.0198579	-1.5909	ACSM6	NM_207321
10888	4282	-1.03555	2.22066	-3.2151	0.00210764	0.0172368	-1.59163	GPR83	NM_001330345
91181	5884	0.882984	0.0617471	3.14539	0.00258782	0.0199028	-1.59194	NUP210L	NM_001159484
79056	5699	0.796793	0.981834	3.15506	0.00251562	0.0195209	-1.59443	PRRG4	NM_024081
64241	6797	-1.04133	-1.20081	-3.14577	0.00258494	0.0198914	-1.6023	ABCG8	NM_001357321
57495	7477	-1.05275	2.28506	-3.21349	0.00211767	0.017294	-1.60265	NWD2	NM_001144990
102724329	506	1.17718	-4.80477	3.1421	0.00261289	0.0200251	-1.60278	LOC102724329	XR_426856
9457	4219	1.34219	2.28387	3.18434	0.00230813	0.0184086	-1.60332	FHL5	NM_001170807
90768	5301	-0.636413	-1.04989	-3.14442	0.00259518	0.01994	-1.6047	LOC90768	NR_027107
283298	3425	0.663191	0.209593	3.14063	0.00262409	0.0200784	-1.60496	OLFML1	NM_198474
147372	6384	-0.722787	1.2251	-3.16857	0.00241783	0.019023	-1.60926	CCBE1	NM_133459
121268	1287	-0.692167	1.07467	-3.16163	0.00246759	0.019281	-1.61373	RHEBL1	NM_001303126
390790	941	-1.51426	-3.53258	-3.16683	0.00243021	0.0190854	-1.61455	ARL5C	NM_001143968
9052	2851	1.71608	-1.78846	3.16464	0.00244585	0.0191639	-1.61479	GPRC5A	NM_003979
3362	3388	-0.923681	0.367757	-3.14438	0.00259547	0.01994	-1.61557	HTR6	NM_000871
100528032	1947	1.34826	-4.33379	3.1395	0.00263279	0.0201269	-1.61682	KLRC4-KLRK1	NM_001199805
9103	2488	1.03711	0.131902	3.13321	0.0026816	0.0203648	-1.62146	FCGR2C	NM_001005410
143678	369	1.22955	-3.80431	3.1415	0.00261746	0.0200547	-1.62854	C11orf94	NM_001080446
2969	4684	0.696991	3.54942	3.23299	0.00199864	0.0166285	-1.63378	GTF2I	NM_001163636
105370641	2782	1.30999	-3.14141	3.15009	0.00255248	0.0197272	-1.63594	LOC105370641	XM_011508460
102466193	69	1.25449	-3.05807	3.15125	0.00254381	0.0196928	-1.63656	MIR6757	NR_106815
2220	3331	-1.37697	-3.13356	-3.15507	0.00251552	0.0195209	-1.63851	FCN2	NM_004108
650669	895	0.783545	-1.26925	3.14115	0.00262014	0.0200696	-1.64059	GAS6-AS1	NM_001039799
80274	4330	1.40186	-2.00245	3.15617	0.00250743	0.0195064	-1.64115	SCUBE1	NM_173050
8985	2977	0.698155	4.67654	3.2643	0.00182055	0.01559	-1.64356	PLOD3	NM_001084
100507003	1999	-1.43112	-2.87915	-3.14875	0.00256255	0.0197835	-1.64587	GFY	NM_001195256
100133286	1221	0.830465	-2.00759	3.15632	0.00250629	0.0195029	-1.64709	LOC100133286	NR_040084
79369	2102	-0.688178	1.02166	-3.14699	0.00257572	0.0198518	-1.64711	B3GNT4	NM_001330492
4900	1218	-0.756454	8.29032	-3.27051	0.00178703	0.0153719	-1.65001	NRGN	NM_001126181
9725	6258	0.895416	6.27032	3.27683	0.00175354	0.0152222	-1.65149	TMEM63A	NM_014698
8529	2406	-1.71579	-3.69323	-3.14852	0.00256421	0.0197855	-1.6517	CYP4F2	NM_001082
51284	4992	1.08268	1.99699	3.15897	0.00248692	0.0194	-1.65278	TLR7	NM_016562
102723605	1142	0.943496	0.213926	3.12045	0.00278328	0.0209305	-1.65302	LINC01445	NR_120515
148252	3643	-0.594185	5.30138	-3.27386	0.00176922	0.0153021	-1.65384	DIRAS1	NM_145173
6326	9671	-0.782247	6.39772	-3.27484	0.00176402	0.0152805	-1.65829	SCN2A	NM_001040142
2719	2388	0.984562	-1.79062	3.14648	0.00257964	0.0198579	-1.66017	GPC3	NM_001164617
1996	5354	-0.748497	5.66204	-3.27326	0.00177238	0.0153064	-1.66034	ELAVL4	NM_001144774
10361	2123	-0.609975	3.81951	-3.24426	0.00193274	0.0162319	-1.66578	NPM2	NM_001286680
653653	1160	0.699238	1.60804	3.14227	0.00261154	0.0200201	-1.67219	LOC653653	NR_027408
101928295	3263	-0.949925	-1.80743	-3.12726	0.00272859	0.0206421	-1.67231	LOC101928295	NR_110729
1960	5088	-0.807482	4.4396	-3.25599	0.0018663	0.0159092	-1.67539	EGR3	NM_001199880
2635	3379	0.693967	2.43067	3.17247	0.00239024	0.0188793	-1.67543	GBP3	NM_001319179
8793	3538	0.971049	2.82905	3.18299	0.00231738	0.0184474	-1.68035	TNFRSF10D	NM_003840
57172	2470	-0.768416	4.41456	-3.25304	0.00188278	0.0159873	-1.68205	CAMK1G	NM_020439
401022	4660	0.997471	2.55339	3.16981	0.00240897	0.0189849	-1.68271	HAGLR	NR_033979
158055	2573	-0.672331	-1.22887	-3.11279	0.00284602	0.021233	-1.68406	C9orf163	NM_152571
635	2500	-0.766719	-0.495045	-3.10648	0.00289873	0.0214907	-1.68575	BHMT	NM_001713
100505912	898	1.06853	-2.52174	3.13586	0.00266092	0.0202728	-1.68918	LOC100505912	NR_037877
563	1265	1.13367	3.67974	3.20944	0.00214326	0.0174328	-1.69135	AZGP1	NM_001185
1521	1296	0.935832	-1.79194	3.13046	0.00270327	0.0205019	-1.69555	CTSW	NM_001335
64834	1786	0.592726	5.43222	3.25391	0.00187793	0.0159757	-1.7044	ELOVL1	NM_001256399
51168	13778	-0.706363	1.68958	-3.14799	0.00256824	0.0198094	-1.70573	MYO15A	NM_016239
1902	4088	0.78432	7.75566	3.25489	0.00187243	0.0159376	-1.70757	LPAR1	NM_001351397
100506514	3388	-0.641917	-0.88446	-3.09759	0.00297448	0.0219378	-1.71083	LOC100506514	XM_017008899
54749	2732	-0.605457	5.35949	-3.25191	0.00188916	0.0160079	-1.71521	EPDR1	NM_001242946
4018	6489	-1.43613	-2.83751	-3.1176	0.0028065	0.0210543	-1.71576	LPA	NM_005577
10584	3598	-1.56534	-3.74863	-3.12007	0.00278635	0.0209413	-1.7163	COLEC10	NM_001324095
440689	4556	0.936561	-1.13372	3.10619	0.00290116	0.0215031	-1.71631	HIST2H2BF	NM_001024599
400673	1670	0.61674	1.28612	3.11513	0.00282674	0.0211559	-1.71819	VMAC	NM_001017921
147670	2542	-0.71686	3.05817	-3.1989	0.00221109	0.0178617	-1.71834	SMIM17	NM_001193628
53840	2506	1.18656	-5.06629	3.09277	0.00301636	0.0221038	-1.71854	TRIM34	NM_001003827
60401	4885	0.639946	2.16322	3.14541	0.00258772	0.0199028	-1.71912	EDA2R	NM_001199687
100144602	1177	-1.15177	-2.1911	-3.11228	0.00285029	0.0212481	-1.72016	EPHA5-AS1	NR_034138
342510	3525	1.33023	-2.11437	3.11862	0.0027982	0.0209976	-1.72423	CD300E	NM_181449
5153	3944	-0.600966	5.20138	-3.24749	0.00191419	0.0161334	-1.72434	PDE1B	NM_000924
57572	6904	0.626841	4.24182	3.22438	0.00205038	0.0169197	-1.72454	DOCK6	NM_020812
7128	5322	0.811651	2.2248	3.14329	0.00260381	0.0199771	-1.725	TNFAIP3	NM_001270507
10733	3997	-0.652505	0.0163146	-3.09186	0.00302428	0.0221497	-1.72837	PLK4	NM_001190799
9840	8789	-1.19202	4.84694	-3.24217	0.0019448	0.0163091	-1.7294	TESPA1	NM_001098815
3081	2438	-0.824948	-2.12051	-3.10761	0.00288923	0.021437	-1.73424	HGD	NM_000187
5058	4380	-0.793938	6.25896	-3.24716	0.00191607	0.0161445	-1.73453	PAK1	NM_001128620
24137	4686	0.649606	-1.11744	3.09503	0.00299668	0.0220274	-1.73674	KIF4A	NM_012310
101978719	1129	-1.34474	-4.96739	-3.08865	0.00305252	0.0222761	-1.73975	LINC00970	NR_104091
6616	2381	-1.17179	9.68853	-3.22772	0.00203016	0.016806	-1.74286	SNAP25	NM_001322902
170261	2197	-0.84899	3.5913	-3.20855	0.00214886	0.0174634	-1.74649	ZCCHC12	NM_001312891
8339	445	1.08869	-2.53261	3.10863	0.00288064	0.021417	-1.74704	HIST1H2BG	NM_003518
55350	1763	1.40066	-4.58792	3.08083	0.0031224	0.0226002	-1.7493	VNN3	NM_001291702
11135	2505	0.695997	4.98684	3.23007	0.00201605	0.0167336	-1.75292	CDC42EP1	NM_152243
6854	7951	-0.934279	7.13065	-3.23749	0.00197207	0.0164838	-1.75555	SYN2	NM_003178
7379	934	-1.42459	-3.60426	-3.10359	0.00292312	0.0216376	-1.75559	UPK2	NM_006760
116369	3608	-0.750453	1.73782	-3.13065	0.00270174	0.0205013	-1.75665	SLC26A8	NM_001193476
100616144	83	1.13365	-4.64562	3.07758	0.00315189	0.0227614	-1.75747	MIR548AN	NR_039765
100127888	1423	1.58027	-0.597032	3.07989	0.00313091	0.022656	-1.76257	SLCO4A1-AS1	NR_024470
84419	953	1.09895	-5.09785	3.07373	0.00318711	0.0229458	-1.76384	C15orf48	NM_032413
92291	8744	0.711211	1.00474	3.08785	0.00305966	0.0222946	-1.76484	CAPN13	NM_144575
22941	11535	-0.648172	5.25095	-3.23288	0.00199927	0.0166285	-1.76537	SHANK2	NM_012309
54842	4888	0.812979	4.28354	3.20705	0.00215847	0.0175164	-1.76789	MFSD6	NM_017694
26034	8206	-0.843511	5.05126	-3.22975	0.00201797	0.0167349	-1.76957	IPCEF1	NM_001130699
6913	4334	0.971643	0.495128	3.07431	0.0031818	0.0229206	-1.77052	TBX15	NM_001330677
9880	6238	0.848271	1.30675	3.0923	0.00302042	0.0221271	-1.7716	ZBTB39	NM_014830
2917	5642	-0.670786	3.05488	-3.17738	0.00235597	0.0186813	-1.77489	GRM7	NM_000844
55531	3127	-0.74487	4.90602	-3.22555	0.00204331	0.0168711	-1.77697	ELMOD1	NM_001039772
221416	3642	-1.14592	-2.42101	-3.0878	0.00306007	0.0222946	-1.78103	C6orf223	NM_001171992
79974	6085	0.988501	1.1156	3.08165	0.00311499	0.0225638	-1.78143	CPED1	NM_001105533
257194	6041	-0.619668	5.96373	-3.22883	0.00202348	0.0167659	-1.78443	NEGR1	NM_173808
219790	9948	-0.982985	0.328461	-3.07534	0.00317236	0.0228627	-1.78565	RTKN2	NM_001282941
5459	1182	1.11384	-5.06526	3.06205	0.00329631	0.0235232	-1.7915	POU4F3	NM_002700
5365	6377	0.664756	6.44883	3.22557	0.00204317	0.0168711	-1.79387	PLXNB3	NM_001163257
378881	425	-0.882499	-6.03564	-3.06152	0.00330135	0.0235414	-1.79551	MIR381HG	NR_104192
84553	10657	-0.695376	4.26622	-3.20727	0.00215708	0.01751	-1.79823	FAXC	NM_001346530
196872	2518	0.811967	-0.553985	3.06112	0.00330517	0.0235627	-1.79826	LINC00638	NR_024396
100131454	3004	-0.70548	-0.417986	-3.05839	0.00333125	0.0236888	-1.80103	DBIL5P	NR_024120
2267	1556	-0.705531	0.119147	-3.06367	0.00328097	0.023455	-1.80135	FGL1	NM_004467
144448	1196	1.04307	0.010269	3.05748	0.00333994	0.0237213	-1.80236	TSPAN19	NM_001100917
283106	1416	0.629829	3.00794	3.14861	0.00256353	0.0197855	-1.80368	CSNK2A3	NM_001256686
10815	2293	-0.729925	5.94514	-3.22108	0.00207055	0.0170169	-1.80534	CPLX1	NM_006651
100874028	819	1.31024	-4.68231	3.05534	0.00336065	0.0238029	-1.8084	SGO1-AS1	NR_046723
3579	2940	2.02892	-1.90866	3.07261	0.00319745	0.0230027	-1.80945	CXCR2	NM_001168298
101927891	3542	-1.12761	-2.56394	-3.07648	0.00316187	0.02281	-1.8112	PKN2-AS1	NR_110682
5122	5243	-1.27178	2.61427	-3.14972	0.00255521	0.0197429	-1.81193	PCSK1	NM_000439
2155	3720	-0.908826	-1.46161	-3.05948	0.00332082	0.0236387	-1.81216	F7	NM_000131
290	3803	0.749498	1.8644	3.09489	0.00299789	0.0220274	-1.81631	ANPEP	NM_001150
158435	2422	-1.17514	-1.08244	-3.05283	0.00338498	0.0239334	-1.81632	LOC158435	NR_033838
100507540	2456	-1.34189	-4.77599	-3.05711	0.00334356	0.0237312	-1.8165	LINC01504	NR_110952
1735	2102	0.86763	-0.33369	3.05066	0.00340614	0.0240232	-1.81945	DIO3	NM_001362
100129620	2544	-1.25213	-2.16665	-3.0644	0.00327403	0.0234349	-1.82359	LOC100129620	NR_033940
54704	4643	-0.65871	5.86556	-3.21423	0.00211306	0.0172663	-1.82369	PDP1	NM_001161778
387486	2183	0.673195	5.44186	3.20915	0.00214508	0.0174426	-1.82588	LINC00320	NR_024090
388849	1807	-1.02521	-0.47041	-3.04776	0.00343468	0.0241405	-1.82664	CCDC188	NM_001243537
6010	2768	-1.22228	-2.45741	-3.06068	0.00330935	0.0235807	-1.83923	RHO	NM_000539
100996490	9559	1.23298	-3.9012	3.04821	0.00343021	0.0241151	-1.83931	LINC01206	NR_104146
10426	6413	0.657108	2.68933	3.12066	0.00278163	0.0209305	-1.84001	TUBGCP3	NM_001286277
5121	556	-0.755343	3.37797	-3.16564	0.00243867	0.019134	-1.84096	PCP4	NM_006198
285126	2026	-1.39651	-0.160937	-3.0453	0.00345898	0.0242333	-1.84153	DNAJC5G	NM_001303127
9096	7838	0.945675	1.72324	3.07591	0.00316716	0.0228353	-1.84391	TBX18	NM_001080508
100507127	3070	1.0017	-1.41856	3.05555	0.00335856	0.0238029	-1.84457	LINC00707	NR_038291
387775	3344	-1.29764	-0.58454	-3.03722	0.00354012	0.0246679	-1.85098	SLC22A10	NM_001039752
857	3658	0.615053	4.01159	3.16971	0.00240972	0.0189856	-1.85333	CAV1	NM_001172895
401563	3815	0.949893	-0.473608	3.03691	0.00354328	0.0246759	-1.85364	C9orf139	NM_207511
54502	6614	0.803731	1.61329	3.07026	0.00321917	0.0231238	-1.85377	RBM47	NM_001098634
3784	3507	0.677129	-0.272456	3.03487	0.00356408	0.0247472	-1.85553	KCNQ1	NM_000218
1006	5713	-0.771247	3.57477	-3.16679	0.00243046	0.0190854	-1.85634	CDH8	NM_001796
4808	3415	0.678958	1.37198	3.06238	0.0032932	0.0235105	-1.85658	NHLH2	NM_001111061
100506368	1212	-0.802013	-1.34834	-3.03807	0.00353152	0.0246261	-1.85863	LOC100506368	NR_038905
54627	5455	-0.703082	0.851963	-3.05794	0.00333559	0.0237022	-1.85867	MAP10	NM_019090
125111	4042	-0.770214	-1.06976	-3.03199	0.00359362	0.0248711	-1.866	GJD3	NM_152219
4498	408	1.32693	-1.8727	3.05299	0.00338344	0.02393	-1.86933	MT1JP	NR_036677
389634	662	-1.01409	-2.37925	-3.04899	0.00342256	0.0240949	-1.86973	LINC00937	NM_001012988
4060	2116	0.764337	-0.00524083	3.02913	0.00362315	0.0249889	-1.86989	LUM	NM_002345
57684	2233	0.863822	1.12325	3.04707	0.00344142	0.02417	-1.86994	ZBTB26	NM_001304363
4038	8630	0.590683	7.1381	3.19704	0.00222329	0.0179245	-1.87043	LRP4	NM_002334
283487	6322	-0.802731	-1.00589	-3.02916	0.00362285	0.0249889	-1.87123	LINC00346	NM_178514
101928150	3470	0.703002	-0.476677	3.02752	0.00363984	0.0250675	-1.87415	LOC101928150	NR_120634
22797	7929	1.046	1.7587	3.06308	0.00328658	0.0234832	-1.87506	TFEC	NM_001018058
25797	1703	-0.663327	2.49073	-3.1134	0.00284101	0.0212067	-1.88226	QPCT	NM_012413
146850	4115	0.721294	0.754192	3.03386	0.00357439	0.0247911	-1.88325	PIK3R6	NM_001010855
100874343	600	1.29844	-3.47596	3.03324	0.00358074	0.024823	-1.8851	HS1BP3-IT1	NR_046836
84226	6201	-0.660097	-0.857573	-3.0218	0.00369995	0.0254136	-1.88705	C2orf16	NM_032266
138046	3889	-0.731667	4.49589	-3.17821	0.00235018	0.0186426	-1.88923	RALYL	NM_001100391
9369	14881	-0.617795	5.71368	-3.18598	0.00229703	0.0183472	-1.89926	NRXN3	NM_001105250
256979	1600	-1.37881	-3.4697	-3.03529	0.00355981	0.0247339	-1.90648	SUN3	NM_001030019
3587	3786	0.714344	3.17794	3.11489	0.00282869	0.0211593	-1.90861	IL10RA	NM_001558
881	1943	-1.41224	-3.74744	-3.0321	0.00359248	0.0248711	-1.90959	CCIN	NM_005893
401261	2635	1.13556	0.746488	3.01895	0.00373014	0.0255592	-1.91058	LOC401261	NM_001004322
644694	571	-1.23371	-5.31942	-3.01156	0.00380971	0.0259852	-1.91118	CDRT15P2	NR_033865
79742	6596	0.60012	4.21514	3.15466	0.00251852	0.0195209	-1.91133	CXorf36	NM_024689
125981	1534	-1.15932	-5.36218	-3.00941	0.00383316	0.0260812	-1.91586	ACER1	NM_133492
55586	4184	0.783013	-5.88227	3.01214	0.00380337	0.0259545	-1.9217	MIOX	NM_017584
7504	5294	-0.749074	2.84931	-3.11395	0.00283643	0.0211877	-1.9221	XK	NM_021083
58495	1859	-1.38145	-2.40456	-3.01932	0.00372628	0.0255512	-1.92559	OVOL2	NM_001303461
7643	3753	1.00523	-1.18871	3.01348	0.00378888	0.025868	-1.92784	ZNF90	NM_007138
100113386	3571	1.11652	-0.0504685	3.00241	0.00391037	0.026481	-1.9314	UCKL1-AS1	NR_027287
114036	1807	1.08649	-1.85545	3.02204	0.00369739	0.0254022	-1.93653	LINC00310	NM_153751
63908	4165	-0.795522	7.64613	-3.16776	0.00242358	0.0190575	-1.93929	NAPB	NM_001283018
84793	2509	0.808047	-0.533098	2.998	0.00395977	0.0267009	-1.943	FOXD2-AS1	NM_032707
283999	2833	0.818474	4.62395	3.15086	0.00254676	0.0196991	-1.94459	TMEM235	NM_001145529
101927053	2260	1.30558	-3.50689	3.00579	0.00387285	0.026296	-1.94535	LOC101927053	NR_110209
54567	3420	0.7762	2.91874	3.08775	0.00306055	0.0222946	-1.94876	DLL4	NM_019074
54	2167	0.769318	-0.441297	2.99491	0.00399473	0.0268347	-1.94919	ACP5	NM_001111034
338667	3826	-1.06847	-5.35429	-2.99446	0.00399987	0.0268566	-1.94996	VSIG10L2	XM_016999486
554236	2814	-0.806615	0.985779	-3.02626	0.00365299	0.0251276	-1.95053	DPY19L2P1	NR_002833
2852	3082	0.74662	3.56335	3.1126	0.0028476	0.0212392	-1.9559	GPER1	NM_001031682
27075	1902	-0.635551	5.70774	-3.16384	0.00245165	0.019204	-1.95895	TSPAN13	NM_014399
103625681	623	1.4192	-3.47515	2.99817	0.0039579	0.0266947	-1.96211	LLPH-AS1	NR_125724
440138	2569	0.710663	-0.0808834	2.98951	0.00405656	0.0271281	-1.96214	ALG11	NM_001004127
6252	3843	-0.716745	8.32598	-3.15523	0.00251431	0.0195209	-1.96296	RTN1	NM_001243115
84916	2411	0.671875	0.732082	2.99792	0.00396071	0.026701	-1.96951	UTP4	NM_001318391
646243	2476	1.06292	-4.909	2.9854	0.00410414	0.0273028	-1.97051	CXADRP2	NR_024387
7015	4747	-1.3286	-5.11177	-2.98579	0.0040996	0.0273028	-1.97284	TERT	NM_001193376
2297	2272	0.978423	1.29208	3.00934	0.00383387	0.0260812	-1.97333	FOXD1	NM_004472
2700	5326	1.24004	-4.26281	2.9848	0.00411109	0.0273191	-1.97542	GJA3	NM_021954
375033	5091	0.783471	3.1633	3.08725	0.00306499	0.0223212	-1.97615	PEAR1	NM_001080471
152110	6672	-0.784032	1.06324	-3.0158	0.00376389	0.0257345	-1.98323	NEK10	NM_001031741
692196	81	1.04606	-2.80821	2.99907	0.00394778	0.0266454	-1.98363	SNORD76	NR_003942
117154	6831	-0.818196	3.43099	-3.11357	0.00283962	0.0212019	-1.98538	DACH2	NM_001139514
4068	2517	1.04396	-1.91735	2.9997	0.00394063	0.0266161	-1.98651	SH2D1A	NM_001114937
1579	2826	-1.33431	-3.14789	-2.99356	0.00401004	0.0269121	-1.9955	CYP4A11	NM_000778
337873	582	1.05275	-2.76134	2.99277	0.00401906	0.0269472	-1.99697	HIST2H2BC	NR_036461
64409	4494	-0.697951	5.1963	-3.14682	0.002577	0.0198518	-1.99717	GALNT17	NM_022479
5551	2534	0.937449	-0.748399	2.97534	0.00422285	0.0278467	-1.99867	PRF1	NM_001083116
176	8955	0.850661	0.996051	2.99084	0.0040412	0.02707	-1.99986	ACAN	NM_001135
654429	4175	-0.891459	2.83923	-3.08443	0.00309008	0.0224578	-2.00128	LRTM2	NM_001039029
286002	3888	-0.761604	4.50434	-3.13626	0.00265785	0.0202588	-2.00229	SLC26A4-AS1	NR_028137
1562	2545	-1.44852	-4.37467	-2.97918	0.00417721	0.0276034	-2.00342	CYP2C18	NM_000772
54845	3806	-0.916278	-1.64087	-2.97662	0.00420761	0.0277591	-2.00422	ESRP1	NM_001034915
7447	2005	-1.03208	8.06482	-3.13979	0.00263056	0.0201225	-2.0067	VSNL1	NM_003385
83716	4848	0.660418	3.65362	3.09741	0.00297606	0.0219437	-2.00784	CRISPLD2	NM_031476
4602	3678	-1.31581	-1.66259	-2.9696	0.00429204	0.0281461	-2.01724	MYB	NM_001130172
22904	5397	1.2916	-4.287	2.96518	0.00434604	0.0283787	-2.01942	SBNO2	NM_001100122
100874019	503	0.834021	-6.0815	2.97291	0.00425199	0.0279869	-2.02184	KLHL6-AS1	NR_046687
131669	3445	-1.09382	-2.99324	-2.98273	0.00413532	0.0274224	-2.02231	UROC1	NM_001165974
8334	546	1.04087	1.59727	2.99776	0.00396251	0.0267068	-2.02532	HIST1H2AC	NM_003512
6404	2853	0.607669	3.90885	3.10067	0.00294802	0.0217992	-2.0275	SELPLG	NM_001206609
10381	2006	-0.753466	5.62105	-3.13721	0.00265051	0.0202098	-2.02948	TUBB3	NM_001197181
283731	2566	0.823513	-0.348539	2.95939	0.00441773	0.0287051	-2.03015	LOC283731	NR_027073
101927123	927	-1.1825	-4.54929	-2.96259	0.00437802	0.028532	-2.03348	LINC02016	NR_110147
8626	7125	0.991701	-1.75501	2.97346	0.00424544	0.0279632	-2.03726	TP63	NM_001114978
105378948	1760	-0.701042	-0.924172	-2.95566	0.00446446	0.0289161	-2.0389	LOC105378948	XR_001733876
57692	3701	-0.71808	4.55935	-3.12337	0.00275969	0.0208076	-2.03908	MAGEE1	NM_020932
3726	1816	0.708328	4.6088	3.11563	0.00282258	0.0211303	-2.04003	JUNB	NM_002229
8343	430	1.24498	-4.73616	2.95474	0.00447605	0.028978	-2.04077	HIST1H2BF	NM_003522
132851	1233	-0.618882	-1.59671	-2.95804	0.00443461	0.0287819	-2.04672	SPATA4	NM_144644
100420587	3127	-1.454	-3.52075	-2.96864	0.00430376	0.0281904	-2.04922	LOC100420587	NR_110759
100507173	3194	-1.43905	-3.90422	-2.96481	0.00435063	0.0283861	-2.05096	LINC01012	NR_038292
8876	3844	1.37236	-1.76474	2.96717	0.00432163	0.0282683	-2.05246	VNN1	NM_004666
150771	2522	0.974531	-1.5978	2.96204	0.00438481	0.02855	-2.05578	ITPRIPL1	NM_001008949
149465	5897	-0.798205	-0.355732	-2.94879	0.00455185	0.0292884	-2.06048	CFAP57	NM_001167965
4973	2695	0.660141	3.54099	3.07209	0.00320224	0.0230313	-2.06253	OLR1	NM_001172632
101927043	2749	1.01002	-0.488489	2.94522	0.00459786	0.0294868	-2.06338	LOC101927043	NR_110207
400997	3212	-1.01006	-2.96801	-2.96216	0.0043833	0.0285467	-2.06625	ACOXL-AS1	NR_122074
11037	5633	0.674413	1.71583	2.99025	0.00404797	0.0270899	-2.06883	STON1	NM_001198595
8367	377	0.879043	-0.78451	2.94355	0.00461943	0.0295959	-2.07034	HIST1H4E	NM_003545
101928701	667	-1.21017	-0.989696	-2.94149	0.00464631	0.0297412	-2.07093	LOC101928701	XR_001731278
1767	15850	-0.690127	0.858023	-2.97183	0.0042651	0.0280277	-2.07119	DNAH5	NM_001369
101929221	785	-1.28185	-4.43379	-2.94518	0.00459826	0.0294868	-2.07492	C15orf59-AS1	NR_120352
1634	2778	0.706837	5.53908	3.1171	0.00281055	0.0210666	-2.0754	DCN	NM_001920
11280	6573	-0.60952	0.0768712	-2.9469	0.0045761	0.0294045	-2.07861	SCN11A	NM_001287223
400680	3760	-1.06136	-1.89254	-2.94538	0.00459569	0.0294836	-2.07908	LINC00664	NR_037194
9232	1160	-0.730206	0.664727	-2.96242	0.00438009	0.0285389	-2.08033	PTTG1	NM_001282382
101927811	909	-0.594465	-0.368735	-2.93907	0.00467805	0.0298569	-2.08126	LOC101927811	NR_110119
100132154	1522	-1.15359	-5.41582	-2.93644	0.00471279	0.0300225	-2.08241	LOC100132154	XR_001746678
126326	4360	0.603827	0.866376	2.95567	0.00446433	0.0289161	-2.08258	GIPC3	NM_133261
100507341	797	-0.635585	0.0558049	-2.93937	0.00467409	0.0298383	-2.09575	SMIM18	NM_001206847
101928596	2558	1.25992	0.448791	2.93448	0.00473879	0.0301227	-2.09798	LOC101928596	NR_135799
5010	2859	0.757913	6.95497	3.11082	0.00286241	0.021316	-2.10282	CLDN11	NM_001185056
6855	2433	-0.867672	7.30788	-3.10792	0.00288661	0.0214268	-2.1033	SYP	NM_003179
10578	1730	0.800316	1.06298	2.94985	0.00453823	0.0292298	-2.10544	GNLY	NM_001302758
1446	1000	-0.945252	-5.92353	-2.92723	0.00483625	0.0305507	-2.10904	CSN1S1	NM_001025104
440184	1172	-0.936409	-5.83074	-2.92661	0.00484472	0.030577	-2.10921	CCDC196	NM_001004331
9478	1960	-0.708791	6.29495	-3.10838	0.00288275	0.021417	-2.10946	CABP1	NM_001033677
26022	1867	0.651651	4.90754	3.09614	0.00298706	0.022002	-2.11011	TMEM98	NM_001033504
80310	3993	-0.748079	0.680472	-2.95006	0.00453551	0.0292298	-2.11084	PDGFD	NM_025208
750	994	-1.06712	-1.98078	-2.932	0.00477199	0.0302823	-2.11126	GAS8-AS1	NM_001214
728342	3091	-0.933128	-5.94738	-2.92417	0.00487795	0.0307321	-2.1164	LINC00992	NR_046089
145814	1748	-1.091	-2.33062	-2.93234	0.00476731	0.0302701	-2.11918	PGPEP1L	NM_001102612
440508	1935	-0.924009	1.30046	-2.97104	0.00427461	0.0280577	-2.11981	CLEC4GP1	NR_002931
7533	1793	-0.687049	8.6487	-3.09372	0.00300807	0.0220651	-2.12169	YWHAH	NM_003405
339456	977	-0.624676	-0.887861	-2.91494	0.00500572	0.0313561	-2.13097	TMEM52	NM_178545
266743	3302	-1.44162	-3.60155	-2.92813	0.00482401	0.0304937	-2.13534	NPAS4	NM_001318804
414235	4512	0.696245	-0.757842	2.9106	0.00506687	0.0316624	-2.14241	PRR26	NM_001012714
8900	3049	-0.705124	1.76003	-2.97938	0.00417481	0.027594	-2.14277	CCNA1	NM_001111045
100505648	1156	0.85841	0.41695	2.91637	0.0049857	0.0312652	-2.14445	RAD51-AS1	NR_040058
100505555	911	-0.711628	-0.768837	-2.90862	0.00509497	0.0317739	-2.14574	LOC100505555	NR_148545
8483	4468	0.675407	-1.00382	2.91021	0.00507228	0.0316823	-2.147	CILP	NM_003613
9615	6363	-0.903682	5.75471	-3.09297	0.00301463	0.0221018	-2.14822	GDA	NM_001242505
346389	9159	1.09831	-3.66833	2.91175	0.00505058	0.0316007	-2.14876	MACC1	NM_182762
10686	3273	-0.916541	-1.40368	-2.90798	0.00510405	0.0317968	-2.15018	CLDN16	NM_006580
54827	3505	1.08277	-5.24652	2.90861	0.00509501	0.0317739	-2.15128	NXPE4	NM_001077639
83959	6287	0.719617	2.29833	2.98064	0.00415991	0.0275147	-2.15233	SLC4A11	NM_001174089
10962	2158	-0.716451	6.66317	-3.09126	0.00302961	0.0221585	-2.15383	MLLT11	NM_006818
7298	1583	0.644751	0.155432	2.90945	0.00508312	0.0317297	-2.15398	TYMS	NM_001071
101927572	677	1.09081	-4.6247	2.90466	0.00515167	0.0319881	-2.15407	LOC101927572	NM_001290056
286190	3716	1.05245	-4.90659	2.90438	0.00515569	0.0320061	-2.15586	LACTB2-AS1	NR_038881
94027	2190	-1.27774	-4.48151	-2.90703	0.00511768	0.0318607	-2.15724	CGB7	NM_033142
2570	6302	1.89717	-1.0919	2.90847	0.00509709	0.0317739	-2.16249	GABRR2	NM_002043
10225	6685	1.08326	-2.71426	2.91552	0.00499755	0.0313119	-2.16264	CD96	NM_001318889
101928656	1771	1.50913	-2.60612	2.91219	0.00504438	0.0315774	-2.16297	LINC01099	NR_108092
23120	8316	0.598188	3.62068	3.03711	0.00354122	0.0246695	-2.16379	ATP10B	NM_025153
5724	4533	0.66392	2.94399	3.00541	0.00387713	0.0263062	-2.16823	PTAFR	NM_000952
2525	2725	-1.45032	-3.00895	-2.90931	0.00508509	0.0317343	-2.17039	FUT3	NM_000149
140689	3188	-1.03086	3.05572	-3.02882	0.00362638	0.0250051	-2.17189	CBLN4	NM_080617
103695432	604	-1.33054	-4.20065	-2.90169	0.00519445	0.0321623	-2.176	LINC01167	NR_125763
100128285	3567	-0.857232	-1.7528	-2.89924	0.0052301	0.0323196	-2.17729	DNM1P35	NR_024595
10409	1963	-0.639952	7.56031	-3.07787	0.00314928	0.0227483	-2.18098	BASP1	NM_001271606
100874092	778	-1.19645	-3.46903	-2.90652	0.00512498	0.0318771	-2.18307	UBE2E1-AS1	NR_046652
2354	3776	-0.627374	1.48958	-2.94991	0.00453742	0.0292298	-2.18497	FOSB	NM_001114171
101928766	5271	0.957123	-1.26194	2.89486	0.00529433	0.0326501	-2.18884	LINC01979	NR_110850
58475	3009	0.902391	3.33901	3.01042	0.00382207	0.0260258	-2.18886	MS4A7	NM_021201
26134	7496	0.805076	3.33358	3.01119	0.00381372	0.0260001	-2.19007	RALGAPA1P1	NR_104269
131034	6221	-0.826989	3.86049	-3.04893	0.0034231	0.0240949	-2.19273	CPNE4	NM_001289112
124404	1903	1.09707	-1.53105	2.89682	0.0052655	0.0325028	-2.19409	2018-09-12	NM_001154458
157376	1748	-0.924714	-1.71136	-2.89019	0.00536367	0.0329443	-2.19535	FER1L6-AS2	NM_182525
9033	4159	-0.922073	0.514272	-2.91069	0.00506556	0.0316611	-2.19598	PKD2L1	NM_001253837
101927590	2889	-0.791426	-0.690683	-2.88519	0.0054388	0.0333011	-2.1996	LINC01166	NR_120626
5329	2735	0.600437	1.7266	2.93482	0.00473426	0.0301006	-2.2081	PLAUR	NM_001005376
26287	1509	-0.596442	-0.0544962	-2.88845	0.00538983	0.0330692	-2.20928	ANKRD2	NM_001129981
2359	2987	1.08852	0.120445	2.88228	0.00548307	0.033507	-2.21075	FPR3	NM_002030
100033416	98	0.97068	-2.07701	2.89136	0.00534626	0.0328712	-2.21953	SNORD116-4	NR_003319
613209	234	-0.751189	-6.06867	-2.8812	0.00549955	0.0335827	-2.21994	DEFB135	NM_001033017
26664	3494	1.7477	-1.41639	2.88262	0.00547789	0.0334937	-2.22489	OR7C1	NM_198944
53919	3925	-0.626699	4.67857	-3.0548	0.00336583	0.0238277	-2.22506	SLCO1C1	NM_001145944
3003	1045	1.46136	-4.03264	2.87184	0.00564424	0.0341869	-2.22873	GZMK	NM_002104
440799	124	-0.806181	-1.3339	-2.87064	0.0056632	0.0342725	-2.23156	P2RX6P	NR_002829
4888	2988	0.640582	-0.0702057	2.87112	0.00565552	0.0342406	-2.23507	NPY6R	NR_002713
406971	87	-0.853287	-6.02817	-2.87211	0.00564012	0.0341813	-2.23923	MIR195	NR_029712
1591	3446	-1.1758	-2.52069	-2.87493	0.00559613	0.0339947	-2.24209	CYP24A1	NM_000782
389023	730	-0.627819	1.39018	-2.92195	0.00490835	0.0308825	-2.24308	DPP10-AS1	NR_036580
727896	3412	0.74375	2.02418	2.93062	0.0047905	0.0303669	-2.2449	LOC727896	NR_026659
100423043	84	0.991164	-5.15142	2.86562	0.00574251	0.0346266	-2.24655	MIR4269	NR_036229
4223	2371	-0.710285	-0.689272	-2.86413	0.00576618	0.0347255	-2.24682	MEOX2	NM_005924
1410	1837	0.716208	9.08046	3.04574	0.00345467	0.0242211	-2.24801	CRYAB	NM_001289807
5136	6601	-0.772207	5.26207	-3.05175	0.00339547	0.0239837	-2.25059	PDE1A	NM_001003683
149628	5655	1.21625	-3.37716	2.86615	0.00573408	0.0346007	-2.25208	PYHIN1	NM_152501
25878	10244	0.77374	0.239966	2.86722	0.00571703	0.034532	-2.25279	MXRA5	NM_015419
131375	1583	-1.23114	-2.75279	-2.87069	0.00566231	0.0342725	-2.2538	LYZL4	NM_001304386
84983	868	0.618405	-1.72862	2.86871	0.00569346	0.0344189	-2.25553	FAM222A-AS1	NM_032897
100036564	76	-0.688632	-6.16336	-2.86709	0.00571916	0.0345375	-2.2571	SNORD115-27	NR_003496
400655	2654	-0.792779	-6.1736	-2.86635	0.00573091	0.0345938	-2.25746	LOC400655	NR_034133
6557	4901	-1.04093	-1.66797	-2.85919	0.00584553	0.0350992	-2.26038	SLC12A1	NM_000338
8745	6416	-0.682149	5.51917	-3.04865	0.00342587	0.0241006	-2.26286	ADAM23	NM_003812
101927926	635	0.718863	-6.01505	2.86849	0.00569701	0.0344331	-2.26455	LINC01851	NR_110286
283209	8576	-0.751053	5.86445	-3.04851	0.00342731	0.0241006	-2.26638	PGM2L1	NM_173582
2970	3627	0.678445	0.649437	2.86995	0.00567396	0.0343303	-2.26848	GTF2IP1	NR_002206
9568	5893	-0.71498	6.55467	-3.04531	0.0034589	0.0242333	-2.27532	GABBR2	NM_005458
161931	2531	-1.05161	-1.12436	-2.84915	0.00600997	0.0358289	-2.27739	ADAD2	NM_001145400
51314	2312	0.997088	-1.15717	2.85075	0.00598356	0.0357449	-2.28115	NME8	NM_016616
54967	2161	-1.41888	-4.79877	-2.84785	0.00603166	0.035928	-2.28221	CT55	NM_001031705
2044	9970	-0.845971	3.30723	-2.99475	0.00399651	0.0268403	-2.28286	EPHA5	NM_001281765
2705	1916	0.835593	3.49505	2.98139	0.00415107	0.0274818	-2.28352	GJB1	NM_000166
105375840	3007	-1.49518	-3.89606	-2.85483	0.0059164	0.0354278	-2.28488	LOC105375840	XR_001745913
89822	4160	1.2851	-4.03695	2.8452	0.00607581	0.0360851	-2.28722	KCNK17	NM_001135111
101928323	502	0.657387	0.640952	2.86162	0.00580642	0.0349308	-2.28808	LOC101928323	NR_125400
139065	9364	-0.616941	5.08022	-3.03526	0.00356005	0.0247339	-2.28956	SLITRK4	NM_001184749
84944	2134	-0.705431	1.11693	-2.89168	0.00534148	0.0328577	-2.29011	MAEL	NM_001286377
101929743	2082	-0.880068	-1.53913	-2.84421	0.00609247	0.0361764	-2.29138	LINC01586	NR_120369
115827	9274	-0.888194	5.24202	-3.03495	0.00356326	0.0247472	-2.2941	RAB3C	NM_001317915
3484	1650	-1.05192	-2.36921	-2.8503	0.00599092	0.0357604	-2.29431	IGFBP1	NM_000596
731789	6104	-1.37634	-3.39634	-2.85219	0.00595978	0.0356344	-2.29543	FAM238B	NR_026794
1379	1837	1.2729	-4.82935	2.841	0.00614663	0.0364447	-2.29805	CR1L	NM_175710
101927478	477	-1.08238	-5.61091	-2.84035	0.00615771	0.0364951	-2.30039	LOC101927478	NR_110630
3049	653	-0.865207	-0.95849	-2.83787	0.00619984	0.0366962	-2.30267	HBQ1	NM_005331
644165	1425	0.634483	-1.2679	2.83989	0.00616549	0.0365184	-2.30405	BCRP3	NR_024494
6785	3060	-0.653142	4.05734	-3.00901	0.0038375	0.0260933	-2.30957	ELOVL4	NM_022726
767563	71	-0.834921	-1.54157	-2.83572	0.00623665	0.036863	-2.30971	SNORD113-3	NR_003231
102723631	1548	-1.38948	-5.22769	-2.83392	0.00626769	0.0369695	-2.31077	CT45A10	NM_001291527
10045	3052	1.0865	-2.72975	2.84338	0.0061064	0.036244	-2.31317	SH2D3A	NM_005490
7439	5118	0.648507	4.99909	3.02011	0.00371788	0.0254998	-2.31354	BEST1	NM_001139443
135152	2109	1.32784	-1.48224	2.84025	0.00615943	0.0364977	-2.31365	B3GAT2	NM_080742
101927957	1728	0.687667	-1.03565	2.8334	0.0062766	0.0370066	-2.31451	LINC01572	NR_126330
119467	1152	-1.17217	-3.07063	-2.84213	0.00612754	0.0363543	-2.31716	CLRN3	NM_152311
4293	11998	-0.59921	4.85561	-3.02146	0.00370353	0.0254321	-2.31879	MAP3K9	NM_001284230
1026	2637	0.714891	5.05245	3.01653	0.003756	0.0256889	-2.32396	CDKN1A	NM_000389
3488	6239	0.61313	6.34754	3.02666	0.00364881	0.025111	-2.32453	IGFBP5	NM_000599
147945	4199	1.68267	-3.55912	2.8285	0.00636171	0.0373688	-2.32679	NLRP4	NM_134444
51412	1537	-0.705289	3.86672	-2.9966	0.00397554	0.0267723	-2.32773	ACTL6B	NM_016188
100302223	128	0.974821	-5.39625	2.83148	0.00630991	0.0371416	-2.32956	MIR1302-8	NR_031637
101929237	3891	-1.21043	-0.392667	-2.83074	0.00632268	0.0371934	-2.33351	LOC101929237	NR_125433
100506035	2054	0.980403	-5.52501	2.83044	0.00632791	0.0372165	-2.3356	LINC00989	NR_038826
8061	1753	0.898523	-0.569613	2.82251	0.00646737	0.0377241	-2.3357	FOSL1	NM_001300844
100506937	714	-0.642663	-6.29174	-2.83441	0.00625921	0.0369348	-2.33761	LOC100506937	NR_134332
3283	1761	-1.34389	-4.54098	-2.82178	0.0064802	0.0377912	-2.34077	HSD3B1	NM_000862
10663	3036	1.28366	-3.36476	2.82412	0.0064387	0.0376424	-2.34124	CXCR6	NM_006564
9420	2395	0.835856	0.626277	2.83511	0.00624721	0.036892	-2.3436	CYP7B1	NM_001324112
374879	3901	0.810504	0.222664	2.82475	0.00642764	0.0376082	-2.34795	ZNF699	NM_198535
164781	2315	-1.16464	-0.336207	-2.82342	0.0064511	0.0376912	-2.35206	DAW1	NM_001330004
85443	5448	-1.06255	0.0540737	-2.83145	0.00631042	0.0371416	-2.35244	DCLK3	NM_033403
100128682	3312	0.882895	-5.89313	2.8289	0.00635487	0.0373363	-2.35245	LINC01531	NR_040046
57716	5525	0.654482	3.20368	2.94423	0.00461067	0.029553	-2.35381	PRX	NM_020956
808	2259	-0.58575	9.07363	-3.00129	0.00392286	0.0265466	-2.35694	CALM3	NM_001329921
3017	1350	0.744391	1.728	2.87145	0.00565043	0.0342171	-2.35754	HIST1H2BD	NM_021063
338661	1121	-0.657984	-6.25879	-2.82369	0.00644644	0.0376794	-2.36061	TMEM225	NM_001013743
84504	1019	0.871368	4.507	2.98731	0.00408191	0.0272655	-2.36366	NKX6-2	NM_177400
148113	4199	-1.04903	-1.89626	-2.81275	0.00664265	0.0384464	-2.36385	CILP2	NM_153221
1277	5936	0.771698	0.645493	2.8273	0.00638278	0.037433	-2.36566	COL1A1	NM_000088
85462	7967	0.71359	1.36822	2.85164	0.00596878	0.0356808	-2.37004	FHDC1	NM_033393
148738	2233	-1.33594	-4.04809	-2.81126	0.00666979	0.0385867	-2.37119	HFE2	NM_001316767
1441	3584	0.691117	3.2951	2.93982	0.00466817	0.0298161	-2.37311	CSF3R	NM_000760
100302273	97	1.15438	-3.55044	2.80771	0.00673494	0.0388139	-2.37342	MIR1254-1	NR_031655
4064	4139	0.966343	0.520948	2.81859	0.0065373	0.0380461	-2.37413	CD180	NM_005582
100133123	580	-0.880488	-5.73078	-2.80816	0.00672676	0.038783	-2.37523	LINC01203	NR_045260
54829	2526	0.958261	-0.879851	2.80438	0.00679667	0.0390988	-2.37591	ASPN	NM_001193335
142910	3998	-0.973751	-1.47971	-2.80269	0.00682809	0.0391921	-2.37956	LIPJ	NM_001010939
100190938	3272	0.768979	0.986156	2.83173	0.00630553	0.0371346	-2.37979	RAMP2-AS1	NR_024461
115352	4852	1.04224	-5.20989	2.80613	0.00676421	0.0389357	-2.38134	FCRL3	NM_001024667
147746	2495	-0.735438	1.56042	-2.87374	0.00561465	0.0340731	-2.3822	HIPK4	NM_144685
729658	2204	0.871205	3.40796	2.93806	0.00469132	0.0299349	-2.38276	PACRG-AS3	NR_122120
105373132	2394	-1.13416	-1.41908	-2.80014	0.00687579	0.0393943	-2.38429	LOC105373132	XM_011508984
100996348	1438	0.655694	1.01092	2.83239	0.00629408	0.0370943	-2.38458	CA3-AS1	NR_121630
84634	1625	-1.14509	-2.29798	-2.80402	0.00680324	0.0391207	-2.38826	KISS1R	NM_032551
26762	3255	1.25244	-3.5714	2.79992	0.00687998	0.0394	-2.38912	HAVCR1	NM_001099414
100129973	1520	-0.824373	-0.601071	-2.80149	0.00685047	0.0392888	-2.38938	CERNA1	NR_102751
2556	3775	-0.627709	3.88866	-2.97239	0.00425832	0.0279961	-2.39073	GABRA3	NM_000808
729230	3993	1.43718	-3.30687	2.80054	0.00686835	0.039373	-2.39109	CCR2	NM_001123041
400506	2664	0.609125	3.94486	2.96162	0.00439004	0.028571	-2.39111	KNOP1	NM_001012991
165	4127	0.720534	5.42076	2.995	0.00399372	0.0268343	-2.39266	AEBP1	NM_001129
316	5177	0.64177	0.568358	2.81464	0.00660835	0.0383416	-2.39291	AOX1	NM_001159
25758	12307	-0.702484	6.017	-3.00009	0.00393634	0.0265998	-2.39336	KIAA1549L	NM_012194
645434	1690	-0.826351	-1.73193	-2.79749	0.00692586	0.0396013	-2.39436	LINC01625	NR_033919
2668	4226	0.720918	-0.173651	2.79697	0.00693569	0.0396415	-2.39829	GDNF	NM_000514
442895	68	0.763115	-5.92356	2.80862	0.00671829	0.0387657	-2.39864	MIR302C	NR_029858
2554	4917	-1.00323	5.78262	-2.99626	0.00397947	0.0267829	-2.40145	GABRA1	NM_000806
8209	2155	-2.2651	-2.06265	-2.79229	0.00702468	0.0400408	-2.40205	C21orf33	NM_001320383
114043	1045	1.13723	-3.74112	2.79264	0.00701803	0.0400155	-2.40288	TSPEAR-AS2	NM_153204
100422992	76	-1.26766	-4.45992	-2.7919	0.00703228	0.0400726	-2.4047	MIR3151	NR_036106
151171	2420	-1.04434	-5.25038	-2.79087	0.00705199	0.0401446	-2.40551	LINC01107	NR_037809
83983	1442	0.872099	-1.13119	2.79006	0.00706758	0.0402011	-2.40886	TSSK6	NM_032037
388780	1530	-0.983294	-2.16612	-2.79269	0.00701699	0.0400155	-2.4113	LOC388780	NM_001287682
57512	6663	-0.809903	4.23183	-2.97254	0.00425651	0.0279961	-2.41633	GPR158	NM_020752
51778	2692	-0.870521	-1.33749	-2.78372	0.00719062	0.0406486	-2.41952	MYOZ2	NM_016599
284680	1504	1.52178	-2.94978	2.78817	0.00710413	0.0403201	-2.42061	SPATA46	NM_182581
2294	2562	0.624793	2.65072	2.8913	0.00534714	0.0328712	-2.42105	FOXF1	NM_001451
89886	1156	0.920732	-5.23371	2.78705	0.00712585	0.0404104	-2.42385	SLAMF9	NM_001146172
4166	7712	0.587124	4.51905	2.96683	0.00432579	0.028289	-2.42595	CHST6	NM_021615
9229	8849	-0.73643	6.07468	-2.98689	0.00408675	0.0272755	-2.4276	DLGAP1	NM_001003809
729648	3444	1.09562	-0.2306	2.78058	0.00725248	0.0408357	-2.4298	ZNF812P	NM_001199814
440359	1758	1.07068	0.152383	2.78459	0.00717376	0.0405694	-2.43171	YBX3P1	NR_027011
7277	2736	-0.790648	5.59811	-2.98281	0.00413444	0.0274224	-2.43495	TUBA4A	NM_001278552
3290	1566	0.949425	1.52712	2.82627	0.00640082	0.0374986	-2.43594	HSD11B1	NM_001206741
387646	6454	0.860767	0.899216	2.80329	0.00681692	0.0391756	-2.43638	LRRC37A6P	NM_001006604
101927233	967	1.22153	-1.44362	2.77985	0.00726684	0.0408922	-2.43799	SEMA6A-AS1	NR_109879
93649	8609	1.18921	-0.210925	2.77615	0.00734036	0.0411835	-2.4394	MYOCD	NM_001146312
387036	1200	1.14446	-3.19548	2.7787	0.00728955	0.0409911	-2.43981	GUSBP2	NM_001033523
100874377	478	-1.35591	-4.58739	-2.77479	0.00736744	0.0412783	-2.44002	SMIM2-IT1	NR_046843
8936	3597	-0.617602	6.56581	-2.98165	0.00414807	0.0274748	-2.44107	WASF1	NM_001024934
4843	4552	-0.632869	0.708668	-2.81113	0.00667232	0.0385867	-2.44126	NOS2	NM_000625
5874	7787	-0.922497	3.80979	-2.95099	0.00452366	0.0291997	-2.44199	RAB27B	NM_004163
283807	7515	-0.722375	-0.235495	-2.78297	0.00720545	0.0407033	-2.44266	FBXL22	NM_203373
102546175	632	0.824649	0.964916	2.8029	0.00682419	0.0391857	-2.44371	LINC01338	NR_105016
2566	4077	-0.959175	5.26372	-2.97692	0.00420404	0.0277549	-2.44493	GABRG2	NM_000816
374569	3468	-0.996018	-3.33238	-2.78082	0.00724763	0.0408357	-2.44526	ASPG	NM_001080464
101927967	676	1.30321	-3.45002	2.77325	0.00739834	0.0414106	-2.44638	LOC101927967	NR_110288
441452	5412	-1.31564	-4.23425	-2.77332	0.00739697	0.0414106	-2.44677	SPATA31C1	NM_001145124
8701	13896	1.02558	0.113407	2.77746	0.00731416	0.0411014	-2.44713	DNAH11	NM_001277115
151009	2182	-0.771351	3.24679	-2.92701	0.00483929	0.0305563	-2.44745	LINC01106	NR_027244
102465454	63	0.853108	-1.73082	2.77637	0.00733598	0.0411835	-2.44885	MIR6758	NR_106816
8507	5728	-1.05533	8.24472	-2.96992	0.00428821	0.0281275	-2.44911	ENC1	NM_001256574
126231	3834	0.672386	0.95783	2.80126	0.00685484	0.039306	-2.45108	ZNF573	NM_001172689
57834	3395	-0.722886	2.2006	-2.87488	0.00559695	0.0339947	-2.45301	CYP4F11	NM_001128932
100874083	538	0.856406	-5.96815	2.78511	0.00716355	0.0405359	-2.45467	KCNAB1-AS2	NR_046617
4783	2451	0.59807	3.60486	2.92298	0.00489423	0.0308005	-2.45482	NFIL3	NM_001289999
100128885	4369	-0.732857	-1.75195	-2.76801	0.00750423	0.0418794	-2.45698	LOC100128885	NR_077227
104355220	722	-1.45177	-4.98411	-2.76391	0.00758815	0.0422233	-2.46179	LINC01219	NR_126400
9890	5355	-0.790625	5.43826	-2.97114	0.00427337	0.0280561	-2.46293	PLPPR4	NM_001166252
5581	13535	-0.656823	5.66784	-2.9688	0.00430183	0.0281874	-2.47188	PRKCE	NM_005400
100132004	1370	-1.01589	-5.61029	-2.76269	0.00761338	0.0422974	-2.4723	LOC100132004	XR_001746457
644100	1125	0.587984	-6.24226	2.78037	0.00725659	0.0408507	-2.47593	ARL14EPL	NM_001195581
9796	3337	-0.74885	7.3906	-2.96305	0.00437234	0.028508	-2.48139	PHYHIP	NM_001099335
145581	3732	-0.734016	3.52087	-2.92402	0.00487998	0.030738	-2.48242	LRFN5	NM_001330106
101927728	546	-0.991762	-1.50715	-2.75281	0.00781974	0.0432408	-2.48566	LINC01476	NR_110813
10346	3091	0.691602	4.38069	2.93756	0.0046979	0.0299634	-2.48736	TRIM22	NM_001199573
9723	6904	0.877741	1.56871	2.80734	0.0067418	0.0388303	-2.4878	SEMA3E	NM_001178129
51751	1079	0.790975	2.99187	2.8778	0.00555168	0.0337899	-2.48805	HIGD1B	NM_001271880
820	745	0.840933	-5.95241	2.76924	0.00747924	0.0417728	-2.48992	CAMP	NM_004345
7638	2458	0.67728	-0.341454	2.75214	0.00783374	0.0432777	-2.4925	ZNF221	NM_001297588
158427	4428	0.772785	2.16785	2.83372	0.00627105	0.0369816	-2.49571	TSTD2	NM_139246
2257	6918	-0.686171	5.47082	-2.95819	0.00443278	0.0287766	-2.49673	FGF12	NM_004113
1734	6716	-0.639888	5.20023	-2.95613	0.00445854	0.0288976	-2.49712	DIO2	NM_000793
388325	3211	0.638432	0.00248879	2.75475	0.0077787	0.0430732	-2.49814	SCIMP	NM_001271842
160419	4784	-1.10671	-4.87254	-2.74645	0.00795513	0.043768	-2.49893	C12orf50	NM_152589
643037	604	-0.628043	-0.74899	-2.74799	0.00792212	0.0436878	-2.50127	C11orf97	NM_001190462
284	4338	0.681025	1.99501	2.82432	0.00643532	0.0376377	-2.50293	ANGPT1	NM_001146
8353	462	1.34428	-3.42286	2.74614	0.00796179	0.0437875	-2.50302	HIST1H3E	NM_003532
5549	5820	0.624851	5.39577	2.95175	0.00451398	0.0291504	-2.50451	PRELP	NM_002725
100996573	4162	0.818352	1.47524	2.79648	0.00694496	0.0396824	-2.50614	LOC100996573	XM_003846334
25939	4035	0.81032	4.47621	2.93036	0.004794	0.0303784	-2.50863	SAMHD1	NM_015474
101410542	592	-1.13462	-5.09878	-2.7421	0.00804912	0.0441396	-2.50929	UCHL1-AS1	NR_102709
100996259	1759	1.65551	-2.16183	2.7457	0.00797127	0.0438312	-2.51091	FAM106B	NM_001348161
3596	1282	-1.12655	-4.87371	-2.73789	0.00814106	0.0445137	-2.51711	IL13	NM_001354991
100506555	1129	-1.07623	-2.27677	-2.7405	0.00808386	0.0442958	-2.51996	NECTIN3-AS1	NR_045114
191585	10009	1.33619	-2.72177	2.74024	0.00808962	0.0443189	-2.52182	PLAC4	NM_182832
11213	8344	0.684048	3.60648	2.89428	0.00530295	0.0326749	-2.52354	IRAK3	NM_001142523
6861	2475	-0.675695	4.80375	-2.94069	0.00465686	0.0297819	-2.52526	SYT5	NM_001297774
8632	13948	0.712774	3.29698	2.87867	0.00553828	0.0337539	-2.52542	DNAH17	NM_003727
692210	74	0.826206	-5.68976	2.74753	0.00793197	0.0437251	-2.52626	SNORD93	NR_003075
57393	1580	-0.903036	-1.39944	-2.73291	0.00825085	0.0450044	-2.5274	TMEM27	NM_020665
338323	4736	-1.25553	-3.55695	-2.73775	0.00814413	0.0445137	-2.5303	NLRP14	NM_176822
431705	4259	-0.846412	-2.04472	-2.7325	0.00825996	0.0450349	-2.53422	ASTL	NM_001002036
3887	2271	-0.967704	-1.82713	-2.7307	0.00830008	0.0452189	-2.53429	KRT81	NM_002281
4099	2533	0.834625	6.4205	2.94477	0.00460361	0.0295145	-2.53552	MAG	NM_001199216
30811	7385	-0.698953	1.82904	-2.82277	0.00646265	0.0377043	-2.53588	HUNK	NM_014586
64220	5832	-0.836845	-1.36099	-2.72853	0.00834876	0.0453984	-2.53665	STRA6	NM_001142617
255877	3525	0.777247	2.27697	2.82144	0.00648632	0.0378151	-2.53983	BCL6B	NM_181844
54466	1420	-1.02035	-2.38787	-2.72893	0.00833972	0.0453826	-2.54519	SPIN2A	NM_019003
101929121	2359	-1.32315	-2.70648	-2.72805	0.00835953	0.0454382	-2.54553	LINC00437	NR_126377
2000	4857	0.743402	1.09302	2.76508	0.00756419	0.0421411	-2.54554	ELF4	NM_001127197
6014	1166	-0.586407	2.22105	-2.837	0.00621483	0.0367646	-2.54555	RIT2	NM_001272077
80201	4262	-0.762166	-0.121657	-2.73924	0.00811133	0.044395	-2.54666	HKDC1	NM_025130
101927780	5189	-1.23083	-3.6763	-2.72077	0.00852462	0.0460359	-2.56311	LOC101927780	NR_110416
6916	3959	0.610142	2.89022	2.84544	0.00607194	0.0360851	-2.56313	TBXAS1	NM_001061
100306975	2328	0.678019	-6.1781	2.73972	0.00810099	0.0443641	-2.56574	NDUFAF4P1	NR_036507
220416	3448	0.868571	1.30643	2.76278	0.00761147	0.0422974	-2.56578	LRRC63	NM_001024609
146862	5698	1.15647	-5.08362	2.72178	0.00850148	0.0459331	-2.56594	UNC45B	NM_001033576
147650	1964	0.593323	3.5381	2.87549	0.0055874	0.0339658	-2.56606	SPACA6	NM_001316972
8338	437	-1.17923	-4.48921	-2.7129	0.00870641	0.0466891	-2.56968	HIST2H2AC	NM_003517
51311	4508	1.24065	-1.21182	2.71345	0.00869368	0.0466362	-2.57061	TLR8	NM_016610
79698	2784	-0.802443	2.3423	-2.83502	0.0062487	0.036892	-2.57101	ZMAT4	NM_001135731
131450	4057	-0.938424	-1.46788	-2.7118	0.00873228	0.0467941	-2.57164	CD200R1	NM_138806
9143	2051	-0.615801	5.65648	-2.92932	0.00480791	0.0304394	-2.57276	SYNGR3	NM_004209
1280	7499	-1.18255	-2.62009	-2.7151	0.00865527	0.0465291	-2.57324	COL2A1	NM_001844
23746	3594	-1.29564	-4.46646	-2.70837	0.00881266	0.0471039	-2.57927	AIPL1	NM_001033054
158696	2908	-0.689607	2.82432	-2.85409	0.00592862	0.0354855	-2.58013	LINC00889	NR_026935
50943	4377	-0.592029	-1.12778	-2.70831	0.0088142	0.0471039	-2.58022	FOXP3	NM_001114377
101927497	855	-1.16792	-4.84312	-2.70694	0.00884652	0.0471997	-2.58207	LOC101927497	NR_110086
2116	2119	0.900757	-2.32158	2.71362	0.00868968	0.0466361	-2.583	ETV2	NM_001300974
114897	4306	0.656863	3.36018	2.85948	0.00584092	0.0350873	-2.58316	C1QTNF1	NM_030968
692211	67	1.0721	-4.52943	2.70761	0.00883067	0.0471513	-2.58374	SNORD98	NR_003076
5864	1669	-0.854499	5.78489	-2.92443	0.00487435	0.0307162	-2.58606	RAB3A	NM_002866
50486	963	0.936158	0.801978	2.7329	0.00825119	0.0450044	-2.58995	G0S2	NM_015714
5959	1342	1.04138	-1.72719	2.70725	0.00883922	0.0471785	-2.59013	RDH5	NM_001199771
101928781	1706	-1.18551	-4.27324	-2.70303	0.00893964	0.0475447	-2.59126	TMEM26-AS1	NR_120643
85452	8300	-0.648918	0.712627	-2.74629	0.00795869	0.043779	-2.59212	CFAP74	NM_001003808
391104	1014	1.38596	-4.42189	2.70331	0.00893292	0.0475178	-2.59297	VHLL	NM_001004319
100996758	8231	-1.1296	-4.27824	-2.70194	0.00896558	0.0476559	-2.59312	NPY4R2	NM_001278795
645974	2200	-0.758057	1.29503	-2.77261	0.00741126	0.0414502	-2.59389	PABPC1L2B	NM_001042506
916	1513	1.20189	-2.34355	2.70423	0.00891098	0.0474456	-2.59813	CD3E	NM_000733
101927134	2177	-1.26678	-4.56664	-2.69832	0.00905279	0.0479489	-2.59971	LINC01470	NR_109877
100506757	1333	-0.915512	-1.07306	-2.69968	0.00901986	0.0478727	-2.60041	LINC00629	NR_038998
153218	509	1.14164	-4.60007	2.69918	0.009032	0.0479103	-2.60293	SPINK13	NM_001040129
113878	3313	0.885838	-0.220641	2.70041	0.00900227	0.0477972	-2.60541	DTX2	NM_001102594
11039	2260	1.13451	-3.33229	2.6965	0.00909691	0.0480481	-2.60642	SMA4	NM_006780
277	2011	-1.26871	-2.95966	-2.69875	0.00904249	0.0479301	-2.60725	AMY1B	NM_001008218
6514	4490	0.895381	-5.77227	2.71222	0.00872234	0.0467568	-2.60961	SLC2A2	NM_000340
284759	5123	1.13254	1.41627	2.74376	0.00801322	0.0439962	-2.61037	SIRPB2	NM_001122962
9934	3074	0.898908	2.12789	2.78237	0.00721725	0.0407504	-2.61059	P2RY14	NM_001081455
126859	4244	-1.1861	-3.63254	-2.69708	0.00908273	0.0480268	-2.61114	AXDND1	NM_144696
6098	11070	-1.17541	0.0661214	-2.71808	0.00858643	0.0462816	-2.61245	ROS1	NM_002944
155	2647	-1.1494	-3.08903	-2.69696	0.00908581	0.0480342	-2.61316	ADRB3	NM_000025
151648	8141	1.03427	-0.194969	2.69572	0.00911582	0.0481212	-2.61525	SGO1	NM_001012409
26659	2891	1.56999	0.433233	2.70282	0.00894464	0.0475624	-2.61655	OR7A5	NM_017506
64866	6267	0.653171	0.0622632	2.70149	0.00897638	0.0477044	-2.6171	CDCP1	NM_022842
2331	3257	0.846263	-0.045577	2.6975	0.0090726	0.0479991	-2.61797	FMOD	NM_002023
6693	7042	1.17515	0.741096	2.71466	0.00866542	0.0465572	-2.61818	SPN	NM_001030288
100422986	78	0.99291	-4.89884	2.69389	0.00916051	0.0482609	-2.61924	MIR3125	NR_036072
146167	1725	-0.97271	-1.35423	-2.68744	0.00931936	0.0488415	-2.62292	SLC38A8	NM_001080442
10811	2049	-0.599469	3.09872	-2.84737	0.00603959	0.0359578	-2.62569	NOXA1	NM_001256067
1749	2648	-0.793857	0.0545158	-2.70837	0.00881266	0.0471039	-2.62687	DLX5	NM_005221
101059915	2009	-1.16243	-2.0801	-2.68554	0.00936655	0.0489984	-2.62872	LOC101059915	NM_001323075
23783	1539	0.876402	-1.82349	2.68775	0.00931177	0.0488273	-2.63012	ANKRD62P1-PARP4P3	NR_040115
1281	5490	0.811448	0.299151	2.69952	0.00902381	0.0478758	-2.63133	COL3A1	NM_000090
2488	2046	-1.9155	-3.69371	-2.68483	0.00938431	0.0490642	-2.63369	FSHB	NM_000510
102467226	504	-1.10569	-5.25229	-2.68433	0.00939687	0.0490937	-2.63373	LOC102467226	NR_104999
2572	2948	-0.967033	3.05542	-2.84528	0.00607458	0.0360851	-2.63416	GAD2	NM_000818
2867	2053	1.48853	-3.51542	2.68074	0.00948701	0.0494101	-2.63651	FFAR2	NM_005306
7053	2677	-1.09095	-2.63025	-2.68216	0.00945144	0.0492881	-2.64044	TGM3	NM_003245
51198	616	0.727535	-6.05148	2.70358	0.00892639	0.0475009	-2.64082	CDKN2A-AS1	NM_016349
8851	3855	-0.638688	6.86923	-2.90261	0.00518119	0.0321157	-2.6412	CDK5R1	NM_003885
10687	4973	-0.632877	7.34525	-2.90035	0.00521402	0.0322433	-2.64227	PNMA2	NM_007257
100874198	2252	-1.04774	-2.59912	-2.67973	0.00951259	0.0494728	-2.64505	SHANK2-AS1	NR_046567
8735	5992	-1.19578	-4.52797	-2.67571	0.00961482	0.0498471	-2.64633	MYH13	NM_003802
81488	4307	0.990032	-1.59602	2.67756	0.00956768	0.0496303	-2.64753	POLR2M	NM_001018102
100506840	967	-1.33931	-3.86301	-2.67718	0.00957742	0.0496623	-2.6486	IQCF4	NR_038213
10723	5620	0.868033	1.35458	2.72776	0.00836592	0.0454642	-2.65214	SLC12A7	NM_006598
5055	2166	-1.17193	-4.85806	-2.67206	0.00970844	0.0502604	-2.65483	SERPINB2	NM_001143818
374890	1112	-0.638362	0.89984	-2.72663	0.00839155	0.0455686	-2.65553	LINC01785	NR_135233
387751	8741	0.8054	-0.751868	2.67151	0.00972274	0.0503056	-2.65667	GVINP1	NR_003945
4208	7184	-0.604349	6.93355	-2.89466	0.00529731	0.0326501	-2.66093	MEF2C	NM_001131005
441263	1763	0.704897	-0.994288	2.66786	0.0098172	0.050638	-2.66262	DTX2P1-UPK3BP1-PMS2P11	NR_023383
6525	5512	0.592864	4.54627	2.87202	0.00564148	0.0341813	-2.66779	SMTN	NM_001207017
101929407	1334	0.595545	1.98051	2.75406	0.00779327	0.043128	-2.67126	PTPRD-AS1	NR_121599
924	1318	0.746706	-1.76571	2.66559	0.00987666	0.0508897	-2.6727	CD7	NM_006137
105376684	3441	-0.684058	-1.49084	-2.66241	0.0099603	0.0512079	-2.67368	LOC105376684	XM_011521137
100533990	1829	1.08809	-4.78935	2.66728	0.0098323	0.050697	-2.67388	APOC4-APOC2	NR_037932
84034	4829	0.676413	1.48471	2.72533	0.00842077	0.0456748	-2.67724	EMILIN2	NM_032048
3310	2358	1.52667	1.94148	2.7308	0.00829789	0.0452156	-2.67904	HSPA6	NM_002155
100381270	2940	1.59669	0.079803	2.66605	0.00986443	0.0508534	-2.67911	ZBED6	NM_001174108
196475	2099	-0.847202	-1.66948	-2.65872	0.010058	0.0515893	-2.68119	RMST	NR_024037
3762	6163	0.706737	1.10715	2.70126	0.00898187	0.0477246	-2.69238	KCNJ5	NM_000890
644242	1590	-0.666442	1.50371	-2.73776	0.0081439	0.0445137	-2.69743	LINC00622	NR_036540
2258	3794	-0.65208	5.01931	-2.87493	0.00559612	0.0339947	-2.69849	FGF13	NM_001139498
25975	2432	-1.30339	-2.38968	-2.65117	0.0102609	0.0523463	-2.69916	EGFL6	NM_001167890
2642	2350	0.928341	-5.49416	2.66461	0.0099023	0.0509839	-2.70132	GCGR	NM_000160
174	2538	-1.35729	-3.9576	-2.65008	0.0102905	0.0524635	-2.70139	AFP	NM_001134
400932	4185	-1.44886	-3.98135	-2.6493	0.0103117	0.0525487	-2.70326	LINC00898	NM_001001693
7538	1752	0.753373	4.90874	2.86461	0.0057586	0.0347027	-2.7033	ZFP36	NM_003407
[truncated: 862 more rows]

## Sheet: diffgenes_GSE67333_HPC
GeneID	Length	logFC	AveExpr	t	P.Value	adj.P.Val	B	Symbol	Refseq
669	2571	-0.604507	4.04812	-6.06334	0.000670654	0.83484	0.0794953	BPGM	NM_001293085
51454	7379	0.605446	2.74424	6.32488	0.000527707	0.83484	0.0510731	GULP1	NM_001252668
81606	2938	-1.38416	3.00098	-6.00893	0.000705623	0.83484	-0.116724	LBH	NM_030915
55036	6005	0.877987	3.91993	5.46166	0.00119962	0.946202	-0.42611	CCDC40	NM_001243342
8395	3990	-0.657348	4.28448	-5.30266	0.00140933	0.952811	-0.544534	PIP5K1B	NM_001031687
10631	3380	-1.69489	2.15772	-5.51234	0.00114034	0.946202	-0.658447	POSTN	NM_001135934
81578	4726	0.677591	3.86699	5.05885	0.00181592	0.973245	-0.785737	COL21A1	NM_001318751
115827	9274	-0.589677	8.24329	-4.97523	0.00198449	0.973245	-0.864758	RAB3C	NM_001317915
965	1719	0.867304	0.262717	6.57132	0.00042387	0.802386	-0.924884	CD58	NM_001144822
343450	6253	-0.816914	4.25283	-4.80753	0.00237805	0.973245	-1.01438	KCNT2	NM_001287819
84959	7167	-0.844384	3.83629	-4.78381	0.00244045	0.973245	-1.04638	UBASH3B	NM_032873
10069	2791	-0.724616	2.98128	-4.79502	0.00241075	0.973245	-1.08166	RWDD2B	NM_001320724
10221	3910	-0.845063	2.59017	-4.77242	0.00247107	0.973245	-1.14178	TRIB1	NM_001282985
105373311	3368	-0.956752	0.374167	-5.74647	0.000906047	0.946202	-1.16707	LOC105373311	XM_011509008
158787	3035	0.677342	0.629031	5.47698	0.00118134	0.946202	-1.17537	RIBC1	NM_001031745
55790	6851	0.738324	5.90532	4.55038	0.00316266	0.973245	-1.28997	CSGALNACT1	NM_001130518
6863	1188	-1.72583	3.66258	-4.5395	0.00320168	0.973245	-1.29537	TAC1	NM_003182
767563	71	-1.45937	1.52713	-4.67628	0.00274734	0.973245	-1.40926	SNORD113-3	NR_003231
103695433	753	-0.904775	2.09138	-4.53302	0.0032252	0.973245	-1.41482	LINC01322	NR_125764
7223	6215	-0.91491	5.08754	-4.42322	0.00365439	0.973245	-1.41666	TRPC4	NM_001135955
8519	717	-0.725239	1.56294	-4.60716	0.00296724	0.973245	-1.43864	IFITM1	NM_003641
3084	10837	-1.17136	3.14129	-4.31396	0.00414545	0.973245	-1.53502	NRG1	NM_001159995
401010	2734	-0.620469	1.29483	-4.53863	0.00320485	0.973245	-1.54735	NOC2LP2	NR_002826
100128569	703	-0.865339	2.02763	-4.38204	0.00383145	0.973245	-1.55587	C19orf71	NM_001135580
389705	923	-1.2136	-0.318414	-5.67941	0.000967079	0.946202	-1.60849	LOC389705	NR_003920
83541	3023	-0.685265	0.676215	-4.63408	0.00287936	0.973245	-1.64649	FAM110A	NM_001042353
728448	2637	0.695546	2.13728	4.22857	0.00458043	0.973245	-1.68497	PPIEL	NR_003929
3990	2277	-1.49867	-0.259808	-5.41977	0.00125124	0.952811	-1.69823	LIPC	NM_000236
344838	2106	-0.91962	2.34317	-4.19177	0.00478327	0.973245	-1.69978	PAQR9	NM_198504
27098	3089	-1.15758	2.68255	-4.15901	0.00497223	0.973245	-1.71099	CLUL1	NM_001289036
101926897	2753	-1.10225	0.557908	-4.61836	0.0029303	0.973245	-1.71268	LINC02338	NR_120416
84817	2075	-0.82099	1.1126	-4.36319	0.00391569	0.973245	-1.72846	TXNDC17	NM_032731
23627	4038	-1.12543	-1.11377	-7.09742	0.000271022	0.699606	-1.74248	PRND	NM_012409
84695	4018	0.589746	2.48676	4.12747	0.00516204	0.973245	-1.7523	LOXL3	NM_001289164
6781	3877	-1.33182	0.204027	-4.75325	0.0025236	0.973245	-1.78101	STC1	NM_003155
105371932	1186	-1.3175	-0.501383	-5.47339	0.0011856	0.946202	-1.79732	LOC105371932	XM_011508800
11001	2391	-1.00718	2.80415	-4.04252	0.00571433	0.973245	-1.82301	SLC27A2	NM_001159629
144124	954	-1.5818	-0.108602	-4.95292	0.00203236	0.973245	-1.83708	OR10A5	NM_178168
1789	4630	1.13518	0.512356	4.45319	0.00353126	0.973245	-1.85696	DNMT3B	NM_001207055
55367	4520	0.810954	3.5056	3.98026	0.00616052	0.973245	-1.88034	PIDD1	NM_018494
123688	1313	-0.744332	1.19448	-4.13721	0.00510257	0.973245	-1.89422	HYKK	NM_001013619
5021	4939	-1.25699	2.48228	-3.98532	0.00612283	0.973245	-1.89668	OXTR	NM_000916
7481	5859	-1.09367	0.665243	-4.29561	0.00423491	0.973245	-1.90223	WNT11	NM_004626
386597	2348	0.603776	2.17221	3.98641	0.00611476	0.973245	-1.91305	RNF144A-AS1	NR_033997
646627	2366	0.922728	2.01941	3.95738	0.00633405	0.973245	-1.95629	LYPD8	NM_001085474
2719	2388	-1.67413	0.672681	-4.22132	0.00461963	0.973245	-1.97983	GPC3	NM_001164617
29992	1316	1.07716	1.42892	3.99954	0.00601839	0.973245	-1.9889	PILRA	NM_013439
7762	5447	-0.899868	1.41118	-3.96577	0.00626976	0.973245	-2.01112	ZNF215	NM_001354853
440508	1935	-1.36604	1.22726	-3.9927	0.00606838	0.973245	-2.02394	CLEC4GP1	NR_002931
100506178	2434	-0.899816	1.38879	-3.92798	0.00656495	0.973245	-2.0486	LOC100506178	NR_038393
7431	3211	0.948923	6.82167	3.89923	0.00679979	0.973245	-2.05458	VIM	NM_003380
158160	1401	0.763196	0.885965	4.00927	0.00594802	0.973245	-2.0697	HSD17B7P2	NM_001031744
221400	8977	0.588287	3.2388	3.80362	0.00764988	0.973245	-2.07371	TDRD6	NM_001010870
114034	2630	0.69638	1.84444	3.8493	0.00723	0.973245	-2.07412	TOE1	NM_025077
6300	1853	0.772165	4.5353	3.82891	0.00741419	0.973245	-2.07525	MAPK12	NM_001303252
348	1460	0.76015	7.67321	3.88537	0.00691632	0.973245	-2.09106	APOE	NM_000041
2172	1087	-1.18405	2.05509	-3.79965	0.00768764	0.973245	-2.10845	FABP6	NM_001040442
401994	3292	1.40782	0.657622	4.02538	0.00583347	0.973245	-2.13604	OR14I1	NM_001004734
2845	3582	-0.664101	4.42914	-3.74951	0.00818226	0.973245	-2.16722	GPR22	NM_005295
57464	6354	0.606251	4.23125	3.73642	0.00831701	0.973245	-2.17459	STRIP2	NM_001134336
711	2264	1.00869	1.99524	3.72362	0.00845127	0.973245	-2.19067	ERC2-IT1	NR_024615
100846978	4640	-0.685362	1.70258	-3.72853	0.00839948	0.973245	-2.20161	LINC00506	NR_047469
650	3554	-0.754905	1.57592	-3.72195	0.00846892	0.973245	-2.21936	BMP2	NM_001200
23657	11845	0.822727	6.60525	3.75466	0.00812985	0.973245	-2.22615	SLC7A11	NM_014331
339488	2189	1.03204	1.61651	3.71046	0.00859166	0.973245	-2.23299	TFAP2E	NM_178548
387496	1662	-1.19915	0.648118	-3.8579	0.0071538	0.973245	-2.24631	RASL11A	NM_001331126
8862	3224	0.992639	2.72573	3.61021	0.00974952	0.973245	-2.28709	APLN	NM_017413
23316	8910	1.36208	4.26441	3.60567	0.00980584	0.973245	-2.32639	CUX2	NM_015267
100631378	1716	-1.07336	-0.957962	-4.68706	0.0027147	0.973245	-2.32824	LOC100631378	NR_040015
85004	2483	-0.672789	1.98126	-3.57353	0.0102149	0.973245	-2.34202	RERG	NM_001190726
58527	845	-0.836799	2.9672	-3.56168	0.0103705	0.973245	-2.34293	ABRACL	NM_021243
90550	3660	-0.653743	3.24565	-3.56531	0.0103225	0.973245	-2.3445	MCU	NM_001270679
164781	2315	-0.974491	2.10638	-3.56073	0.010383	0.973245	-2.3515	DAW1	NM_001330004
148206	8830	-0.816231	3.18628	-3.55174	0.0105029	0.973245	-2.35844	ZNF714	NM_182515
4509	207	-1.18831	1.68389	-3.57541	0.0101904	0.973245	-2.35925	ATP8	YP_003024030
6692	2641	-1.39232	-0.678216	-4.35837	0.00393752	0.973245	-2.3684	SPINT1	NM_001032367
100128590	1002	-0.84412	1.90585	-3.54169	0.0106387	0.973245	-2.37906	SLC8A1-AS1	NR_038441
133418	4465	-0.817694	2.29516	-3.5227	0.0109006	0.973245	-2.38703	EMB	NM_198449
84417	986	1.20869	1.25419	3.57771	0.0101607	0.973245	-2.40062	C2orf40	NM_032411
147670	2542	-0.640381	2.97419	-3.50407	0.0111643	0.973245	-2.40911	SMIM17	NM_001193628
100506497	3709	-0.64414	1.71765	-3.50852	0.0111007	0.973245	-2.42227	LOC100506497	NR_038965
8969	498	-1.09362	0.657459	-3.63105	0.00949546	0.973245	-2.42992	HIST1H2AG	NM_021064
126070	4614	-0.753463	3.42168	-3.49637	0.0112753	0.973245	-2.43007	ZNF440	NM_152357
8366	357	-0.919473	2.12647	-3.48631	0.0114221	0.973245	-2.43027	HIST1H4B	NM_003544
400818	5262	0.607695	1.67631	3.50294	0.0111805	0.973245	-2.43196	NBPF9	NM_001037675
221074	2808	0.927953	3.75872	3.49992	0.011224	0.973245	-2.43622	SLC39A12	NM_001145195
101928417	1493	1.23201	-1.22682	4.69849	0.00268056	0.973245	-2.45048	LOC101928417	NR_110937
401399	4737	1.62152	0.816833	3.60493	0.00981502	0.973245	-2.45352	PRRT4	NM_001114726
9628	11158	1.07346	4.60743	3.50879	0.0110968	0.973245	-2.46089	RGS6	NM_001204416
5593	6813	-0.656973	3.19659	-3.45691	0.0118635	0.973245	-2.46939	PRKG2	NM_001282480
7201	1957	-1.7571	2.01198	-3.45336	0.011918	0.973245	-2.47248	TRHR	NM_003301
3490	1317	0.839499	2.7757	3.42791	0.0123171	0.973245	-2.49211	IGFBP7	NM_001253835
5502	1938	0.821241	4.32655	3.46568	0.0117299	0.973245	-2.50307	PPP1R1A	NM_006741
129293	4428	1.45868	0.598821	3.5883	0.0100246	0.973245	-2.50467	TRABD2A	NM_001080824
164684	2318	0.769492	0.751224	3.51759	0.0109722	0.973245	-2.51473	WBP2NL	NM_152613
389136	11738	-2.31385	2.86331	-3.39992	0.0127728	0.973245	-2.5224	VGLL3	NM_001320493
642968	4183	1.06688	5.02033	3.47277	0.0116231	0.973245	-2.52337	FAM163B	NM_001080515
101927630	442	-4.53125	-4.38497	-12.3603	9.19302e-06	0.0897496	-2.53154	LOC101927630	NR_110013
1549	2291	1.091	0.865989	3.48694	0.0114129	0.973245	-2.53514	CYP2A7	NM_000764
22943	1805	1.29223	-1.13406	4.40398	0.00373599	0.973245	-2.53605	DKK1	NM_012242
100131691	2606	0.602844	1.49729	3.40551	0.0126803	0.973245	-2.54228	MZF1-AS1	NR_027334
150590	1430	-0.828997	1.57236	-3.39706	0.0128204	0.973245	-2.54576	C2orf15	NM_001317992
677780	137	0.997951	2.38099	3.3779	0.0131442	0.973245	-2.54616	SCARNA11	NR_003012
10239	6053	-0.946955	0.473875	-3.52569	0.0108588	0.973245	-2.55038	AP3S2	NM_005829
100151684	125	1.40279	7.4044	3.50533	0.0111462	0.973245	-2.55934	RNU6ATAC	NR_023344
84684	3013	1.5659	0.267123	3.6108	0.00974224	0.973245	-2.56676	INSM2	NM_032594
196475	2099	0.735299	3.50554	3.38299	0.0130573	0.973245	-2.56703	RMST	NR_024037
168455	4424	-0.659652	2.04831	-3.36	0.0134548	0.973245	-2.56845	CCDC71L	NM_175884
26230	6044	0.600551	4.84133	3.42508	0.0123624	0.973245	-2.57863	TIAM2	NM_001010927
643160	1241	3.6829	-4.80499	12.2995	9.48226e-06	0.0897496	-2.59139	CYMP	NR_003599
123041	15624	0.900866	5.52883	3.43439	0.012214	0.973245	-2.59344	SLC24A4	NM_153646
56925	1116	-1.40059	1.85389	-3.32973	0.0139983	0.973245	-2.60735	LXN	NM_020169
1730	5128	-0.791025	5.05559	-3.40324	0.0127177	0.973245	-2.6164	DIAPH2	NM_006729
100033438	98	-0.792691	8.06226	-3.47398	0.011605	0.973245	-2.61863	SNORD116-26	NR_003340
100996570	1989	1.23151	-0.965963	4.07068	0.00552428	0.973245	-2.63026	NFIA-AS2	NR_110617
101927228	3673	3.10823	-5.09409	12.4068	8.97877e-06	0.0897496	-2.63707	LINC02179	XR_243442
5264	1945	0.591698	1.51325	3.30446	0.0144702	0.973245	-2.64552	PHYH	NM_001037537
92346	1622	1.64204	-1.89373	4.6953	0.00269006	0.973245	-2.65305	C1orf105	NM_001300760
64388	4507	-0.933592	3.85114	-3.3205	0.0141686	0.973245	-2.65999	GREM2	NM_022469
146664	7174	1.2978	5.67525	3.38358	0.0130473	0.973245	-2.66098	MGAT5B	NM_001199172
94122	5677	-0.990461	5.37089	-3.37481	0.0131973	0.973245	-2.66462	SYTL5	NM_001163334
157	10670	-0.613641	8.04145	-3.43774	0.0121613	0.973245	-2.66515	GRK3	NM_005160
23105	7442	1.46923	3.95798	3.30868	0.0143902	0.973245	-2.67207	FSTL4	NM_015082
84668	7106	-0.976496	5.79637	-3.38134	0.0130853	0.973245	-2.6722	FAM126A	NM_032581
400941	2131	-3.25654	-4.62631	-9.29255	5.39257e-05	0.306244	-2.67278	LINC00487	NM_001001695
83849	7724	-0.609082	1.68326	-3.26973	0.0151472	0.973245	-2.67463	SYT15	NM_031912
93035	15769	-1.9419	-0.668643	-3.83922	0.00732042	0.973245	-2.67639	PKHD1L1	NM_177531
125050	332	0.678315	10.8848	3.47355	0.0116114	0.973245	-2.68849	RN7SK	NR_001445
4430	5363	-0.592647	4.68074	-3.32968	0.0139991	0.973245	-2.69285	MYO1B	NM_001130158
11174	8753	-1.03178	0.876848	-3.30288	0.0145003	0.973245	-2.69582	ADAMTS6	NM_197941
105374301	6567	2.00223	-1.70982	4.39052	0.00379424	0.973245	-2.70121	LOC105374301	XM_017007603
144363	1247	-0.686129	3.17564	-3.25076	0.0155314	0.973245	-2.71371	ETFRF1	NM_001001660
388951	3095	1.2136	1.37466	3.24538	0.0156423	0.973245	-2.71851	TSPYL6	NM_001003937
100652997	703	-1.62681	-0.558108	-3.65445	0.00921877	0.973245	-2.7374	LINC00706	NR_108074
3676	6082	-1.38956	3.51983	-3.23802	0.0157953	0.973245	-2.74156	ITGA4	NM_000885
8335	477	-0.973182	-0.642068	-3.65036	0.00926643	0.973245	-2.74277	HIST1H2AB	NM_003513
442915	75	-0.910662	-0.321439	-3.5005	0.0112156	0.973245	-2.75103	MIR370	NR_029863
767600	71	-1.51148	0.307474	-3.34106	0.0137921	0.973245	-2.75413	SNORD114-22	NR_003215
101927051	1945	-1.33717	-1.04961	-3.84477	0.00727043	0.973245	-2.7684	LOC101927051	NR_109952
101929657	3429	-1.50828	-1.98203	-4.46028	0.0035028	0.973245	-2.77286	LOC101929657	NR_110306
51208	3632	1.5111	0.983951	3.22596	0.0160496	0.973245	-2.77356	CLDN18	NM_001002026
3485	1430	-1.01214	2.17975	-3.17299	0.0172201	0.973245	-2.77651	IGFBP2	NM_000597
388965	1519	-0.980063	0.0800884	-3.34559	0.0137105	0.973245	-2.77872	FUNDC2P2	NM_001013648
729262	8841	1.02818	1.45853	3.18167	0.0170223	0.973245	-2.77929	NUTM2B	NM_001278495
595	4526	-0.606795	2.50399	-3.17253	0.0172308	0.973245	-2.78297	CCND1	NM_053056
150372	5962	-0.665077	1.25457	-3.18351	0.0169805	0.973245	-2.78304	NFAM1	NM_001318323
83550	1527	-1.28392	-0.966918	-3.76103	0.00806556	0.973245	-2.78649	GPR101	NM_054021
256309	3411	-0.670926	1.13323	-3.18539	0.0169381	0.973245	-2.78808	CCDC110	NM_001145411
51179	2590	2.16889	-0.833603	3.76106	0.00806523	0.973245	-2.7897	HAO2	NM_001005783
5806	1938	-1.47554	-0.285354	-3.4526	0.0119298	0.973245	-2.79466	PTX3	NM_002852
341359	3478	0.929883	0.495984	3.24925	0.0155623	0.973245	-2.79766	SYT10	NM_198992
101929237	3891	1.84395	1.08119	3.1968	0.0166831	0.973245	-2.80057	LOC101929237	NR_125433
727758	2457	-1.07206	0.507792	-3.23544	0.0158493	0.973245	-2.80469	ROCK1P1	NR_033770
285141	3302	-0.620237	2.10109	-3.14742	0.017818	0.973245	-2.80517	ERICH2	NM_001289947
79190	2926	-4.15256	-4.56692	-7.12936	0.000263987	0.699606	-2.80933	IRX6	NM_024335
4144	3006	0.601068	5.99822	3.26849	0.015172	0.973245	-2.82458	MAT2A	NM_005911
285500	3188	1.18965	-0.978516	3.70729	0.00862592	0.973245	-2.82587	LOC285500	XM_011532460
25878	10244	-1.52893	1.57754	-3.13324	0.0181592	0.973245	-2.82699	MXRA5	NM_015419
163702	5057	0.897976	1.26262	3.14098	0.0179721	0.973245	-2.8301	IFNLR1	NM_170743
10170	2286	1.18492	-0.644335	3.53769	0.0106932	0.973245	-2.83094	DHRS9	NM_001142270
100506229	1529	-3.44293	-4.92491	-7.4169	0.00020921	0.671068	-2.83212	LINC01093	NR_039975
79875	10176	-0.648299	3.77422	-3.17904	0.017082	0.973245	-2.83295	THSD4	NM_001286429
1565	3328	5.30277	-3.59351	5.20987	0.00155062	0.973245	-2.84886	CYP2D6	NM_000106
389643	5581	3.36049	-4.38456	6.45729	0.000468726	0.831843	-2.85131	NUGGC	NM_001010906
101929121	2359	2.99245	-5.15004	7.39614	0.0002127	0.671068	-2.85473	LINC00437	NR_126377
102723854	2156	1.22718	-0.951171	3.63997	0.00938886	0.973245	-2.85685	LINC01819	NR_110585
79173	3689	0.885027	1.45576	3.10643	0.0188234	0.973245	-2.85859	C19orf57	NM_001345843
440829	2137	0.783284	-1.18048	3.7444	0.00823462	0.973245	-2.85935	SHISA8	NM_001207020
449520	999	-2.03705	-2.87246	-4.8242	0.00233526	0.973245	-2.86083	GGNBP1	NM_001005478
728081	593	-0.913677	-0.0529064	-3.27395	0.0150631	0.973245	-2.86258	LINC00290	NR_033918
101927494	1321	-4.17347	-3.91474	-5.69097	0.000956229	0.946202	-2.87296	LINC02070	NR_135563
340390	7119	0.95742	3.32808	3.11716	0.0185545	0.973245	-2.88057	WDR97	NM_001316309
440028	2311	1.02773	-1.53765	3.91452	0.0066738	0.973245	-2.88292	LOC440028	NR_033972
3363	3352	-1.4278	2.20241	-3.07575	0.0196158	0.973245	-2.88723	HTR7	NM_000872
101927777	843	1.01893	0.902462	3.10624	0.0188281	0.973245	-2.89114	SATB1-AS1	NR_125803
6785	3060	-0.638935	4.49485	-3.15441	0.0176525	0.973245	-2.90612	ELOVL4	NM_022726
122402	5481	-0.916493	2.59152	-3.06854	0.0198073	0.973245	-2.90759	TDRD9	NM_153046
348751	952	-0.736529	0.742316	-3.0944	0.0191299	0.973245	-2.90817	FTCDNL1	NM_001350853
728655	484	1.35527	-0.754866	3.4625	0.0117782	0.973245	-2.91518	HULC	NR_004855
23314	7278	0.758112	5.82773	3.19321	0.0167628	0.973245	-2.91591	SATB2	NM_001172509
100507203	2513	1.17238	0.439078	3.13032	0.0182303	0.973245	-2.91765	SMLR1	NM_001195597
440311	1704	0.729599	-0.0372637	3.19517	0.0167191	0.973245	-2.92764	LOC440311	NR_077061
8128	5626	-1.55307	1.74765	-3.03817	0.0206358	0.973245	-2.92769	ST8SIA2	NM_001330416
55024	3558	0.626607	0.69805	3.06906	0.0197934	0.973245	-2.93879	BANK1	NM_001083907
26771	72	-1.15943	-0.593777	-3.33598	0.0138841	0.973245	-2.94343	SNORD102	NR_002574
2103	5843	-1.55098	-0.140878	-3.21632	0.016256	0.973245	-2.9439	ESRRB	NM_004452
347252	3559	-0.789847	2.0015	-3.02281	0.0210687	0.973245	-2.94615	IGFBPL1	NM_001007563
101927310	1397	-1.4278	-1.70712	-3.87213	0.00702969	0.973245	-2.94975	LOC101927310	NR_110756
57007	2588	0.754835	1.03603	3.03138	0.0208261	0.973245	-2.95395	ACKR3	NM_001047841
101060391	2721	-1.19717	-1.1949	-3.5618	0.0103689	0.973245	-2.96519	LOC101060391	NR_136151
4261	6944	0.60543	3.63792	3.05544	0.0201602	0.973245	-2.97824	CIITA	NM_000246
728	2448	-1.10712	0.937683	-3.00963	0.0214482	0.973245	-2.98197	C5AR1	NM_001736
9521	1245	-0.636485	-0.0883963	-3.13021	0.018233	0.973245	-2.98348	EEF1E1	NM_001135650
100422898	72	2.68299	-5.10633	6.10334	0.000646193	0.83484	-2.98411	MIR4255	NR_036217
389524	4939	0.638112	1.96728	2.98392	0.0222096	0.973245	-2.98997	GTF2IRD2B	NM_001003795
3486	2631	-0.733652	3.36736	-3.02802	0.0209208	0.973245	-2.99724	IGFBP3	NM_000598
83857	9592	-0.800052	7.3063	-3.16857	0.0173219	0.973245	-2.99787	TMTC1	NM_001193451
151507	1997	-0.712927	-0.00902653	-3.09567	0.0190975	0.973245	-3.00075	MSL3P1	NM_001166217
5357	4821	-0.731805	2.91588	-3.00352	0.0216266	0.973245	-3.00149	PLS1	NM_001145319
339390	1360	-1.30298	1.49197	-2.97317	0.0225363	0.973245	-3.00159	CLEC4G	NM_001244856
6512	4093	-1.08775	0.578715	-3.00997	0.0214383	0.973245	-3.00887	SLC1A7	NM_001287595
83890	3515	1.63262	-1.37743	3.5711	0.0102466	0.973245	-3.01106	SPATA9	NM_001349303
84659	1498	2.60734	-5.34281	6.04892	0.000679728	0.83484	-3.01665	RNASE7	NM_032572
401463	2702	-0.919343	-0.604326	-3.22191	0.016136	0.973245	-3.02341	LOC401463	NR_015374
168537	1229	-0.900085	0.646645	-2.98554	0.0221607	0.973245	-3.0242	GIMAP7	NM_153236
80763	583	0.655304	0.660606	2.98382	0.0222125	0.973245	-3.02576	SPX	NM_030572
4142	1135	-1.44033	2.87054	-2.97631	0.0224403	0.973245	-3.02792	MAS1	NM_002377
51765	3526	-0.741081	0.64821	-2.97923	0.0223517	0.973245	-3.02965	STK26	NM_001042452
79705	8114	0.829723	5.51057	3.09547	0.0191025	0.973245	-3.03067	LRRK1	NM_024652
646915	1867	3.01929	-3.13015	4.32921	0.00407273	0.973245	-3.03085	ZNF806	NM_001304449
388284	1304	0.943531	-0.0439785	3.07723	0.0195768	0.973245	-3.03259	C16orf86	NM_001012984
643037	604	-1.05932	1.82011	-2.93953	0.023593	0.973245	-3.03869	C11orf97	NM_001190462
729975	1701	-0.761843	-1.21276	-3.43161	0.0122582	0.973245	-3.04029	LINC01530	NR_034159
10716	3186	0.96356	5.06003	3.06788	0.0198249	0.973245	-3.04399	TBR1	NM_006593
441168	1460	-1.0093	0.0180259	-3.03359	0.0207639	0.973245	-3.05381	CALHM6	NM_001010919
100616436	66	0.718781	2.76733	2.95279	0.0231704	0.973245	-3.05384	MIR4449	NR_039651
56246	1845	0.842191	-0.0271881	3.04329	0.0204936	0.973245	-3.05599	MRAP	NM_001285394
66004	5494	-0.586519	8.12783	-3.1378	0.0180487	0.973245	-3.0633	LYNX1	NM_001356370
102725121	1173	2.60337	-5.14956	5.56107	0.00108643	0.946202	-3.06372	LOC102725121	NR_148357
3487	2236	-0.959399	2.79595	-2.94587	0.0233897	0.973245	-3.06459	IGFBP4	NM_001552
728464	1101	1.0463	-0.371519	3.11386	0.0186367	0.973245	-3.06462	METTL24	NM_001123364
574435	100	-0.993971	0.57959	-2.95046	0.023244	0.973245	-3.065	MIR376B	NR_030157
11131	2866	2.7403	-4.03464	4.80608	0.0023818	0.973245	-3.06851	CAPN11	NM_007058
216	2369	0.879927	4.36283	3.01862	0.0211885	0.973245	-3.06904	ALDH1A1	NM_000689
1282	15600	-0.859542	4.98816	-3.04699	0.0203914	0.973245	-3.07154	COL4A1	NM_001303110
6819	3550	1.47043	-0.563959	3.17622	0.0171462	0.973245	-3.07223	SULT1C2	NM_001056
157310	1107	1.06832	0.133279	3.00584	0.0215586	0.973245	-3.07243	PEBP4	NM_144962
326624	3753	-0.833155	3.00715	-2.94701	0.0233537	0.973245	-3.07581	RAB37	NM_001006637
100996401	640	2.78157	-5.25828	5.48077	0.00117687	0.946202	-3.08315	LOC100996401	XM_003846301
286184	3712	1.60799	-0.694258	3.20268	0.0165532	0.973245	-3.08329	LINC01289	NR_038875
152015	1597	1.32092	-2.20023	3.76678	0.00800805	0.973245	-3.08526	ROPN1B	NM_001012337
101928266	5672	0.905421	-0.971967	3.26236	0.0152953	0.973245	-3.08842	LOC101928266	NR_110828
399948	6278	-0.739802	2.00548	-2.89597	0.0250402	0.973245	-3.09282	COLCA1	NM_001302644
100128885	4369	-0.607737	-1.50507	-3.47131	0.0116451	0.973245	-3.09605	LOC100128885	NR_077227
94031	3393	-1.73017	-0.728255	-3.17589	0.0171538	0.973245	-3.10327	HTRA3	NM_001297559
29995	3229	-1.13423	2.78154	-2.91012	0.02456	0.973245	-3.10663	LMCD1	NM_001278233
441818	2972	-0.653859	2.81517	-2.91076	0.0245385	0.973245	-3.11003	WBP11P1	NR_003558
100132116	2043	0.943931	1.45008	2.87474	0.02578	0.973245	-3.11017	ACTA2-AS1	NR_125373
7448	1678	1.01218	0.418397	2.92252	0.0241473	0.973245	-3.11189	VTN	NM_000638
254158	1621	2.88553	-4.33511	4.76683	0.00248626	0.973245	-3.11445	CXorf58	NM_001169574
284632	1846	2.72019	-5.28903	5.30577	0.00140486	0.952811	-3.11482	LOC284632	NR_027087
2277	2074	1.18845	-0.550975	3.0985	0.019025	0.973245	-3.11633	VEGFD	NM_004469
2570	6302	1.87919	-1.08657	3.28312	0.0148822	0.973245	-3.11771	GABRR2	NM_002043
22861	6099	0.932454	2.29655	2.87885	0.025635	0.973245	-3.12084	NLRP1	NM_001033053
64859	4016	-0.628402	3.0019	-2.90659	0.024679	0.973245	-3.12652	NABP1	NM_001031716
51659	1180	-0.779763	0.390036	-2.89889	0.0249405	0.973245	-3.12942	GINS2	NM_016095
2995	2249	1.12931	0.275352	2.92049	0.0242143	0.973245	-3.13006	GYPC	NM_001256584
1462	12416	0.755402	8.29728	3.08957	0.0192545	0.973245	-3.13244	VCAN	NM_001126336
339122	4679	-0.705696	-1.20682	-3.27154	0.015111	0.973245	-3.13467	RAB43	NM_001204883
1364	1831	1.13613	-1.18902	3.25854	0.0153725	0.973245	-3.1451	CLDN4	NM_001305
574036	800	0.807915	1.05056	2.8467	0.0267923	0.973245	-3.14683	SERTAD4-AS1	NR_024337
56676	650	3.31061	-3.54661	4.1839	0.00482793	0.973245	-3.15098	ASCL3	NM_020646
79827	2650	-1.10981	3.73365	-2.91891	0.0242667	0.973245	-3.15702	CLMP	NM_024769
7881	5484	-0.710482	6.429	-3.0243	0.0210263	0.973245	-3.16205	KCNAB1	NM_001308217
101928922	1073	1.64407	-1.16149	3.22182	0.016138	0.973245	-3.16694	LINC00463	NR_120428
7205	1784	0.639697	2.79322	2.85955	0.0263232	0.973245	-3.17026	TRIP6	NM_003302
493812	5688	-0.667714	3.97006	-2.91864	0.0242758	0.973245	-3.17675	HCG11	NR_026790
285074	2201	0.767856	2.10787	2.82531	0.0275931	0.973245	-3.17782	LOC285074	NM_001012626
101928571	580	2.18904	-1.7146	3.34825	0.013663	0.973245	-3.18084	ZNF649-AS1	NR_110733
56675	3809	-0.904862	6.96188	-3.02111	0.0211174	0.973245	-3.18391	NRIP3	NM_020645
253152	1443	0.96946	1.2004	2.80817	0.0282534	0.973245	-3.18559	EPHX4	NM_173567
3284	1870	1.40873	-0.627613	3.03317	0.0207757	0.973245	-3.18611	HSD3B2	NM_000198
651	6077	-0.910048	1.09988	-2.80648	0.0283191	0.973245	-3.18807	BMP3	NM_001201
92340	3330	-1.11807	0.938633	-2.80561	0.0283532	0.973245	-3.19329	PRR29	NM_001164257
9001	3958	-0.717371	4.45838	-2.93086	0.0238738	0.973245	-3.19347	HAP1	NM_001079870
100874295	376	1.14032	-0.453414	2.96811	0.022692	0.973245	-3.19724	KCND3-IT1	NR_046783
133383	2899	1.10936	0.033924	2.87643	0.0257203	0.973245	-3.19856	SETD9	NM_001171990
100126309	76	-2.08869	-5.26519	-4.88789	0.0021795	0.973245	-3.20048	MIR875	NR_030596
114907	6946	0.610051	6.27913	2.99037	0.0220159	0.973245	-3.20159	FBXO32	NM_001242463
100616201	54	-2.73799	-4.62021	-4.51827	0.00327945	0.973245	-3.2022	MIR378D1	NR_039608
22843	6683	-1.03807	7.3451	-3.01613	0.0212604	0.973245	-3.20274	PPM1E	NM_014906
105374314	851	3.13765	-4.39308	4.41166	0.00370316	0.973245	-3.20564	LOC105374314	XM_011513375
400612	2926	-1.32715	0.967031	-2.79286	0.0288571	0.973245	-3.20686	PRR29-AS1	NR_126169
3834	1717	-1.13072	-0.840191	-3.04072	0.0205648	0.973245	-3.20849	KIF25	NM_005355
9814	4821	0.740197	4.84946	2.93422	0.0237646	0.973245	-3.21021	SFI1	NM_001007467
101927735	1568	1.56842	-1.98472	3.39031	0.0129335	0.973245	-3.2163	TMEM132D-AS2	NR_110058
8970	481	-0.71681	0.54163	-2.79615	0.028726	0.973245	-3.21871	HIST1H2BJ	NM_021058
374864	5300	1.7356	-1.23043	3.15395	0.0176633	0.973245	-3.22354	CCDC178	NM_001105528
440712	2301	-2.86757	-4.74805	-4.4822	0.00341645	0.973245	-3.2253	RHEX	NM_001007544
55721	2293	0.631168	2.70792	2.81093	0.028146	0.973245	-3.22532	IQCC	NM_001160042
146	2666	-1.78509	1.59455	-2.76651	0.0299284	0.973245	-3.23096	ADRA1D	NM_000678
57654	11385	0.72958	5.06719	2.92742	0.0239863	0.973245	-3.23153	UVSSA	NM_001317934
3790	2925	-0.926128	2.42981	-2.78913	0.0290062	0.973245	-3.23638	KCNS3	NM_001282428
78994	2208	0.608838	2.76475	2.80306	0.0284532	0.973245	-3.23859	PRR14	NM_001320464
26996	4111	-0.7376	0.55033	-2.77419	0.0296117	0.973245	-3.24055	GPR160	NM_014373
102724167	401	-1.12242	0.273937	-2.79546	0.0287537	0.973245	-3.24209	PABPC5-AS1	NR_110659
401172	2419	0.818714	-0.0317741	2.8303	0.027404	0.973245	-3.24247	LINC02145	NM_001001702
83643	3811	0.785181	4.66268	2.90013	0.0248982	0.973245	-3.24363	CCDC3	NM_001282658
5054	3190	1.56234	1.26129	2.75178	0.0305455	0.973245	-3.24709	SERPINE1	NM_000602
767846	1906	-1.06639	-0.0943925	-2.8203	0.0277846	0.973245	-3.25825	PFN1P2	NR_003242
25791	3603	0.876723	6.45244	2.94976	0.0232662	0.973245	-3.26161	NGEF	NM_001114090
2334	13887	-0.71058	6.40684	-2.94946	0.0232755	0.973245	-3.26162	AFF2	NM_001169122
647309	3624	1.37792	-0.475832	2.89513	0.0250691	0.973245	-3.26199	GMNC	NM_001146686
102725509	1817	-1.18859	-1.33692	-3.10683	0.0188134	0.973245	-3.26963	LINC01232	NR_110731
147372	6384	-1.26892	3.07167	-2.79126	0.0289211	0.973245	-3.27125	CCBE1	NM_133459
121838	2564	1.17808	-1.41541	3.12555	0.018347	0.973245	-3.27344	LINC00284	NR_026955
153571	2116	-2.69802	-2.03647	-3.25902	0.0153627	0.973245	-3.27454	C5orf38	NM_001294337
84107	8956	-1.34804	1.50407	-2.72698	0.0316153	0.973245	-3.27542	ZIC4	NM_001168378
26827	106	-1.44692	-3.75219	-3.86798	0.00706568	0.973245	-3.27652	RNU6-1	NR_004394
404216	2175	-1.61536	3.0081	-2.77337	0.0296456	0.973245	-3.28522	LINC01561	NM_001012711
126549	3218	1.01277	0.915377	2.71791	0.0320167	0.973245	-3.28755	ANKLE1	NM_001278443
100130264	1789	-1.04267	-0.271422	-2.80781	0.0282674	0.973245	-3.29155	LOC100130264	NR_024564
101927159	1995	1.29951	-1.18674	3.02498	0.0210071	0.973245	-3.29488	LOC101927159	NR_110004
9358	5926	-0.781428	3.23078	-2.78377	0.0292221	0.973245	-3.29582	ITGBL1	NM_001271754
183	2584	0.591827	5.90523	2.90778	0.0246389	0.973245	-3.29809	AGT	NM_000029
81848	7011	-0.868923	3.27263	-2.78077	0.0293435	0.973245	-3.30213	SPRY4	NM_001127496
9641	3474	-0.748064	2.04392	-2.71916	0.0319611	0.973245	-3.30256	IKBKE	NM_001193321
5652	1940	1.38479	-0.931208	2.94621	0.0233791	0.973245	-3.30285	PRSS8	NM_002773
83698	10666	-0.602427	8.24098	-2.96194	0.0228834	0.973245	-3.30408	CALN1	NM_001017440
3815	5179	-1.25261	6.73727	-2.92444	0.024084	0.973245	-3.30593	KIT	NM_000222
400798	2577	0.675997	1.84644	2.70815	0.0324542	0.973245	-3.30663	C1orf220	NM_207467
27071	3337	-0.650799	0.284192	-2.72317	0.0317833	0.973245	-3.30749	DAPP1	NM_001306151
100996465	1392	1.75679	-1.64457	3.11448	0.0186213	0.973245	-3.31109	LCA10	NM_001039768
100506526	1181	-2.19057	-2.67872	-3.41512	0.012523	0.973245	-3.31113	C5orf64-AS1	NR_105000
693160	94	2.81651	-2.47552	3.30836	0.0143962	0.973245	-3.31291	MIR575	NR_030301
102724710	587	1.93994	-5.67865	4.49575	0.00336425	0.973245	-3.31358	LOC102724710	NR_125827
26027	3391	0.734747	3.9412	2.8064	0.0283223	0.973245	-3.31735	ACOT11	NM_015547
6036	735	-2.92663	-3.12093	-3.53975	0.0106652	0.973245	-3.31741	RNASE2	NM_002934
80339	2805	-0.984417	1.37333	-2.68583	0.0334788	0.973245	-3.32065	PNPLA3	NM_025225
283316	6371	-0.587067	2.02342	-2.70332	0.032673	0.973245	-3.32092	CD163L1	NM_001297650
2220	3331	-1.15262	-2.40994	-3.34522	0.0137172	0.973245	-3.32403	FCN2	NM_004108
100124516	90	-0.87883	-0.619736	-2.82794	0.0274934	0.973245	-3.32483	SNORD58C	NR_003701
119467	1152	-2.46026	-3.24286	-3.57591	0.010184	0.973245	-3.32664	CLRN3	NM_152311
100093630	619	-0.767134	3.59053	-2.78094	0.0293367	0.973245	-3.32677	SNHG8	NR_003584
137835	3040	-2.27595	-1.48549	-3.04704	0.0203899	0.973245	-3.3273	TMEM71	NM_001145153
618	200	-0.952168	-0.549003	-2.81089	0.0281473	0.973245	-3.32863	BCYRN1	NR_001568
101929122	821	-4.21669	-2.16169	-3.16816	0.0173314	0.973245	-3.33122	LOC101929122	NR_121668
6374	2488	-0.834	0.213366	-2.70379	0.0326516	0.973245	-3.33247	CXCL5	NM_002994
100873949	842	0.7726	-0.139506	2.74173	0.0309744	0.973245	-3.33366	IPO9-AS1	NR_046696
90134	4355	1.0326	4.29727	2.80895	0.0282227	0.973245	-3.33635	KCNH7	NM_033272
590	2454	-1.21277	1.8882	-2.68356	0.0335852	0.973245	-3.33647	BCHE	NM_000055
8817	1982	3.41689	-3.31502	3.5136	0.0110285	0.973245	-3.345	FGF18	NM_003862
407017	77	-2.7261	-1.80847	-3.07261	0.0196991	0.973245	-3.3466	MIR26B	NR_029500
1768	13732	0.605816	5.21793	2.84509	0.0268518	0.973245	-3.35022	DNAH6	NM_001370
101926975	2232	-2.74938	-2.30122	-3.18833	0.0168719	0.973245	-3.35203	LINC01844	NR_110558
101927876	2471	2.86083	-2.68757	3.28385	0.0148679	0.973245	-3.35795	LINC01654	NR_125946
6920	2920	0.846573	2.58833	2.69572	0.0330206	0.973245	-3.35856	TCEA3	NM_003196
3918	6503	-1.70328	1.72753	-2.65573	0.0349154	0.973245	-3.36066	LAMC2	NM_005562
9607	915	-1.59764	2.61855	-2.6906	0.0332572	0.973245	-3.36282	CARTPT	NM_004291
89866	4024	0.707018	3.39061	2.7388	0.0311009	0.973245	-3.36303	SEC16B	NM_001356499
84692	1294	0.875291	-1.64352	3.04486	0.02045	0.973245	-3.36486	CCDC54	NM_032600
102723775	1239	-0.717004	-0.0668204	-2.69361	0.0331181	0.973245	-3.36539	LINC01315	NR_120595
773	8743	0.607917	6.85209	2.88211	0.0255206	0.973245	-3.36768	CACNA1A	NM_000068
101928322	505	-1.18889	-1.14241	-2.89432	0.025097	0.973245	-3.37059	LOC101928322	NR_120637
10622	3816	-0.685205	2.26686	-2.67139	0.0341601	0.973245	-3.37169	POLR3G	NM_006467
105377805	3965	2.9474	-4.78275	3.91728	0.00665135	0.973245	-3.37414	LOC105377805	XM_011534854
23529	1973	0.748363	0.761965	2.63759	0.0358119	0.973245	-3.37485	CLCF1	NM_001166212
91862	4748	1.00139	0.269225	2.65864	0.0347735	0.973245	-3.37658	MARVELD3	NM_001017967
55143	2486	0.717864	0.317363	2.6489	0.03525	0.973245	-3.38066	CDCA8	NM_001256875
5089	3213	2.27519	-5.5079	4.12503	0.00517706	0.973245	-3.38142	PBX2	NM_002586
100874234	737	1.00042	1.25335	2.62618	0.0363884	0.973245	-3.38518	CACNA1C-AS4	NR_046578
3687	4742	1.0651	3.50133	2.72504	0.0317009	0.973245	-3.38547	ITGAX	NM_000887
223075	9787	-1.46969	1.77317	-2.63238	0.0360741	0.973245	-3.39052	CCDC129	NM_001257967
440163	1607	-1.64861	-4.07535	-3.62739	0.00953948	0.973245	-3.39528	RNASE13	NM_001012264
150147	2141	1.25279	-0.823403	2.79056	0.0289491	0.973245	-3.39651	UMODL1-AS1	NM_152507
128674	4383	-0.644146	2.74858	-2.67592	0.033945	0.973245	-3.39765	PROKR2	NM_144773
51259	2128	0.92499	0.504069	2.62303	0.0365493	0.973245	-3.39837	TMEM216	NM_001173990
101928113	1116	-0.601972	1.01595	-2.61161	0.0371385	0.973245	-3.4002	ST3GAL5-AS1	NR_110569
644794	2434	1.37577	-1.44461	2.92886	0.023939	0.973245	-3.40119	LOC644794	NR_136637
338645	6753	-0.817617	4.79678	-2.78806	0.0290491	0.973245	-3.40335	LUZP2	NM_001009909
6248	1854	-0.759074	1.10158	-2.60886	0.0372821	0.973245	-3.40368	RSC1A1	NM_006511
101926933	556	1.75673	-2.83736	3.27255	0.015091	0.973245	-3.40404	LOC101926933	NR_110002
101929185	1186	0.769691	0.981312	2.60662	0.0373995	0.973245	-3.40558	LOC101929185	XR_001734378
121793	951	1.43831	-0.559245	2.73488	0.0312706	0.973245	-3.40632	TEX29	NM_001303133
100505736	2258	1.02709	0.452665	2.6184	0.036787	0.973245	-3.407	LOC100505736	NR_120504
103695434	527	1.17308	-1.82487	3.01354	0.021335	0.973245	-3.40847	LINC01396	NR_125765
1602	9591	1.24164	1.72304	2.61344	0.0370435	0.973245	-3.41029	DACH1	NM_004392
155	2647	-1.5582	-0.788446	-2.76127	0.0301466	0.973245	-3.41316	ADRB3	NM_000025
221188	4137	-2.54219	-1.89043	-2.98002	0.0223275	0.973245	-3.41551	ADGRG5	NM_001304376
80169	7076	0.592044	4.95017	2.78515	0.0291664	0.973245	-3.41552	CTC1	NM_025099
7051	2777	1.01099	1.07445	2.59214	0.0381669	0.973245	-3.42143	TGM1	NM_000359
4514	784	-0.758906	6.70213	-2.83868	0.0270898	0.973245	-3.42176	COX3	YP_003024032
90768	5301	-0.745847	1.70988	-2.60457	0.0375068	0.973245	-3.42401	LOC90768	NR_027107
340359	2285	1.48603	-0.952441	2.78279	0.0292615	0.973245	-3.42493	KLHL38	NM_001081675
10438	1284	-0.603375	1.98042	-2.61409	0.0370097	0.973245	-3.42539	C1D	NM_001190263
102465478	72	3.34827	-4.02354	3.55807	0.0104183	0.973245	-3.4276	MIR6797	NR_106855
100847086	90	1.40633	-1.32383	2.85705	0.0264137	0.973245	-3.42928	MIR5699	NR_049884
140738	2223	2.72876	-4.89242	3.76154	0.00806049	0.973245	-3.43071	TMEM37	NM_183240
80078	3885	-2.7269	-2.1714	-3.0105	0.0214228	0.973245	-3.43146	LCAL1	NR_130915
10457	2788	1.55286	4.2619	2.72683	0.031622	0.973245	-3.43452	GPNMB	NM_001005340
389730	4251	-2.98971	-3.19474	-3.28536	0.0148384	0.973245	-3.43481	SPATA31A6	NM_001145196
84465	6621	-0.818052	3.6858	-2.70269	0.0327016	0.973245	-3.43514	MEGF11	NM_032445
100507607	7062	-1.81312	-1.22588	-2.82352	0.0276612	0.973245	-3.44001	NPIPB9	NM_001287250
102724784	974	1.04209	-1.04853	2.77468	0.0295919	0.973245	-3.4412	LOC102724784	NR_120590
2786	5543	-0.736596	3.93107	-2.7112	0.0323166	0.973245	-3.44401	GNG4	NM_001098721
653635	1769	-1.08012	-0.0648499	-2.60772	0.0373417	0.973245	-3.44734	WASH7P	NR_024540
100616426	80	2.52005	-4.14223	3.50896	0.0110944	0.973245	-3.45036	MIR4694	NR_039843
100131193	2386	0.639343	1.31689	2.56898	0.0394285	0.973245	-3.45147	CCDC183-AS1	NR_024580
5456	1507	0.98011	0.210431	2.58474	0.0385654	0.973245	-3.45207	POU3F4	NM_000307
54221	2298	-0.77206	0.773489	-2.56341	0.0397387	0.973245	-3.45278	SNTG2	NM_018968
101927332	747	0.8251	-2.44988	3.09288	0.0191691	0.973245	-3.45484	LINC01582	NR_120325
102724691	642	-0.638675	-0.799935	-2.69332	0.0331314	0.973245	-3.45705	LOC102724691	NR_110603
284835	2019	-0.887783	-1.81118	-2.94294	0.0234836	0.973245	-3.45791	LINC00323	NR_024100
767577	71	-1.0705	3.73753	-2.68553	0.0334931	0.973245	-3.45967	SNORD114-1	NR_003193
100302286	78	-1.31381	-2.2408	-3.02377	0.0210415	0.973245	-3.46019	MIR1267	NR_031671
6315	1472	4.05557	-4.61798	3.58579	0.0100567	0.973245	-3.4617	ATXN8OS	NR_002717
29974	9529	-2.16297	-1.21876	-2.78902	0.0290106	0.973245	-3.46465	A1CF	NM_001198818
128102	8697	0.735513	4.34379	2.71557	0.032121	0.973245	-3.46662	HSD3BP4	NR_033781
104472718	1428	3.13505	-2.89442	3.10987	0.0187368	0.973245	-3.46818	LINC00508	NR_126452
5169	3364	1.66699	-0.847191	2.7101	0.0323661	0.973245	-3.46833	ENPP3	NM_005021
284001	9498	0.739854	5.10131	2.74456	0.0308532	0.973245	-3.47747	CCDC57	NM_001316321
101928008	587	-0.815076	-2.11763	-2.98202	0.0222669	0.973245	-3.47957	LOC101928008	NR_120539
4607	4217	1.55767	-1.91849	2.89173	0.0251863	0.973245	-3.4826	MYBPC3	NM_000256
100506172	1328	2.9489	-4.37102	3.46639	0.0117191	0.973245	-3.48712	LINC01568	NR_038234
1616	2615	-2.14572	-5.37559	-3.71495	0.00854346	0.973245	-3.49157	DAXX	NM_001141969
5355	1049	-1.31444	-1.89545	-2.89153	0.025193	0.973245	-3.49232	PLP2	NM_002668
3360	4207	-0.969576	2.90199	-2.60513	0.0374778	0.973245	-3.4962	HTR4	NM_000870
100652846	2230	1.49779	-0.719828	2.64981	0.035205	0.973245	-3.49647	CACNA1C-AS1	NR_045725
54900	3367	2.72054	-4.50674	3.45432	0.0119032	0.973245	-3.50138	LAX1	NM_001136190
121278	5283	-1.34921	2.36196	-2.56562	0.0396151	0.973245	-3.50267	TPH2	NM_173353
27240	1238	1.76243	-5.5681	3.7162	0.00853014	0.973245	-3.50375	SIT1	NM_014450
100128496	1033	2.52298	-4.81187	3.50964	0.0110847	0.973245	-3.50687	C20orf78	NM_001242671
574433	91	-2.40571	-3.70748	-3.25166	0.0155128	0.973245	-3.5097	MIR412	NR_030155
100507431	1453	2.86318	-4.41962	3.4052	0.0126854	0.973245	-3.51252	LINC02551	NR_125383
54	2167	0.771199	0.0592322	2.52857	0.0417359	0.973245	-3.51356	ACP5	NM_001111034
7857	2572	-0.667775	6.90372	-2.77538	0.0295631	0.973245	-3.51519	SCG2	NM_003469
100129027	3586	0.793039	-0.699034	2.60602	0.0374306	0.973245	-3.51654	LOC100129027	NR_038876
54082	2553	1.48659	-1.19762	2.70357	0.032662	0.973245	-3.51684	TSPEAR-AS1	NR_103707
3671	2385	1.36689	2.04101	2.53071	0.0416105	0.973245	-3.52147	ISLR	NM_005545
11065	1259	2.78306	-3.87463	3.26841	0.0151735	0.973245	-3.52249	UBE2C	NM_001281741
100861504	1906	2.15037	-1.83874	2.79541	0.0287554	0.973245	-3.52334	LINC00538	NR_046189
81488	4307	-1.2361	-0.470896	-2.56897	0.0394289	0.973245	-3.52377	POLR2M	NM_001018102
101928205	2063	0.724514	0.206203	2.50855	0.042931	0.973245	-3.52449	LINC02097	NR_110827
166752	6624	1.54534	2.04925	2.52269	0.0420833	0.973245	-3.52933	FREM3	NM_001168235
9071	3034	0.666403	2.27579	2.54096	0.041014	0.973245	-3.5299	CLDN10	NM_001160100
60401	4885	-0.907308	0.20048	-2.5017	0.0433481	0.973245	-3.53073	EDA2R	NM_001199687
100505812	1964	-0.927448	-0.733271	-2.59021	0.0382703	0.973245	-3.53195	CARD8-AS1	NR_040599
202915	7702	-1.06719	-1.23426	-2.67616	0.0339333	0.973245	-3.53701	TMEM184A	NM_001097620
3398	1364	0.963374	4.44165	2.66538	0.0344478	0.973245	-3.53766	ID2	NM_002166
574436	73	-2.55956	-3.69285	-3.18444	0.0169595	0.973245	-3.53797	MIR485	NR_030160
11281	6313	2.11911	1.69823	2.49514	0.0437517	0.973245	-3.53858	POU6F2	NM_001166018
105376066	1215	-0.669399	-0.39009	-2.53478	0.0413728	0.973245	-3.53931	LOC105376066	XR_001759246
100506801	2574	0.656171	-0.334316	2.52968	0.0416707	0.973245	-3.54099	LOC100506801	NR_038404
100506939	2253	2.58565	-3.37484	3.10077	0.0189669	0.973245	-3.54297	PRKG1-AS1	NR_038277
1836	8075	-0.605419	4.00142	-2.64054	0.0356642	0.973245	-3.54345	SLC26A2	NM_000112
2827	2115	-1.08969	-1.47517	-2.71845	0.0319924	0.973245	-3.54457	GPR3	NM_005281
9177	2457	1.78377	0.309858	2.49101	0.0440077	0.973245	-3.54568	HTR3B	NM_006028
103695365	721	2.56922	-5.16547	3.46157	0.0117923	0.973245	-3.54809	LINC01435	NR_125760
157693	4013	-0.887791	0.215852	-2.48275	0.0445244	0.973245	-3.54879	FAM87A	NR_103537
143903	4345	-0.883398	3.29369	-2.58947	0.0383099	0.973245	-3.54931	LAYN	NM_001258390
400512	601	3.33071	-3.76829	3.16849	0.0173239	0.973245	-3.55042	FLJ21408	NR_037184
4302	7950	1.41012	-5.74525	3.60994	0.00975285	0.973245	-3.55072	MLLT6	NM_005937
388121	2638	-1.03544	3.8297	-2.62164	0.0366205	0.973245	-3.55096	TNFAIP8L3	NM_001311175
134288	1758	2.46047	-4.84617	3.38601	0.0130061	0.973245	-3.55246	TMEM174	NM_153217
100506125	554	-1.74014	-3.5446	-3.10451	0.018872	0.973245	-3.55429	LOC100506125	NR_110019
102465428	73	0.920277	1.31676	2.47695	0.0448903	0.973245	-3.55492	MIR6717	NR_106774
441394	820	0.82746	-1.31281	2.66598	0.0344189	0.973245	-3.55612	SUGT1P1	NR_003667
442913	66	-2.63745	-3.26897	-3.04336	0.0204916	0.973245	-3.55766	MIR376C	NR_029861
100128108	2261	2.4595	-4.54868	3.30754	0.0144117	0.973245	-3.55777	LOC100128108	NM_001321551
160365	3139	3.50853	-2.83296	2.90823	0.0246238	0.973245	-3.55919	CLECL1	NM_001253750
104472714	734	0.797726	-1.10212	2.61742	0.0368373	0.973245	-3.56141	DISC1-IT1	NR_126441
793	2535	-0.728465	5.3096	-2.69207	0.0331889	0.973245	-3.56248	CALB1	NM_004929
8336	487	-1.30139	1.45027	-2.47405	0.0450748	0.973245	-3.56292	HIST1H2AM	NM_003514
441150	552	0.827792	-0.655251	2.54323	0.0408832	0.973245	-3.56373	C6orf226	NM_001008739
100302237	54	-1.60554	-4.49545	-3.27517	0.0150388	0.973245	-3.56404	MIR1281	NR_031694
344758	2323	1.38165	-1.14056	2.62669	0.0363622	0.973245	-3.56413	GPR149	NM_001038705
171389	2968	-1.66397	-2.35164	-2.84475	0.0268644	0.973245	-3.56499	NLRP6	NM_001276700
100874081	355	0.87434	-1.54676	2.70109	0.0327748	0.973245	-3.56504	FGF14-AS1	NR_125912
496	1500	3.27571	-3.20708	2.98931	0.0220476	0.973245	-3.56576	ATP4B	NM_000705
692149	137	1.23454	-1.55567	2.70005	0.032822	0.973245	-3.56592	SCARNA14	NR_004388
729668	2884	-1.08776	-1.81841	-2.74891	0.0306675	0.973245	-3.57411	GOLGA2P6	NR_003524
9376	2234	1.42123	0.8844	2.44986	0.0466441	0.973245	-3.57439	SLC22A8	NM_001184732
1834	4331	-2.08778	-2.98875	-2.95357	0.0231458	0.973245	-3.57451	DSPP	NM_014208
100505768	889	0.914593	-1.21021	2.61725	0.0368463	0.973245	-3.577	LINC01364	NR_038324
22917	2319	1.04971	0.0101331	2.46551	0.0456226	0.973245	-3.57829	ZP1	NM_207341
23654	6803	0.65544	6.71375	2.72327	0.031779	0.973245	-3.57906	PLXNB2	NM_012401
1075	7623	-0.602976	3.87236	-2.60453	0.0375091	0.973245	-3.58044	CTSC	NM_001114173
132014	3178	0.848823	-0.0254538	2.46346	0.0457554	0.973245	-3.58095	IL17RE	NM_001193380
81793	4072	-1.16634	0.386963	-2.44435	0.0470098	0.973245	-3.58321	TLR10	NM_001017388
285084	3123	-2.87967	-2.05438	-2.72869	0.0315406	0.973245	-3.58388	LINC01305	NR_038897
387111	1753	0.619323	-0.25289	2.47219	0.0451938	0.973245	-3.58575	LINC00222	NR_033376
6096	3604	1.02534	4.02222	2.60231	0.0376259	0.973245	-3.58823	RORB	NM_006914
140686	1329	3.04637	-3.14455	2.93356	0.0237859	0.973245	-3.58839	WFDC3	NM_080614
93650	1347	-0.927907	-0.74269	-2.52131	0.0421657	0.973245	-3.58921	ACP4	NM_033068
102465432	89	-2.04437	-3.55428	-3.03169	0.0208173	0.973245	-3.59007	MIR6723	NR_106781
494326	69	-1.55047	-4.40926	-3.18767	0.0168868	0.973245	-3.59062	MIR377	NR_029869
4513	684	-1.06985	6.92124	-2.71816	0.0320054	0.973245	-3.59351	COX2	YP_003024029
50508	2044	-3.03912	-3.52871	-3.01753	0.0212199	0.973245	-3.59464	NOX3	NM_015718
2255	3088	1.92326	-0.265667	2.48104	0.0446318	0.973245	-3.59604	FGF10	NM_004465
105372474	1984	1.35448	-1.69896	2.67737	0.0338762	0.973245	-3.59666	LOC105372474	XM_011508872
4634	929	1.02721	-0.897375	2.53926	0.0411121	0.973245	-3.59672	MYL3	NM_000258
1807	3866	1.60041	-0.498482	2.49912	0.0435064	0.973245	-3.59679	DPYS	NM_001385
406934	87	-1.67719	-1.86233	-2.70241	0.0327145	0.973245	-3.59684	MIR142	NR_029683
101929549	1249	0.889211	0.54116	2.42821	0.0480969	0.973245	-3.59764	LOC101929549	NR_110112
81621	3499	-1.16621	-0.424767	-2.47363	0.0451017	0.973245	-3.60045	KAZALD1	NM_001319303
64431	2619	-0.701877	3.89849	-2.59051	0.0382543	0.973245	-3.60057	ACTR6	NM_022496
91975	3636	-0.681787	1.01222	-2.42722	0.0481644	0.973245	-3.60389	ZNF300	NM_001172831
402779	1364	0.962214	-0.501483	2.47598	0.0449523	0.973245	-3.60602	CSMD2-AS1	NR_038372
442914	70	-2.25723	-3.79278	-3.03388	0.0207556	0.973245	-3.6085	MIR369	NR_029862
150381	1635	0.957617	0.946211	2.41946	0.0486973	0.973245	-3.60937	PRR34-AS1	NR_027034
2998	5121	0.597237	3.35224	2.54618	0.0407138	0.973245	-3.60981	GYS2	NM_021957
643596	1680	0.727628	-1.01291	2.53651	0.0412717	0.973245	-3.61003	RNF224	NM_001190228
124460	4404	-1.15606	0.31472	-2.41873	0.0487479	0.973245	-3.61074	SNX20	NM_001144972
101927410	3566	3.15179	-4.26797	3.12624	0.0183301	0.973245	-3.61091	LOC101927410	NR_110777
4063	3807	2.01093	-5.18292	3.29186	0.0147119	0.973245	-3.61148	LY9	NM_001033667
117195	2718	3.19919	-4.04114	3.08824	0.0192891	0.973245	-3.61167	MRGPRX3	NM_054031
1475	828	-2.70889	-3.52121	-2.98271	0.0222462	0.973245	-3.6119	CSTA	NM_005213
406931	68	-2.07953	-3.79174	-3.01977	0.0211556	0.973245	-3.61377	MIR139	NR_029603
105370369	1515	3.29266	-3.98935	3.07307	0.0196867	0.973245	-3.61382	LINC02337	NR_135814
4311	8332	1.56504	-2.0587	2.70027	0.0328119	0.973245	-3.61463	MME	NM_000902
101928995	1396	-0.918756	-0.209898	-2.43644	0.0475392	0.973245	-3.61525	LINC01649	NR_125969
257169	2631	0.822558	0.291945	2.40827	0.0494771	0.973245	-3.62181	C9orf43	NM_001278629
729867	1578	0.655788	1.30825	2.41885	0.0487398	0.973245	-3.62195	LOC729867	NR_123725
79005	2085	-1.71034	-3.16621	-2.897	0.0250052	0.973245	-3.6222	SCNM1	NM_001002234
64901	5828	0.799621	1.55031	2.42599	0.0482489	0.973245	-3.62375	RANBP17	NM_022897
222235	4519	0.631139	2.47733	2.47713	0.0448794	0.973245	-3.62383	FBXL13	NM_001111038
8987	2951	-0.69708	-0.214459	-2.42489	0.0483238	0.973245	-3.62493	STBD1	NM_003943
6273	963	2.78445	-3.50135	2.94449	0.023434	0.973245	-3.6268	S100A2	NM_005978
100874322	802	0.864742	-2.11305	2.71005	0.0323685	0.973245	-3.62725	BACH1-IT2	NR_046564
285126	2026	1.01637	1.90812	2.43838	0.0474087	0.973245	-3.62795	DNAJC5G	NM_001303127
100996492	6943	-1.43384	5.69377	-2.65448	0.034976	0.973245	-3.62867	CTXND1	NM_001352888
101928099	1322	-2.63328	-4.94086	-3.19731	0.0166718	0.973245	-3.62897	PCAT7	NR_121566
9985	2917	0.613616	3.05975	2.51051	0.0428127	0.973245	-3.62995	REC8	NM_001048205
51540	2527	1.61274	-5.64491	3.32613	0.0140644	0.973245	-3.63242	SCLY	NM_016510
54970	3375	0.791762	2.93189	2.49854	0.043542	0.973245	-3.63283	TTC12	NM_001318533
51200	2817	1.64316	-2.03471	2.66336	0.0345448	0.973245	-3.63357	CPA4	NM_001163446
112597	959	1.30237	-0.784522	2.47717	0.0448768	0.973245	-3.63595	CYTOR	NR_024204
4060	2116	-1.73931	-2.80123	-2.80245	0.0284772	0.973245	-3.63613	LUM	NM_002345
259307	2498	-1.00364	-0.226728	-2.41395	0.0490794	0.973245	-3.63727	IL4I1	NM_001258017
430	1849	-1.26323	-1.36995	-2.56029	0.0399132	0.973245	-3.63896	ASCL2	NM_005170
9242	2058	-0.672623	1.23753	-2.40095	0.0499937	0.973245	-3.64101	MSC	NM_005098
121340	3479	1.51654	-1.42207	2.56436	0.0396855	0.973245	-3.6417	SP7	NM_001173467
100033455	82	-0.757514	1.56226	-2.41254	0.0491782	0.973245	-3.64248	SNORD115-17	NR_003309
3452	1024	2.44786	-3.79984	2.96781	0.0227015	0.973245	-3.64265	IFNA21	NM_002175
105373395	1460	2.61631	-4.4588	3.06355	0.019941	0.973245	-3.64708	LOC105373395	XM_011509086
100506697	2087	-1.0418	-0.543407	-2.42814	0.0481016	0.973245	-3.64919	LINC00327	NR_038995
101927651	937	-1.06393	-0.233754	-2.4011	0.0499828	0.973245	-3.65022	LINC01927	NR_110784
80832	3417	-0.654801	1.59433	-2.40777	0.0495121	0.973245	-3.65027	APOL4	NM_030643
6332	7872	-0.707176	2.95473	-2.48897	0.0441343	0.973245	-3.65068	SCN7A	NM_002976
642597	3054	-1.31885	1.86401	-2.41744	0.0488374	0.973245	-3.65081	AKAIN1	NM_001145194
3117	1660	4.12563	-1.00718	2.51099	0.0427839	0.973245	-3.6509	HLA-DQA1	NM_002122
441733	11532	0.810516	2.55877	2.45924	0.046029	0.973245	-3.6511	PRKXP1	NR_073405
2835	4850	-0.725298	4.27632	-2.57535	0.0390774	0.973245	-3.65119	GPR12	NM_005288
101927720	878	2.6454	-2.95537	2.7803	0.0293626	0.973245	-3.6515	ZNF793-AS1	NR_110723
154288	1551	-2.24108	-3.94526	-2.9618	0.0228878	0.973245	-3.65187	KHDC3L	NM_001017361
400932	4185	4.03505	-2.99239	2.75522	0.0304004	0.973245	-3.65476	LINC00898	NM_001001693
54566	8156	0.850812	5.60062	2.6314	0.0361233	0.973245	-3.65658	EPB41L4B	NM_018424
100616242	59	-2.04232	-4.32911	-3.00584	0.0215588	0.973245	-3.65987	MIR4673	NR_039820
386653	964	2.96829	-4.2808	3.00738	0.0215136	0.973245	-3.6601	IL31	NM_001014336
9840	8789	1.43325	3.99138	2.53996	0.041072	0.973245	-3.66108	TESPA1	NM_001098815
101928944	1548	-1.76877	-1.15053	-2.48874	0.0441491	0.973245	-3.6677	LOC101928944	NR_120570
399815	2112	0.832884	-0.751822	2.42603	0.0482463	0.973245	-3.67089	LOC399815	NR_027282
53632	2299	3.08587	-3.38739	2.81745	0.0278938	0.973245	-3.67358	PRKAG3	NM_017431
267002	5948	0.665544	2.34125	2.42627	0.0482295	0.973245	-3.67616	PGBD2	NM_001017434
6241	3434	-3.32063	-3.37457	-2.80578	0.0283466	0.973245	-3.67829	RRM2	NM_001034
100505806	1488	-0.969344	-0.967835	-2.44111	0.0472259	0.973245	-3.67926	SNHG18	NR_045196
728689	3053	-1.49137	-2.53819	-2.68143	0.0336851	0.973245	-3.67937	EIF3CL	NM_001099661
10846	9471	-0.725021	4.80529	-2.58315	0.0386516	0.973245	-3.67942	PDE10A	NM_001130690
1956	6571	0.970738	4.81027	2.57743	0.0389633	0.973245	-3.68213	EGFR	NM_001346897
84570	10311	-1.39588	5.39567	-2.6011	0.0376902	0.973245	-3.68557	COL25A1	NM_001256074
150209	2528	0.83398	4.63045	2.5665	0.0395663	0.973245	-3.68561	AIFM3	NM_001018060
54020	8586	0.614197	4.10492	2.53736	0.0412226	0.973245	-3.68605	SLC37A1	NM_001320537
105371930	844	2.29535	-5.10918	3.07022	0.0197625	0.973245	-3.68712	LOC105371930	XM_011508798
100422556	455	1.04418	-1.42589	2.50012	0.0434447	0.973245	-3.68736	LOC100422556	NR_109775
767606	71	-0.643434	2.06982	-2.40093	0.0499949	0.973245	-3.68873	SNORD114-26	NR_003219
51316	2059	-3.24253	-1.12076	-2.45818	0.0460986	0.973245	-3.69209	PLAC8	NM_001130715
151234	1875	2.41971	-2.71534	2.66506	0.0344633	0.973245	-3.69252	SULT1C2P1	NR_037191
5265	3687	-1.98272	-0.989505	-2.42765	0.0481356	0.973245	-3.70025	SERPINA1	NM_000295
347853	1797	-1.18036	-1.6903	-2.52594	0.0418909	0.973245	-3.70109	TBX10	NM_005995
100505893	601	-1.94516	-1.99777	-2.55169	0.0403989	0.973245	-3.70182	SLIT2-IT1	NR_037876
100507506	2277	-1.15079	-1.11875	-2.43186	0.0478492	0.973245	-3.70291	LOC100507506	NR_103764
100302137	80	-2.79664	-4.37173	-2.91194	0.0244989	0.973245	-3.70512	MIR1914	NR_031735
100302281	73	2.66102	-3.69676	2.81724	0.0279019	0.973245	-3.70598	MIR1208	NR_031613
100873980	337	-1.66025	-1.83262	-2.52733	0.0418091	0.973245	-3.7075	RERG-AS1	NR_046559
2697	3169	0.968348	8.21869	2.66599	0.0344183	0.973245	-3.70893	GJA1	NM_000165
374872	2570	1.07954	-1.02906	2.41165	0.0492403	0.973245	-3.71078	PEAK3	NM_198532
100509620	2907	1.73957	-1.62179	2.48706	0.0442536	0.973245	-3.71168	LOC100509620	XM_005276965
153218	509	-2.4296	-2.99385	-2.68472	0.0335307	0.973245	-3.71203	SPINK13	NM_001040129
401027	2256	-1.35531	-1.33252	-2.44785	0.0467773	0.973245	-3.71564	C2orf66	NM_213608
25956	4612	0.680268	5.06328	2.56376	0.0397192	0.973245	-3.71973	SEC31B	NM_015490
100873065	557	2.96106	-3.01253	2.65577	0.0349132	0.973245	-3.72178	PTCHD1-AS	NR_046436
729930	1105	-1.58195	-2.27663	-2.56292	0.0397661	0.973245	-3.72411	LOC729930	NR_077244
101954277	167	-2.45716	-1.67727	-2.46639	0.0455658	0.973245	-3.72548	RNVU1-19	NR_104086
728377	4204	2.4889	-3.92391	2.7996	0.0285895	0.973245	-3.72762	ARHGEF34P	NR_033942
63930	3366	-2.80178	-4.06521	-2.81808	0.0278694	0.973245	-3.72769	LINC01749	NR_033370
407031	89	-2.65642	-3.58181	-2.74556	0.0308105	0.973245	-3.73048	MIR30C1	NR_029833
6943	3655	-2.52487	-3.41016	-2.71177	0.032291	0.973245	-3.73414	TCF21	NM_003206
2189	2631	0.683874	3.27724	2.4401	0.0472938	0.973245	-3.73987	FANCG	NM_004629
138255	1101	-1.40975	-1.4514	-2.43117	0.0478961	0.973245	-3.74044	C9orf135	NM_001010940
83444	1261	2.36599	-2.44286	2.53811	0.0411791	0.973245	-3.74176	INO80B	NM_031288
55584	2276	-3.42544	-4.24118	-2.8141	0.0280232	0.973245	-3.74327	CHRNA9	NM_017581
8638	2085	2.87519	-3.07368	2.62345	0.0365277	0.973245	-3.74557	OASL	NM_001261825
100996582	1893	-2.98704	-3.57045	-2.70998	0.0323715	0.973245	-3.74642	FAM74A7	NR_126166
644316	2521	-3.06818	-2.60085	-2.54474	0.0407962	0.973245	-3.74823	FLJ43315	NR_033856
406924	73	1.15738	-1.67108	2.44483	0.0469781	0.973245	-3.75059	MIR134	NR_029698
10738	1501	-2.15036	-3.9068	-2.73471	0.031278	0.973245	-3.75397	RFPL3	NM_001098535
160364	3206	-3.01211	-5.17171	-2.9092	0.0245909	0.973245	-3.75496	CLEC12A	NM_001207010
140691	1911	1.93586	-5.09627	2.89134	0.0251998	0.973245	-3.75948	TRIM69	NM_001301144
100302125	144	2.23904	-4.9536	2.85969	0.0263181	0.973245	-3.7633	MIR1289-1	NR_031620
7151	2431	1.02189	-6.13746	3.03529	0.0207161	0.973245	-3.76333	TOP1P1	NR_002719
100422866	68	-2.46134	-3.81495	-2.70728	0.0324935	0.973245	-3.76352	MIR3115	NR_036057
90523	7974	0.613679	3.46324	2.43519	0.0476235	0.973245	-3.7641	MLIP	NM_001281746
3718	6186	-0.669839	3.39942	-2.43192	0.0478452	0.973245	-3.76507	JAK3	NM_000215
100507056	2795	2.38937	-4.64921	2.81308	0.0280626	0.973245	-3.76511	CCAT1	NR_108049
149134	1123	3.23487	-2.1783	2.4542	0.0463585	0.973245	-3.76588	LINC01341	NM_207326
101410538	1749	1.02924	-1.85104	2.44595	0.0469032	0.973245	-3.76737	MMP24OS	NM_001355003
652995	2314	2.21261	-5.54339	2.9206	0.0242108	0.973245	-3.76865	UCA1	NR_015379
643	3107	2.57331	-1.69213	2.40215	0.0499081	0.973245	-3.76904	CXCR5	NM_001716
374387	649	2.49365	-3.58574	2.66776	0.0343335	0.973245	-3.77084	DKFZp779M0652	NM_199137
317781	4734	0.601328	5.02877	2.52289	0.0420714	0.973245	-3.77363	DDX51	NM_175066
158696	2908	-0.72652	3.92937	-2.46146	0.0458848	0.973245	-3.77379	LINC00889	NR_026935
9254	5865	0.5943	4.76221	2.50939	0.0428806	0.973245	-3.77417	CACNA2D2	NM_001005505
219956	2459	1.41488	-5.93761	2.96976	0.0226411	0.973245	-3.77492	OR9Q1	NM_001005212
170961	5581	0.707955	5.31059	2.53336	0.0414552	0.973245	-3.77551	ANKRD24	NM_133475
101929412	2130	2.84062	-4.06263	2.71854	0.0319884	0.973245	-3.77617	LINC02212	NR_104606
9038	1147	-1.72522	-5.11365	-2.85064	0.0266477	0.973245	-3.77829	TAAR5	NM_003967
10761	1579	2.02923	-4.65349	2.77547	0.0295596	0.973245	-3.78172	PLAC1	NM_001316887
9787	3192	-3.36255	-3.98421	-2.68526	0.0335056	0.973245	-3.78793	DLGAP5	NM_001146015
100506696	764	2.35437	-5.47384	2.85891	0.0263465	0.973245	-3.78882	PCAT6	NR_046325
101929184	779	-1.80849	-3.02886	-2.5537	0.0402851	0.973245	-3.79081	LINC01031	NR_125789
100846993	100	-2.81342	-5.23575	-2.82517	0.0275987	0.973245	-3.79329	MIR5009	NR_049807
26828	116	-1.42295	-2.66736	-2.50464	0.0431689	0.973245	-3.79353	RNU5F-1	NR_002753
105370059	763	3.01648	-4.93884	2.77045	0.0297656	0.973245	-3.79739	LINC02350	NR_146291
100616277	87	2.65095	-5.32227	2.81261	0.0280809	0.973245	-3.79855	MIR4522	NR_039748
128864	570	-2.27367	-3.78199	-2.62725	0.036334	0.973245	-3.79998	C20orf144	NM_080825
4604	4031	0.876877	4.90699	2.49327	0.0438675	0.973245	-3.80333	MYBPC1	NM_001254718
9671	5823	-0.641316	6.12868	-2.54334	0.040877	0.973245	-3.8036	WSCD2	NM_001304447
23024	5361	0.660323	5.73522	2.52841	0.0417452	0.973245	-3.8049	PDZRN3	NM_001303139
100422999	69	1.68453	-5.80264	2.86817	0.0260133	0.973245	-3.80532	MIR4278	NR_036242
256933	617	-1.45952	-2.35075	-2.443	0.0470996	0.973245	-3.8055	NPB	NM_148896
89869	7294	2.20362	-5.54459	2.82787	0.0274959	0.973245	-3.80568	PLCZ1	NM_001330769
127391	741	2.07071	-5.61319	2.83778	0.0271233	0.973245	-3.80585	TMCO2	NM_001008740
414301	2615	2.81528	-3.12541	2.52156	0.0421508	0.973245	-3.80713	DDI1	NM_001001711
254896	1242	2.0008	-5.64695	2.83162	0.0273543	0.973245	-3.81036	LOC254896	NR_046173
101927541	705	-0.81828	-2.75863	-2.48821	0.0441818	0.973245	-3.81291	LINC01273	NR_109943
84624	6551	-1.97658	4.19003	-2.43434	0.0476809	0.973245	-3.81517	FNDC1	NM_032532
406891	84	-2.90248	-3.4758	-2.55709	0.0400935	0.973245	-3.81791	MIRLET7I	NR_029661
338662	945	2.26308	-5.51456	2.79281	0.0288589	0.973245	-3.81816	OR8D4	NM_001005197
27198	2977	-2.45836	-3.61422	-2.57477	0.0391093	0.973245	-3.81863	HCAR1	NM_032554
646498	1159	2.50182	-2.96437	2.47838	0.0447998	0.973245	-3.8213	C3orf84	NM_001080528
730202	679	-1.87077	-3.12237	-2.50753	0.0429929	0.973245	-3.82272	LOC730202	NR_122121
728495	1883	-2.56592	-4.04181	-2.61039	0.0372023	0.973245	-3.82396	FAM74A3	NM_001098718
120237	1032	1.14867	-6.07085	2.84833	0.0267322	0.973245	-3.82859	DBX1	NM_001029865
400120	3207	-0.787915	5.5009	-2.50253	0.0432977	0.973245	-3.83003	SERTM1	NM_203451
101928193	3014	2.77345	-3.07539	2.47174	0.0452222	0.973245	-3.83152	LOC101928193	XM_011519275
102724560	3633	4.27168	-2.83671	2.4226	0.0484813	0.973245	-3.83192	CBSL	NM_001321073
93190	1048	-2.1461	-2.99417	-2.46314	0.0457761	0.973245	-3.83678	C1orf158	NM_001330361
101954264	164	-2.27567	-4.086	-2.58637	0.0384768	0.973245	-3.8372	RNVU1-4	NR_104073
374739	1862	-1.43731	-2.65479	-2.42853	0.0480753	0.973245	-3.8374	TEPP	NM_199046
201140	1120	2.39278	-4.99109	2.68935	0.0333151	0.973245	-3.83779	DHRS7C	NM_001105571
693229	94	-2.16063	-5.55464	-2.75296	0.0304957	0.973245	-3.8418	MIR644A	NR_030374
1419	626	-2.5475	-4.76096	-2.65131	0.0351316	0.973245	-3.84367	CRYGB	NM_005210
1630	10624	-0.72574	5.50418	-2.49024	0.0440552	0.973245	-3.84723	DCC	NM_005215
647288	2629	-1.77263	-3.77449	-2.5189	0.0423091	0.973245	-3.85259	CTAGE11P	NR_027466
374890	1112	2.04623	-5.62524	2.72309	0.0317867	0.973245	-3.85331	LINC01785	NR_135233
1294	9367	0.785253	4.52609	2.43406	0.0477004	0.973245	-3.8563	COL7A1	NM_000094
6010	2768	2.4763	-4.95053	2.63731	0.0358257	0.973245	-3.85874	RHO	NM_000539
646799	1783	1.41286	-5.94337	2.74639	0.0307751	0.973245	-3.86145	ZAR1L	NM_001136571
83639	1778	-1.86595	-2.89503	-2.40877	0.0494415	0.973245	-3.86296	TEX101	NM_001130011
284576	2781	2.6876	-4.25684	2.55507	0.0402075	0.973245	-3.86363	LEMD1-AS1	NR_038425
103724387	535	1.8607	-4.6572	2.59233	0.0381566	0.973245	-3.86503	LINC01058	NR_125771
266722	10997	-0.68227	6.87566	-2.51917	0.0422929	0.973245	-3.86614	HS6ST3	NM_153456
100616118	63	1.87031	-5.71353	2.70338	0.0326703	0.973245	-3.86638	MIR4486	NR_039706
100302289	70	2.91738	-4.09257	2.53258	0.0415009	0.973245	-3.8677	MIR1251	NR_031653
219875	957	2.28199	-5.50688	2.67202	0.03413	0.973245	-3.86822	OR4D5	NM_001001965
84941	3238	2.21249	-3.85744	2.50343	0.0432423	0.973245	-3.86825	HSH2D	NM_001291274
8419	1577	2.63383	-3.60969	2.47772	0.0448416	0.973245	-3.86988	BFSP2	NM_003571
100616499	80	1.88591	-5.70028	2.6898	0.033294	0.973245	-3.87128	MIR4435-1	NR_039634
26834	141	0.696234	5.49046	2.47032	0.0453132	0.973245	-3.87144	RNU4-2	NR_003137
6317	1777	-2.5646	-5.34451	-2.64638	0.0353745	0.973245	-3.87507	SERPINB3	NM_006919
104355143	391	1.66888	-3.75655	2.47459	0.0450408	0.973245	-3.87542	TXNDC12-AS1	NR_126385
6892	4081	1.43643	-5.93012	2.70431	0.0326283	0.973245	-3.87768	TAPBP	NM_003190
6276	1997	-2.3403	-4.11513	-2.50702	0.0430239	0.973245	-3.87826	S100A5	NM_002962
102724776	449	-1.64668	-3.41924	-2.43285	0.0477821	0.973245	-3.87981	LOC102724776	NR_125937
6288	678	-1.84865	-5.72111	-2.67881	0.0338081	0.973245	-3.88152	SAA1	NM_000331
105373480	4479	-2.08928	-3.94608	-2.48159	0.0445971	0.973245	-3.88188	LOC105373480	XR_922709
4312	2055	1.56018	-5.86926	2.68513	0.0335114	0.973245	-3.88229	MMP1	NM_001145938
6820	1515	2.99503	-3.91346	2.48235	0.044549	0.973245	-3.88512	SULT2B1	NM_004605
130399	9077	-0.913507	5.14105	-2.44455	0.0469965	0.973245	-3.88756	ACVR1C	NM_001111031
101927708	578	-2.48897	-3.78607	-2.45629	0.0462215	0.973245	-3.88892	LOC101927708	NR_126335
54492	6443	-0.64203	5.03806	-2.43828	0.0474159	0.973245	-3.89134	NEURL1B	NM_001142651
4512	1542	-1.00636	9.87361	-2.57033	0.039354	0.973245	-3.89334	COX1	YP_003024028
170393	738	1.5498	-5.86926	2.65721	0.0348428	0.973245	-3.89379	C10orf91	NM_173541
340146	2403	1.27205	-6.0131	2.67044	0.0342054	0.973245	-3.89572	SLC35D3	NM_001008783
342184	19808	0.625505	5.52982	2.45318	0.0464255	0.973245	-3.89748	FMN1	NM_001103184
165530	3769	1.704	-5.21049	2.57096	0.0393192	0.973245	-3.90309	CLEC4F	NM_001258027
100847069	54	2.66106	-5.31313	2.56693	0.0395426	0.973245	-3.90396	MIR5590	NR_049856
58498	931	2.66459	-4.51488	2.49542	0.043734	0.973245	-3.90461	MYL7	NM_021223
22997	5892	0.869335	4.66072	2.4052	0.0496926	0.973245	-3.90468	IGSF9B	NM_001277285
150350	4160	-2.04169	-5.61176	-2.60925	0.0372615	0.973245	-3.90501	ENTHD1	NM_152512
693196	67	0.738493	-6.27912	2.67837	0.0338288	0.973245	-3.90538	MIR611	NR_030342
2115	8217	-1.0381	4.95213	-2.42157	0.048552	0.973245	-3.90557	ETV1	NM_001163147
285370	2869	-2.86288	-5.205	-2.55506	0.0402083	0.973245	-3.90816	LINC00606	NR_027102
138065	3544	2.30076	-3.7243	2.41423	0.0490603	0.973245	-3.90859	RNF183	NM_145051
644070	1459	2.8847	-4.16147	2.45484	0.0463168	0.973245	-3.90956	GSG1L2	NM_001310219
100287814	597	2.37219	-4.30722	2.46076	0.0459307	0.973245	-3.91144	LINC00582	NR_034037
2214	2403	-0.872837	5.28313	-2.43144	0.0478777	0.973245	-3.91442	FCGR3A	NM_000569
100505938	1073	2.08678	-5.02669	2.52003	0.0422419	0.973245	-3.91671	LOC100505938	NR_125740
440292	535	2.65097	-5.31875	2.53862	0.0411491	0.973245	-3.91692	LOC440292	XM_011508506
619344	519	1.27558	-6.00998	2.61702	0.0368583	0.973245	-3.91746	LINC01298	NR_046232
653820	4476	2.12235	-4.11178	2.42818	0.0480993	0.973245	-3.91827	FAM72B	NM_001100910
7264	1545	1.51159	-5.8937	2.58882	0.0383448	0.973245	-3.92355	TSTA3	NM_001317783
101927489	472	-1.87188	-4.76935	-2.4798	0.0447101	0.973245	-3.92379	TCERG1L-AS1	NR_120623
8828	7759	-0.707907	6.21826	-2.45811	0.0461032	0.973245	-3.92424	NRP2	NM_003872
730249	2210	2.70916	-5.29234	2.51821	0.04235	0.973245	-3.92487	ACOD1	NM_001258406
613211	1096	2.43864	-4.34331	2.43651	0.0475345	0.973245	-3.92537	DEFB134	NM_001033019
101929771	423	1.70894	-5.79336	2.56894	0.0394306	0.973245	-3.92706	LINC01655	NR_125989
26775	132	-3.03444	-4.18643	-2.40937	0.0493993	0.973245	-3.9332	SNORA72	NR_002581
8388	972	2.01517	-5.43799	2.50069	0.0434101	0.973245	-3.9424	OR1E2	NM_003554
1233	1657	2.26348	-5.51012	2.49265	0.0439059	0.973245	-3.94675	CCR4	NM_005508
121599	1799	-3.0797	-4.80478	-2.43468	0.0476583	0.973245	-3.94677	SPIC	NM_152323
84419	953	1.45433	-5.34672	2.48292	0.0445135	0.973245	-3.94913	C15orf48	NM_032413
135948	954	2.46864	-5.02732	2.43765	0.0474578	0.973245	-3.95379	OR2F2	NM_001004685
103752588	793	2.30712	-4.80666	2.41431	0.0490544	0.973245	-3.95655	PACERR	NR_125801
101929608	1253	1.81794	-5.74067	2.48668	0.0442777	0.973245	-3.96018	LINC01726	NR_109878
100302128	138	-2.62654	-5.11537	-2.42796	0.0481141	0.973245	-3.96328	MIR1302-3	NR_031632
100302170	59	1.73157	-5.78014	2.47617	0.0449401	0.973245	-3.9666	MIR1206	NR_031611
5020	650	2.70378	-5.29697	2.40988	0.049364	0.973245	-3.9749	OXT	NM_000915
93978	1613	1.92293	-5.68532	2.44113	0.0472247	0.973245	-3.97783	CLEC6A	NM_001007033
647946	2147	-1.97918	-5.65184	-2.43576	0.0475853	0.973245	-3.9825	MIR924HG	NR_024391
574508	84	-2.05069	-5.62257	-2.42765	0.0481353	0.973245	-3.98483	MIR505	NR_030230
3670	3327	1.999	-5.65099	2.41532	0.0489841	0.973245	-3.98789	ISL1	NM_002202
26871	164	2.10432	-5.59682	2.40591	0.0496425	0.973245	-3.98978	RNU1-1	NR_004430
101927549	509	-2.12093	-5.57518	-2.40591	0.0496426	0.973245	-3.99254	LOC101927549	NR_120625
85495	341	0.918285	12.0852	2.44852	0.0467333	0.973245	-4.12867	RPPH1	NR_002312
2670	4034	0.640879	12.2298	2.4145	0.0490411	0.973245	-4.18099	GFAP	NM_001131019

## Sheet: diffgenes_GSE53697_PFC
GeneID	Length	logFC	AveExpr	t	P.Value	adj.P.Val	B	Symbol	Refseq
100506474	1944	-0.66044	-0.0710547	-4.82244	0.000201015	1	-0.380599	LOC100506474	NR_038434
2846	3644	1.14344	0.241129	4.45472	0.000423215	1	-0.730843	LPAR4	NM_001278000
101928176	1079	0.84766	0.62277	4.03951	0.000995038	1	-1.11637	LINC01411	NR_125806
644139	3466	1.19488	1.39938	3.80558	0.00161833	1	-1.28684	PIRT	NM_001101387
9376	2234	-0.677967	0.763002	-3.85371	0.00146394	1	-1.31681	SLC22A8	NM_001184732
60401	4885	1.11221	1.08223	3.82399	0.00155742	1	-1.31732	EDA2R	NM_001199687
100379345	617	0.790117	-0.475606	4.15065	0.000790552	1	-1.34478	MIR181A2HG	NR_038975
9955	6127	0.809503	-0.0303299	3.73481	0.00187564	1	-1.69169	HS3ST3A1	NM_006042
960	7389	1.50243	4.86422	3.38225	0.00391593	1	-1.76564	CD44	NM_000610
167410	3967	0.751402	4.49815	3.33005	0.0043664	1	-1.85771	LIX1	NM_153234
112597	959	-0.66226	0.188145	-3.5219	0.00292545	1	-1.89666	CYTOR	NR_024204
101929052	2881	1.4359	-0.554705	3.66733	0.00215926	1	-1.95985	LINC00836	NR_108067
4973	2695	0.888428	2.60724	3.22845	0.00539604	1	-2.06478	OLR1	NM_001172632
2670	4034	0.827837	11.3571	3.20122	0.00571063	1	-2.08331	GFAP	NM_001131019
54363	1746	-1.5359	-5.76985	-4.38714	0.000485955	1	-2.08499	HAO1	NM_017545
358	3172	0.932436	6.15577	3.19909	0.00573598	1	-2.08905	AQP1	NM_000385
653162	1440	-0.969982	-1.96073	-3.91884	0.00127841	1	-2.09104	RPSAP9	NR_026890
101927215	3851	1.30738	-0.189065	3.46463	0.00329717	1	-2.09565	LINC01266	NR_110118
100750246	652	-1.22852	-3.04433	-4.02564	0.00102407	1	-2.19991	HIF1A-AS1	NR_047116
100506747	1873	-2.0414	-4.46568	-4.10832	0.000862879	1	-2.23218	LOC100506747	NR_036557
100616322	80	-1.82276	-4.74867	-4.12318	0.000836749	1	-2.23518	MIR4682	NR_039830
100862704	1143	0.923442	-1.62504	3.61337	0.00241677	1	-2.32509	LINC00441	NR_046414
151790	2594	0.611356	2.83983	3.06192	0.00762582	1	-2.3307	WDR49	NM_001348951
503645	670	0.939398	-2.38176	3.77221	0.00173491	1	-2.35638	DPRXP4	NR_002221
101927845	2096	2.0846	-3.9922	3.9232	0.00126685	1	-2.36761	LOC101927845	NR_125427
389400	1911	1.9934	-3.36311	3.8455	0.00148917	1	-2.38567	GFRAL	NM_207410
89766	11357	-0.729461	-0.152596	-3.20005	0.00572452	1	-2.39116	UMODL1	NM_001004416
1305	3252	-0.848782	-0.655053	-3.2476	0.00518505	1	-2.43719	COL13A1	NM_001130103
219409	847	-1.69014	-5.42882	-3.87139	0.00141105	1	-2.455	GSX1	NM_145657
441282	5308	1.08401	-1.25636	3.36475	0.0040615	1	-2.4829	AKR1B15	NM_001080538
55026	4313	0.84078	2.1784	2.97461	0.00913502	1	-2.48998	TMEM255A	NM_001104544
135228	9377	0.761144	3.88281	2.96027	0.00940935	1	-2.49805	CD109	NM_001159587
6347	749	1.70885	0.0155917	3.12282	0.00672115	1	-2.50224	CCL2	NM_002982
200403	5353	1.04797	-0.276353	3.14021	0.00648278	1	-2.51272	VWA3B	NM_001345864
27202	2281	-0.831331	-0.901052	-3.21725	0.00552323	1	-2.52963	C5AR2	NM_001271749
390075	1034	-2.29688	-4.81987	-3.71833	0.00194126	1	-2.54959	OR52N5	NM_001001922
5196	1034	-1.9656	-5.14967	-3.73546	0.00187311	1	-2.5499	PF4	NM_002619
645431	2026	0.647554	-0.442683	3.12686	0.00666501	1	-2.55163	FUT8-AS1	NR_024334
83690	4585	0.855443	2.63637	2.90468	0.0105511	1	-2.592	CRISPLD1	NM_001286777
101929745	2573	1.5283	-5.68341	3.70457	0.00199778	1	-2.60114	LINC02119	NR_134272
102724484	1298	0.627769	0.763141	2.95518	0.00950863	1	-2.60482	LOC102724484	NR_120522
646029	1845	0.693406	-0.491052	3.09148	0.00717264	1	-2.60509	LOC646029	NM_001039908
100505702	4286	0.957901	3.82349	2.89002	0.0108741	1	-2.61684	LINC01094	NR_038303
653268	2407	-1.90618	-1.02268	-3.16238	0.00619097	1	-2.63175	AGAP7P	NM_001077685
286333	5802	1.04884	-1.65082	3.24644	0.00519762	1	-2.70045	FAM225A	NR_024366
102465512	67	-1.41858	-5.24178	-3.55089	0.00275358	1	-2.70761	MIR6851	NR_106910
2038	3390	-0.630627	-2.62262	-3.39304	0.00382869	1	-2.71487	EPB42	NM_000119
101928416	476	-0.846558	0.676354	-2.87361	0.0112469	1	-2.72455	LOC101928416	NR_120467
100134015	1794	0.585331	-0.179327	2.94098	0.00979119	1	-2.73881	UBOX5-AS1	NR_038395
50514	3291	2.10815	-1.91139	3.23445	0.005329	1	-2.74096	2018-12-01	NM_017418
100996570	1989	0.671	-0.727843	2.97918	0.0090492	1	-2.7865	NFIA-AS2	NR_110617
3589	2378	-1.14942	-2.15919	-3.20049	0.00571926	1	-2.8042	IL11	NM_000641
56961	2576	-0.60835	1.77146	-2.77076	0.0138837	1	-2.81856	SHD	NM_020209
284	4338	0.628459	2.33991	2.76434	0.0140668	1	-2.82009	ANGPT1	NM_001146
5083	3107	-1.74551	-4.98931	-3.39889	0.00378224	1	-2.82242	PAX9	NM_006194
100463285	1231	1.03261	-0.679666	2.94473	0.00971567	1	-2.82726	MTRNR2L4	NM_001190476
100126315	72	-1.8785	-4.48347	-3.36361	0.00407121	1	-2.83544	MIR665	NR_030617
170425	2685	1.64869	-4.62651	3.37108	0.00400828	1	-2.84309	LINC00858	NR_038220
100874114	554	2.05203	-2.53471	3.20546	0.00566042	1	-2.84576	CCDC13-AS1	NR_046732
4908	1461	-1.69089	-4.45026	-3.31843	0.00447356	1	-2.87358	NTF3	NM_001102654
10060	9397	0.638998	4.92956	2.74309	0.0146896	1	-2.88093	ABCC9	NM_005691
2949	1643	1.13625	2.38761	2.72466	0.0152514	1	-2.883	GSTM5	NM_000851
2998	5121	0.730167	3.24347	2.72289	0.0153065	1	-2.8901	GYS2	NM_021957
810	1380	-1.77226	-4.35242	-3.26323	0.00501895	1	-2.9172	CALML3	NM_005185
105377805	3965	-1.71524	-4.36328	-3.24638	0.00519829	1	-2.93223	LOC105377805	XM_011534854
4606	3598	-1.67198	-2.25969	-3.05167	0.00778944	1	-2.94024	MYBPC2	NM_004533
100129520	4825	-1.58971	-5.42824	-3.26715	0.00497818	1	-2.94505	TEX13C	NM_001195272
440970	7309	1.56493	-5.52216	3.27466	0.00490086	1	-2.94677	LINC00971	NR_033860
26786	86	-1.55306	-3.91855	-3.20902	0.00561873	1	-2.95069	SNORD62A	NR_002914
102724951	3449	-1.23924	-5.90778	-3.24486	0.00521476	1	-2.97556	LOC102724951	NM_001322036
720	5426	2.25121	-1.88349	2.98665	0.00891072	1	-2.97959	C4A	NM_001252204
54149	5433	0.62276	5.09336	2.6766	0.0168156	1	-2.99593	C21orf91	NM_001100420
6606	1846	-1.28711	-5.88496	-3.21337	0.00556803	1	-3.00106	SMN1	NM_000344
100507127	3070	0.884039	0.858757	2.67148	0.0169911	1	-3.00459	LINC00707	NR_038291
100507639	1025	2.45754	-2.49846	3.0167	0.00837403	1	-3.00647	LINC02432	NR_121625
101927045	2116	0.617148	-0.858662	2.80389	0.0129747	1	-3.01491	LOC101927045	NR_110032
101926889	2180	-0.644908	0.0958218	-2.68715	0.0164595	1	-3.03164	LOC101926889	NR_109994
147429	2392	0.620533	1.14247	2.6423	0.0180249	1	-3.03189	AQP4-AS1	NM_153010
23446	11988	0.69513	8.16418	2.6567	0.0175076	1	-3.03242	SLC44A1	NM_001286730
161159	599	-1.72611	-4.95856	-3.13678	0.00652908	1	-3.04313	ACTN1-AS1	NR_073422
100616331	76	-1.54878	-5.24368	-3.13843	0.00650678	1	-3.04972	MIR4650-2	NR_039794
104310351	568	-0.953488	-1.51099	-2.84738	0.011869	1	-3.06477	LINC01331	NR_126354
5076	4234	-1.71257	-3.87561	-3.06025	0.0076523	1	-3.07915	PAX2	NM_000278
4129	2773	0.597852	5.42279	2.6263	0.0186176	1	-3.0839	MAOB	NM_000898
121340	3479	1.06171	-1.36895	2.80831	0.0128579	1	-3.10213	SP7	NM_001173467
4922	1239	1.5748	-4.86328	3.05715	0.00770153	1	-3.11604	NTS	NM_006183
100847031	71	1.03335	-5.94149	3.07831	0.00737127	1	-3.11917	MIR5700	NR_049885
1287	7835	0.659059	6.20546	2.60702	0.019356	1	-3.11955	COL4A5	NM_000495
58529	1583	0.770508	-1.48189	2.80252	0.0130112	1	-3.12346	MYOZ1	NM_021245
94025	43816	-2.50375	-2.91449	-2.90341	0.0105787	1	-3.12555	MUC16	NM_024690
100506164	2293	-2.10196	-2.20348	-2.82302	0.0124767	1	-3.14555	HSFX1	NM_016153
114899	3826	0.615495	1.94192	2.555	0.0214917	1	-3.14746	C1QTNF3	NM_030945
3552	2928	0.730246	-1.76503	2.8197	0.0125618	1	-3.15204	IL1A	NM_000575
100506022	2438	0.688093	0.296381	2.58747	0.0201337	1	-3.15316	LOC100506022	NR_104622
6319	5468	0.605875	9.07353	2.57983	0.0204456	1	-3.15853	SCD	NM_005063
102724877	2062	1.42285	-4.09975	2.98182	0.00900001	1	-3.15996	LOC102724877	XM_011513352
100616220	47	-1.42259	-4.61084	-2.98871	0.00887286	1	-3.16308	MIR4736	NR_039889
26287	1509	-0.815987	-0.0359224	-2.59439	0.0198554	1	-3.16569	ANKRD2	NM_001129981
361	5447	0.969024	9.59327	2.56363	0.0211224	1	-3.18309	AQP4	NM_001317384
25763	501	-1.98485	-4.28763	-2.94971	0.0096164	1	-3.18686	HYPM	NM_012274
3596	1282	-1.52122	-4.42944	-2.95523	0.00950765	1	-3.18687	IL13	NM_001354991
1583	2428	0.608192	-0.331634	2.59984	0.0196385	1	-3.19124	CYP11A1	NM_000781
154664	23045	1.36524	-2.67065	2.85998	0.0115661	1	-3.20413	ABCA13	NM_152701
51214	2842	-1.90992	-5.01997	-2.94669	0.00967654	1	-3.20643	IGF2-AS	NM_016412
56650	2542	0.679767	7.86296	2.55018	0.0217008	1	-3.21371	CLDND1	NM_001040181
359821	667	1.9308	-2.80318	2.84302	0.0119757	1	-3.21848	MRPL42P5	NR_002208
84281	6026	0.591565	4.46318	2.53701	0.0222817	1	-3.22249	C2orf88	NM_001042519
285830	1905	1.62924	-5.62256	2.93892	0.0098328	1	-3.2305	HLA-F-AS1	NM_001003807
10876	879	1.93058	-4.58391	2.91101	0.0104145	1	-3.23434	EDDM3A	NM_006683
101928420	1478	1.32954	-5.78818	2.92923	0.0100311	1	-3.24219	LINC01490	NR_120468
100507144	1107	1.72831	-3.34784	2.86016	0.0115619	1	-3.24228	LOC100507144	NR_120528
23784	2037	-1.72122	-5.32945	-2.90526	0.0105384	1	-3.2493	POTEH	NM_001004053
677831	132	-1.12056	-2.3672	-2.76571	0.0140274	1	-3.25508	SNORA51	NR_002981
1057	985	-1.51203	-5.13478	-2.89413	0.0107825	1	-3.25668	CELP	NR_001275
27184	3892	1.5004	-2.05329	2.74405	0.014661	1	-3.25922	DISC2	NR_002227
5354	3200	0.939755	10.8831	2.50968	0.0235341	1	-3.26518	PLP1	NM_000533
611	1098	-0.913732	-2.52938	-2.7735	0.0138062	1	-3.26801	OPN1SW	NM_001708
3730	6721	0.710028	4.62094	2.50704	0.0236589	1	-3.27469	ANOS1	NM_000216
105378803	1772	0.725066	-0.924055	2.58104	0.0203962	1	-3.28316	LRRC53	XM_011542512
619562	130	-0.830604	-1.03508	-2.58418	0.0202676	1	-3.28454	SNORA3A	NR_002580
100506621	5176	1.01394	0.682623	2.47206	0.0253687	1	-3.29152	LINC01279	NR_109779
144486	2568	1.09546	-1.81474	2.68762	0.0164438	1	-3.29309	CEP83-AS1	NR_027035
105379194	909	1.5449	-4.65144	2.84334	0.0119677	1	-3.29517	LOC105379194	NR_134244
26793	71	-1.15346	-3.57185	-2.7915	0.0133078	1	-3.30937	SNORD56	NR_002739
101929582	1237	0.845208	-1.59339	2.63924	0.0181369	1	-3.31167	LINC01241	NR_121604
1524	3657	0.714887	3.51532	2.46465	0.0257458	1	-3.31685	CX3CR1	NM_001171171
100129940	8086	-0.9373	-1.28135	-2.57924	0.0204699	1	-3.32126	LOC100129940	NM_001292023
2015	3520	2.09422	-2.73178	2.72275	0.0153109	1	-3.32149	ADGRE1	NM_001256252
390212	1429	-1.65974	-5.43283	-2.8199	0.0125565	1	-3.32486	GPR152	NM_206997
187	3877	0.896143	4.63288	2.47419	0.0252613	1	-3.32848	APLNR	NM_005161
403150	2850	1.48983	-5.20789	2.81745	0.0126197	1	-3.3288	FLJ31356	NR_103831
105378994	888	-1.07868	-2.69779	-2.70705	0.0158076	1	-3.33958	LOC105378994	XR_948366
219874	1447	-1.35672	-4.11886	-2.76663	0.0140013	1	-3.34489	OR6T1	NM_001005187
768220	114	1.40588	-3.7778	2.75823	0.0142432	1	-3.34818	MIR765	NR_030527
728194	3482	-0.881666	-2.1791	-2.65503	0.0175665	1	-3.35012	RSPH10B2	NM_001099697
6941	3480	1.9734	-5.43697	2.79005	0.0133473	1	-3.35334	TCF19	NM_001077511
399827	3384	-0.901871	0.365903	-2.43078	0.0275374	1	-3.35624	LINC01164	NM_001001677
100422925	73	0.967686	-5.97681	2.79666	0.0131681	1	-3.35764	MIR4322	NR_036206
1269	3149	-1.4259	-5.29223	-2.77845	0.0136675	1	-3.35971	CNR2	NM_001841
55314	3639	0.718861	7.55579	2.46029	0.0259701	1	-3.36496	TMEM144	NM_018342
3753	6565	-1.02534	-2.16689	-2.63502	0.0182922	1	-3.36572	KCNE1	NM_000219
6006	3862	0.645837	-0.0512538	2.44095	0.0269873	1	-3.36772	RHCE	NM_001330430
219525	927	1.85991	-2.43389	2.65521	0.0175602	1	-3.36772	OR5AK4P	NR_036445
730112	1277	-0.60552	-1.08047	-2.51531	0.0232709	1	-3.36786	FAM166B	NM_001099951
101928696	670	0.62547	0.18451	2.42829	0.0276737	1	-3.36969	LOC101928696	NR_121196
100505547	822	1.79325	-4.32561	2.7479	0.0145465	1	-3.37069	LINC01208	NR_109968
606500	72	-1.13297	-2.48278	-2.64714	0.0178494	1	-3.37821	SNORD68	NR_002450
440292	535	1.78147	-2.97635	2.6851	0.0165279	1	-3.38006	LOC440292	XM_011508506
102466656	86	-0.852989	-6.09058	-2.76837	0.0139514	1	-3.3813	MIR6500	NR_106754
399715	2967	0.619849	2.11638	2.40137	0.0291884	1	-3.38133	LOC399715	NR_040079
100506422	2320	1.07333	-1.64486	2.57807	0.0205183	1	-3.38307	LOC100506422	NM_001004352
439934	910	-0.803497	-2.95738	-2.6819	0.0166357	1	-3.38759	LINC00575	NM_001033661
677816	128	-1.53216	-4.06043	-2.71483	0.0155595	1	-3.38914	SNORA35	NR_002993
643707	4563	-1.94573	-3.32278	-2.67444	0.0168894	1	-3.39332	GOLGA6L4	NM_001267536
57126	2222	-1.32914	-1.28532	-2.51188	0.0234311	1	-3.39576	CD177	NM_020406
100033444	82	-1.63246	-2.9145	-2.63502	0.0182925	1	-3.40686	SNORD115-7	NR_003299
101927630	442	-1.4735	-5.34823	-2.72392	0.0152745	1	-3.40719	LOC101927630	NR_110013
101059918	5172	2.68792	-3.31338	2.65369	0.0176143	1	-3.41494	GOLGA8R	NM_001282484
100422992	76	0.880883	-1.39241	2.51068	0.0234872	1	-3.42019	MIR3151	NR_036106
26188	945	-2.09075	-4.63058	-2.68737	0.0164521	1	-3.42349	OR1C1	NM_012353
102465497	60	1.25338	-4.40294	2.68906	0.0163957	1	-3.42378	MIR6828	NR_106886
85329	3019	1.74249	-4.11506	2.68045	0.0166846	1	-3.42521	LGALS12	NM_001142535
138065	3544	-1.32747	-3.45982	-2.64647	0.0178736	1	-3.4354	RNF183	NM_145051
164153	1508	-1.25063	-2.37805	-2.5714	0.0207953	1	-3.43868	UBL4B	NM_203412
102724341	1066	-0.624293	-1.36685	-2.47027	0.0254594	1	-3.45017	NEURL1-AS1	NR_120675
285782	3425	1.50535	-3.76104	2.63743	0.0182033	1	-3.45506	CAGE1	NM_001170692
2638	2267	1.55048	-4.00801	2.64145	0.018056	1	-3.45697	GC	NM_000583
25932	4471	0.670765	6.86614	2.40456	0.0290052	1	-3.4586	CLIC4	NM_013943
100130899	4246	1.2151	-3.16203	2.60515	0.0194291	1	-3.46697	LOC100130899	NR_039988
148870	3672	1.55543	-2.88353	2.58516	0.0202277	1	-3.46906	CCDC27	NM_152492
390063	1012	1.78814	-3.50834	2.6094	0.0192633	1	-3.47323	OR51I1	NM_001005288
3371	9360	0.801759	4.00333	2.37573	0.0307038	1	-3.47401	TNC	NM_002160
56676	650	1.31372	-3.23748	2.59761	0.0197266	1	-3.47602	ASCL3	NM_020646
100616231	58	-1.51399	-4.07878	-2.61548	0.0190287	1	-3.4773	MIR4519	NR_039744
389840	7479	-0.809525	-1.40565	-2.44736	0.0266462	1	-3.47863	MAP3K15	NM_001001671
2492	7389	0.906642	0.260874	2.33622	0.0331841	1	-3.48748	FSHR	NM_000145
56265	2400	-1.5934	-2.09702	-2.48686	0.0246312	1	-3.49195	CPXM1	NM_001184699
3134	3950	2.43883	-5.04084	2.61973	0.0188663	1	-3.49257	HLA-F	NM_001098478
27231	1141	-1.7326	-3.97891	-2.5933	0.019899	1	-3.49483	NMRK2	NM_001289117
2516	3377	-1.41887	-4.49463	-2.60193	0.0195558	1	-3.49771	NR5A1	NM_004959
284958	2748	1.4903	-4.03864	2.5931	0.0199067	1	-3.50005	NT5DC4	NM_001350494
100422847	80	1.09156	-5.50747	2.62333	0.0187295	1	-3.50039	MIR514B	NR_036173
100132288	2911	-1.34489	-0.364456	-2.3455	0.0325851	1	-3.50477	TEKT4P2	NM_001033515
1301	7723	-0.592318	4.82373	-2.36935	0.0310918	1	-3.50522	COL11A1	NM_001190709
360132	3093	1.78703	-2.77973	2.53247	0.022485	1	-3.50846	FKBP9P1	NM_182827
23569	3014	-1.62667	-1.32849	-2.40747	0.0288386	1	-3.51242	PADI4	NM_012387
100652833	4036	1.53446	-4.69854	2.59311	0.0199066	1	-3.51314	LOC100652833	XM_011543783
102466814	60	1.03852	-2.361	2.51232	0.0234103	1	-3.51442	MIR7151	NR_106973
643394	453	0.80547	-0.420173	2.32995	0.0335945	1	-3.53001	SPINK9	NM_001040433
728989	1076	-1.56318	-5.0836	-2.57303	0.0207274	1	-3.53276	LOC728989	NR_024442
2210	2871	0.653132	0.0319552	2.30266	0.0354373	1	-3.53819	FCGR1B	NM_001004340
80326	2950	-0.681266	-1.27082	-2.37675	0.0306419	1	-3.5406	WNT10A	NM_025216
103625684	107	1.57406	-2.91503	2.49422	0.0242723	1	-3.55396	RNU6-2	NR_125730
100996567	1165	1.42589	-4.96309	2.54928	0.0217399	1	-3.55555	ANTXRLP1	NR_103827
104169670	563	-0.766574	-2.04207	-2.43261	0.0274375	1	-3.55748	TMEM5-AS1	NR_126167
693203	98	-1.44392	-3.24094	-2.49647	0.0241638	1	-3.56032	MIR618	NR_030349
3597	5774	0.676444	4.16774	2.32435	0.0339655	1	-3.56215	IL13RA1	NM_001560
142827	2076	0.710496	0.960381	2.26909	0.0378348	1	-3.56302	ACSM6	NM_207321
728716	568	-1.64064	-4.6413	-2.52715	0.0227258	1	-3.56495	LINC01346	NR_040065
100302259	83	1.23175	-5.84181	2.54528	0.021915	1	-3.56951	MIR1202	NR_031606
100616270	73	-1.43142	-5.14184	-2.53027	0.0225846	1	-3.5711	MIR4651	NR_039795
56917	3513	-0.637266	3.82226	-2.31259	0.0347563	1	-3.57156	MEIS3	NM_001009813
4159	1084	-1.32484	-5.19807	-2.52883	0.0226496	1	-3.57362	MC3R	NM_019888
100616498	79	-1.16608	-5.94041	-2.53797	0.0222386	1	-3.57474	MIR378E	NR_039609
7475	2603	-0.935133	-1.63941	-2.37663	0.030649	1	-3.57529	WNT6	NM_006522
29935	1560	-0.637763	-0.626314	-2.2963	0.0358804	1	-3.57804	RPA4	NM_013347
9635	4248	1.4641	-1.53382	2.37687	0.0306347	1	-3.57879	CLCA2	NM_006536
254427	3770	-0.996198	-1.17117	-2.33128	0.0335073	1	-3.58069	PROSER2	NM_153256
388152	3356	-1.55228	-2.60648	-2.42216	0.0280118	1	-3.59006	GOLGA2P7	NM_203426
3136	1519	2.75654	-4.13597	2.49105	0.0244265	1	-3.59162	HLA-H	NR_001434
730227	2741	0.83335	-2.20472	2.41936	0.0281678	1	-3.59402	LINC01136	NR_034150
101929479	1489	-0.973233	-2.06581	-2.39288	0.0296821	1	-3.59477	LOC101929479	XM_011508519
9501	3000	-0.980521	-2.4391	-2.41787	0.0282512	1	-3.59601	RPH3AL	NM_001190411
246754	812	1.29312	-3.7069	2.47562	0.0251892	1	-3.59665	MTVR2	NR_027025
693205	95	1.51541	-4.06851	2.47986	0.0249774	1	-3.59997	MIR620	NR_030351
2766	1658	0.641527	2.28014	2.2575	0.0386968	1	-3.59999	GMPR	NM_006877
10588	2542	-0.587365	-1.64981	-2.35368	0.0320655	1	-3.60198	MTHFS	NM_001199758
574454	102	-1.29503	-3.405	-2.45856	0.0260595	1	-3.60214	MIR496	NR_030176
138805	960	0.672242	-2.56349	2.43205	0.0274681	1	-3.60542	OR13F1	NM_001004485
647166	2268	-1.35488	-5.36388	-2.48719	0.0246154	1	-3.61131	C13orf42	NM_001351589
104266961	662	1.22485	-1.88749	2.37175	0.0309452	1	-3.61331	LINC01221	NR_126351
2123	3010	0.586733	5.62837	2.30388	0.0353529	1	-3.62004	EVI2A	NM_001003927
100505806	1488	0.798288	-0.125395	2.23844	0.040154	1	-3.62506	SNHG18	NR_045196
80111	1668	-1.47093	-3.22724	-2.42004	0.0281301	1	-3.62824	C3orf36	NM_025041
100616130	87	1.18136	-3.67627	2.43858	0.0271146	1	-3.62847	MIR4526	NR_039752
284344	1721	1.5263	-1.35982	2.31135	0.0348406	1	-3.63149	LOC284344	NR_033888
1735	2102	-0.81969	-1.33569	-2.29658	0.0358607	1	-3.63209	DIO3	NM_001362
136991	1921	1.30064	-3.03772	2.41625	0.0283421	1	-3.63237	ASZ1	NM_001301821
101928222	1150	-1.16631	-2.69553	-2.39053	0.0298202	1	-3.63259	LOC101928222	NR_110235
139378	10155	-1.2851	-3.87677	-2.43258	0.0274395	1	-3.63493	ADGRG4	NM_153834
8048	1464	0.700782	-2.1997	2.37649	0.0306575	1	-3.63583	CSRP3	NM_003476
100422860	67	-0.845862	-1.09136	-2.27049	0.0377312	1	-3.64048	MIR4292	NR_036251
51285	3404	0.630785	3.20617	2.25073	0.0392086	1	-3.6436	RASL12	NM_001307930
100528018	2463	0.608869	-6.1685	2.45927	0.0260228	1	-3.64506	ARL2-SNX15	NR_037650
406941	89	-0.780795	-1.64969	-2.30707	0.0351337	1	-3.64808	MIR149	NR_029702
8082	4972	0.625162	4.37179	2.27346	0.0375138	1	-3.64933	SSPN	NM_001135823
51733	3215	-0.804657	-1.29583	-2.26858	0.0378722	1	-3.65849	UPB1	NM_016327
400619	2265	1.67149	-3.98519	2.40185	0.0291608	1	-3.66685	LINC00511	NR_033876
170712	1019	0.843903	-5.94188	2.4307	0.0275422	1	-3.66792	COX7B2	NM_130902
64284	2027	-0.612619	-1.15263	-2.24888	0.0393499	1	-3.66866	RAB17	NM_022449
102724094	407	-0.820169	-1.64875	-2.28632	0.036586	1	-3.66908	LOC102724094	NR_120519
103695365	721	1.46648	-4.66786	2.40793	0.0288124	1	-3.67247	LINC01435	NR_125760
100616242	59	-1.12437	-5.15391	-2.41175	0.0285956	1	-3.67401	MIR4673	NR_039820
105376544	1754	-0.848502	-2.45721	-2.33833	0.0330468	1	-3.67501	LOC105376544	XR_001748472
100302179	83	1.31332	-3.95409	2.39063	0.0298143	1	-3.67567	MIR1270	NR_036053
727993	1802	1.11705	-3.99984	2.38991	0.029857	1	-3.67681	PDYN-AS1	NR_134520
102465881	78	1.3111	-4.00378	2.38694	0.0300321	1	-3.67969	MIR8087	NR_107054
693169	97	1.41815	-4.87157	2.40039	0.0292452	1	-3.68194	MIR584	NR_030310
101927934	1108	1.2257	-4.9622	2.40031	0.0292499	1	-3.6835	LINC01843	NR_105045
497048	1190	1.51126	-5.10609	2.4	0.0292675	1	-3.68511	KU-MEL-3	NM_001011540
101927043	2749	0.988214	-0.378103	2.19708	0.0434949	1	-3.68646	LOC101927043	NR_110207
9227	5325	0.626633	1.01671	2.17835	0.0450902	1	-3.68652	LRAT	NM_001301645
10316	6275	1.05293	-2.55273	2.33435	0.0333062	1	-3.68989	NMUR1	NM_006056
130	3484	1.35776	-1.96247	2.2967	0.0358525	1	-3.69025	ADH6	NM_000672
152065	3995	-0.854907	-2.48855	-2.3209	0.0341956	1	-3.69247	C3orf22	NM_152533
7138	1411	-0.677267	0.293415	-2.17014	0.0458067	1	-3.6978	TNNT1	NM_001126132
100616187	82	0.875516	-5.87977	2.39285	0.0296839	1	-3.69937	MIR4783	NR_039944
102546229	705	1.21101	-5.54912	2.38739	0.0300054	1	-3.70098	LOC102546229	NR_105044
58495	1859	-0.666505	-0.362357	-2.17931	0.0450073	1	-3.70245	OVOL2	NM_001303461
7368	5046	0.632951	6.36694	2.25139	0.0391581	1	-3.70739	UGT8	NM_001128174
8513	1526	1.25572	-5.24846	2.3761	0.0306814	1	-3.70755	LIPF	NM_001198828
693124	91	0.817651	-6.05588	2.3829	0.0302725	1	-3.70865	MIR532	NR_030241
10004	2896	-0.618806	-1.20308	-2.21484	0.04203	1	-3.70893	NAALADL1	NM_005468
23495	1358	0.924401	-6.00127	2.3821	0.0303203	1	-3.70895	TNFRSF13B	NM_012452
100652929	4237	1.23802	-5.6897	2.37555	0.0307145	1	-3.71199	LINC02078	NR_109783
402317	933	-1.3855	-5.44114	-2.36444	0.031394	1	-3.71657	OR2A42	NM_001001802
100131137	906	-1.35587	-5.19307	-2.36074	0.0316235	1	-3.71712	BSPH1	NM_001128326
128506	1958	1.19915	-5.5562	2.36759	0.0312002	1	-3.71778	OCSTAMP	NM_080721
4210	3674	-0.587087	-0.435956	-2.16659	0.0461197	1	-3.72022	MEFV	NM_000243
80862	2430	2.62742	-5.09197	2.35335	0.0320862	1	-3.72131	ZNRD1ASP	NR_026751
390059	1058	1.4508	-3.06498	2.31623	0.0345097	1	-3.72164	OR51M1	NM_001004756
100188847	90	0.95227	-5.98824	2.36609	0.0312922	1	-3.72228	MIR1225	NR_030646
100500867	74	1.34683	-4.2178	2.33957	0.0329665	1	-3.72431	MIR3684	NR_037455
29075	1799	-0.642149	-0.900794	-2.18003	0.0449447	1	-3.72734	LINC00652	NM_014162
102723166	2635	0.651241	-0.829671	2.17849	0.0450782	1	-3.72887	STAM-AS1	NR_110370
406942	84	0.955473	-5.98531	2.35806	0.0317906	1	-3.729	MIR150	NR_029703
204219	4369	-0.670767	-0.797475	-2.17267	0.0455846	1	-3.72988	CERS3	NM_001290341
340205	1341	0.619204	-1.05013	2.18755	0.0442994	1	-3.73204	TREML1	NM_001271807
100874264	573	1.0959	-2.76452	2.29405	0.0360383	1	-3.73402	AOAH-IT1	NR_046764
101929710	473	1.24929	-2.66228	2.28675	0.0365552	1	-3.73504	LOC101929710	NR_130776
153218	509	0.699548	-0.680405	2.1654	0.0462255	1	-3.73543	SPINK13	NM_001040129
102467226	504	-0.779539	-6.12434	-2.3501	0.0322917	1	-3.7357	LOC102467226	NR_104999
645752	3117	1.64594	-1.50687	2.21806	0.0417694	1	-3.73816	LOC645752	NR_027024
202309	2538	1.32436	-2.01875	2.24817	0.0394039	1	-3.7398	GAPT	NM_001304428
25764	1351	-1.1719	-4.56955	-2.32493	0.0339269	1	-3.73985	HYPK	NM_001199885
101927579	3395	-1.91443	-4.44172	-2.31941	0.0342952	1	-3.74134	DNM1P50	NR_145478
643365	2262	-1.40656	-4.65533	-2.3215	0.0341554	1	-3.74348	LINC00452	NM_001039767
350383	1994	1.24182	-3.3162	2.29941	0.0356633	1	-3.74433	GPR142	NM_001331076
10562	2919	-0.645815	0.0221281	-2.13594	0.0489062	1	-3.74444	OLFM4	NM_006418
5957	1591	-1.26654	-1.05345	-2.17189	0.0456537	1	-3.74565	RCVRN	NM_002903
401177	2312	0.972762	-5.97722	2.33492	0.0332689	1	-3.74831	LINC02111	NR_033975
100132169	1039	-1.58587	-2.84101	-2.26317	0.0382726	1	-3.7499	WASIR2	NR_130735
574452	81	1.01998	-3.01048	2.28227	0.0368763	1	-3.75263	MIR494	NR_030174
101927459	752	0.685665	1.34111	2.13244	0.0492339	1	-3.75379	LINC01608	NR_125416
101929959	2860	0.60112	0.0387687	2.12673	0.0497727	1	-3.75631	LOC101929959	XM_005276351
101241891	685	1.29238	-5.16777	2.31649	0.0344923	1	-3.75704	LINC00850	NR_109813
431704	1794	1.17602	-4.53658	2.30645	0.0351762	1	-3.75756	RGS21	NM_001039152
101927787	1373	0.957945	-5.98313	2.32326	0.0340378	1	-3.75811	LOC101927787	NR_125944
100886964	1152	0.979291	1.30758	2.12633	0.0498109	1	-3.76058	PTCSC3	NR_049735
8972	9499	-0.843461	-0.559636	-2.13577	0.048922	1	-3.76099	MGAM	NM_004668
140832	482	-1.53717	-5.16526	-2.30621	0.0351925	1	-3.76243	WFDC10A	NM_080753
103625681	623	-0.646516	-2.57443	-2.24264	0.0398283	1	-3.77259	LLPH-AS1	NR_125724
102466722	67	-1.19497	-5.04127	-2.29095	0.0362568	1	-3.7751	MIR6730	NR_106788
3050	1709	-1.36464	-3.13998	-2.25196	0.039115	1	-3.77659	HBZ	NM_005332
57829	2474	1.11408	-5.89911	2.29456	0.0360025	1	-3.7814	ZP4	NM_021186
284756	3337	0.684496	-1.00176	2.13834	0.0486822	1	-3.78224	C20orf197	NM_001302813
102465522	65	-1.3132	-4.65887	-2.27615	0.0373179	1	-3.78254	MIR6865	NR_106925
1270	1894	1.3873	-4.5412	2.27706	0.0372519	1	-3.78266	CNTF	NM_000614
127077	951	1.38305	-4.53683	2.27337	0.0375204	1	-3.78574	OR2T11	NM_001001964
115701	9073	-1.25018	-3.31496	-2.24856	0.039374	1	-3.78613	ALPK2	NM_052947
164127	2098	1.42302	-4.47205	2.27162	0.0376484	1	-3.78634	CCDC185	NM_152610
401236	1322	-1.20269	-4.18317	-2.2623	0.038337	1	-3.78797	STMND1	NM_001190766
101929106	2674	1.20152	-4.23566	2.26418	0.0381974	1	-3.78932	LOC101929106	NR_110052
143501	654	0.799467	-6.06735	2.28071	0.0369878	1	-3.79412	C11orf40	NM_144663
100126308	84	-0.719142	-3.24222	-2.23671	0.0402887	1	-3.79715	MIR541	NR_030594
55821	1810	-1.99254	-2.32351	-2.17917	0.0450194	1	-3.79738	ALLC	NM_018436
100616310	76	1.20962	-4.88697	2.26473	0.0381567	1	-3.79764	MIR4650-1	NR_039793
100422851	71	-1.24429	-5.15298	-2.26085	0.0384456	1	-3.80165	MIR4316	NR_036200
9333	3637	1.51276	-4.99065	2.25778	0.0386754	1	-3.80434	TGM5	NM_004245
100313829	114	-0.759089	-2.91381	-2.21918	0.0416787	1	-3.80463	MIR548O	NR_031669
100616162	62	-1.01464	-5.74559	-2.25583	0.0388219	1	-3.8117	MIR4483	NR_039703
102464829	100	0.890611	-5.87455	2.25655	0.0387678	1	-3.81331	MIR6078	NR_106726
101927549	509	1.3164	-5.0784	2.24691	0.0395003	1	-3.81463	LOC101927549	NR_120625
100507436	2398	1.28388	-5.81009	2.25297	0.0390387	1	-3.81527	MICA	NM_000247
6361	873	-1.38659	-4.6441	-2.23501	0.0404218	1	-3.81719	CCL17	NM_002987
30834	878	0.735537	-6.10192	2.2528	0.0390513	1	-3.81749	ZNRD1	NM_001278785
253012	2529	1.06818	-2.86388	2.20432	0.042892	1	-3.81759	HEPACAM2	NM_001039372
319100	1038	1.29383	-5.5058	2.24772	0.0394385	1	-3.81775	TAAR6	NM_175067
101927468	1409	1.84091	-1.84596	2.14989	0.0476193	1	-3.82205	LOC101927468	NR_120331
119548	2585	1.1622	-4.65576	2.23124	0.0407182	1	-3.8231	PNLIPRP3	NM_001011709
7047	3153	-0.927778	-2.44574	-2.17445	0.0454295	1	-3.82435	TGM4	NM_003241
126306	1145	-1.29208	-4.28838	-2.22099	0.0415331	1	-3.82473	JSRP1	NM_144616
390058	939	-0.949069	-2.88941	-2.18658	0.0443823	1	-3.8306	OR51B6	NM_001004750
4340	3024	3.09418	-4.1215	2.21207	0.0422552	1	-3.83155	MOG	NM_001008228
101927129	1136	-1.08919	-3.15444	-2.19293	0.0438437	1	-3.8321	LINC01580	NR_120322
102465974	87	1.3325	-4.88404	2.22352	0.0413308	1	-3.8322	MIR6719	NR_106777
730249	2210	1.34519	-5.07637	2.22512	0.0412032	1	-3.83287	ACOD1	NM_001258406
101928105	703	-0.8367	-2.56074	-2.17113	0.0457197	1	-3.83368	LOC101928105	NR_121657
677882	152	1.14443	-5.05532	2.22411	0.0412838	1	-3.83373	SNORA59B	NR_003022
100128993	1013	0.981437	-3.81977	2.19722	0.0434823	1	-3.84068	LOC100128993	NR_038919
80868	2624	2.23298	-4.85433	2.21089	0.0423517	1	-3.84112	HCG4B	NR_001317
353324	3178	1.6735	-1.99054	2.13643	0.0488605	1	-3.84179	SPATA12	NM_181727
6992	1850	2.54218	-4.99223	2.20886	0.0425173	1	-3.84319	PPP1R11	NM_021959
11217	7099	-0.714134	-2.04371	-2.13145	0.049327	1	-3.84702	AKAP2	NM_001004065
284083	3033	0.639153	-2.90249	2.17379	0.0454867	1	-3.84746	C17orf47	NM_001038704
100131635	338	1.23374	-1.91205	2.12822	0.0496322	1	-3.8489	LOC100131635	NR_034062
1446	1000	-0.852038	-6.09212	-2.21291	0.0421868	1	-3.84963	CSN1S1	NM_001025104
3988	2793	0.621301	5.46349	2.15868	0.0468246	1	-3.84991	LIPA	NM_000235
100288846	1359	1.51289	-3.96518	2.18926	0.0441542	1	-3.85	LOC100288846	NR_038935
102724502	576	1.01732	-2.62672	2.15659	0.047012	1	-3.85365	LINC01690	NR_135522
360226	1166	0.777546	-6.07872	2.2088	0.0425227	1	-3.85377	PRSS41	NM_001135086
101954275	107	-0.790815	-6.11821	-2.20466	0.0428638	1	-3.85666	RNU6-7	NR_104084
100126302	78	0.78074	-6.07705	2.20524	0.0428153	1	-3.85669	MIR450B	NR_030587
101927606	1704	-0.825349	-6.10177	-2.20371	0.0429424	1	-3.85731	LINC01922	NR_131977
245915	342	-0.742073	-6.14197	-2.20319	0.0429854	1	-3.85805	DEFB112	NM_001037498
55423	1996	-0.820493	-2.8606	-2.15599	0.0470663	1	-3.85834	SIRPG	NM_001039508
386757	3839	-0.753334	-6.13519	-2.2008	0.0431836	1	-3.85997	SLC6A10P	NM_198857
102723831	885	1.24242	-5.04776	2.18971	0.0441163	1	-3.8623	LOC102723831	NR_125868
79025	2101	1.05627	-4.06313	2.17037	0.0457863	1	-3.86693	FNDC11	NM_001319152
3217	1367	1.08001	-5.57219	2.18744	0.0443096	1	-3.86865	HOXB7	NM_004502
100847088	59	0.728828	-2.72282	2.14488	0.0480781	1	-3.86867	MIR5586	NR_049851
222659	2108	-1.33339	-3.45058	-2.15456	0.0471956	1	-3.87067	PXT1	NM_152990
57115	2539	-0.764675	-6.13063	-2.18569	0.0444587	1	-3.87239	PGLYRP4	NM_020393
100422904	55	-1.04688	-5.99719	-2.18397	0.0446057	1	-3.87267	MIR3193	NR_036161
5796	7032	1.9705	-4.85492	2.17018	0.0458029	1	-3.87576	PTPRK	NM_001135648
100132354	2282	-0.822271	-3.1758	-2.13837	0.04868	1	-3.88146	LINC01512	NR_024478
3580	2136	-1.14135	-3.11279	-2.13099	0.0493699	1	-3.88483	CXCR2P1	NR_002712
100288695	3129	1.10069	-5.9073	2.16875	0.0459287	1	-3.88574	LIMS4	NM_001205288
7278	1551	-0.945352	-6.04455	-2.16245	0.0464875	1	-3.89083	TUBA3C	NM_006001
1359	1686	-1.17771	-5.60225	-2.15223	0.0474064	1	-3.89624	CPA3	NM_001870
100302217	66	-1.12613	-5.06477	-2.14517	0.0480506	1	-3.89793	MIR1827	NR_031728
245806	2376	-1.23348	-5.22875	-2.13611	0.0488901	1	-3.90666	VGLL2	NM_153453
5004	839	-1.20279	-5.74222	-2.13913	0.0486093	1	-3.90787	ORM1	NM_000607
8383	930	0.919873	-5.75764	2.1322	0.0492567	1	-3.91536	OR1A1	NM_014565
114771	2042	-0.712336	-6.06183	-2.12516	0.0499221	1	-3.92188	PGLYRP3	NM_052891

## Sheet: diffgenes_GSE104704_TLE
GeneID	Length	logFC	AveExpr	t	P.Value	adj.P.Val	B	Symbol	Refseq
28999	4518	1.29876	5.89212	8.3796	4.55143e-08	0.00128418	8.74879	KLF15	NM_014079
22895	4667	-1.57049	6.79375	-8.02672	9.04511e-08	0.00128418	8.09276	RPH3A	NM_001143854
1848	3395	-0.918705	4.19845	-7.74835	1.57314e-07	0.00140362	7.54557	DUSP6	NM_001946
7425	3186	-2.29829	5.24984	-7.63484	1.97727e-07	0.00140362	7.34063	VGF	NM_003378
84060	5738	0.82093	4.28205	7.39175	3.2454e-07	0.00184306	6.8604	RBM48	NM_032120
23630	1465	-1.26986	0.0233501	-7.21915	4.63614e-07	0.00219405	5.66254	KCNE5	NM_012282
57478	10919	0.633927	7.12689	6.75454	1.2351e-06	0.00318825	5.58718	USP31	NM_020718
26256	2583	0.597088	3.35175	6.75881	1.22386e-06	0.00318825	5.57468	CABYR	NM_001308231
119504	3569	0.656701	4.47494	6.56225	1.86831e-06	0.00408082	5.19139	ANAPC16	NM_001242546
100129223	5979	-1.18147	1.99127	-6.31012	3.23797e-06	0.0055487	4.5677	THCAT155	NR_126055
63974	2161	-1.88952	2.83051	-6.26917	3.54318e-06	0.0055487	4.55371	NEUROD6	NM_022728
54407	4884	1.16092	6.78044	6.23362	3.83198e-06	0.0055487	4.49266	SLC38A2	NM_001307936
3149	3915	-0.971785	2.55682	-6.15814	4.52799e-06	0.00590764	4.31565	HMGB3	NM_001301228
1392	1434	-2.38345	-0.725629	-6.44682	2.40077e-06	0.00486927	4.24734	CRH	NM_000756
283849	2497	-0.859865	1.782	-6.1495	4.61561e-06	0.00590764	4.22326	EXOC3L1	NM_178516
3382	3089	-0.787312	4.70833	-6.08347	5.34464e-06	0.00606259	4.17731	ICA1	NM_001136020
4792	1567	0.698587	5.65866	6.06643	5.55123e-06	0.00606259	4.13291	NFKBIA	NM_020529
5613	7656	1.10373	4.38362	6.01857	6.17634e-06	0.00607578	4.04477	PRKX	NM_005044
94160	5168	-1.82586	0.646539	-6.04876	5.77415e-06	0.00607249	3.81591	ABCC12	NM_033226
79963	1895	-0.728573	2.92989	-5.89805	8.09037e-06	0.00712314	3.7914	ABCA11P	NM_024903
3754	2289	-0.877684	5.29114	-5.87875	8.44925e-06	0.00712314	3.72855	KCNF1	NM_002236
23462	2578	-0.73396	4.28501	-5.74823	1.1343e-05	0.00812234	3.45875	HEY1	NM_001040708
85320	5130	-1.25248	0.376987	-5.86131	8.78736e-06	0.00712314	3.40578	ABCC11	NM_032583
101928238	853	-1.18046	0.301395	-5.86984	8.6203e-06	0.00712314	3.40407	LOC101928238	NR_134920
2796	2150	1.45264	1.04701	5.73771	1.16164e-05	0.00812234	3.25942	GNRH1	NM_000825
129530	1410	0.883346	1.59422	5.6764	1.33498e-05	0.0082406	3.23501	LYG1	NM_174898
9619	10847	0.615992	6.65426	5.65128	1.41343e-05	0.00853921	3.22716	ABCG1	NM_004915
286042	2552	-1.35476	0.559631	-5.73349	1.1728e-05	0.00812234	3.20187	FAM86B3P	NR_024361
5893	4774	0.718739	4.66819	5.59614	1.60255e-05	0.00948008	3.11819	RAD52	NM_001297419
84153	2785	0.619278	4.67304	5.5443	1.8039e-05	0.00987462	3.00318	RNASEH2C	NM_032193
23168	5021	-0.606994	5.89662	-5.53874	1.82695e-05	0.00987462	2.9773	RTF1	NM_015138
1571	1667	-0.874727	2.41184	-5.50475	1.97471e-05	0.0100128	2.94641	CYP2E1	NM_000773
26355	838	-0.741996	3.84855	-5.48087	2.08577e-05	0.0101929	2.88459	FAM162A	NM_014367
340543	1166	-0.799507	4.52434	-5.48895	2.04748e-05	0.0101929	2.88384	TCEAL5	NM_001012979
154007	4173	0.724202	3.36723	5.45318	2.22253e-05	0.0101929	2.83821	SNRNP48	NM_152551
56097	4818	-0.949418	5.30205	-5.47323	2.12263e-05	0.0101929	2.83608	PCDHGC5	NM_018929
729375	2116	-1.20882	0.444482	-5.55267	1.7697e-05	0.00987462	2.83132	FAM86HP	NR_024252
11136	2175	1.00829	0.52638	5.5311	1.85916e-05	0.00987462	2.77462	SLC7A9	NM_001126335
3562	924	-1.72212	-3.88672	-5.67664	1.33423e-05	0.0082406	2.73686	IL3	NM_000588
9924	5564	0.798489	5.59547	5.3918	2.55922e-05	0.0112481	2.65133	PAN2	NM_001127460
101927944	1785	1.16973	1.54206	5.38508	2.59911e-05	0.0112481	2.63068	FAM53B-AS1	NR_120630
4353	3435	-2.08739	0.434185	-5.44561	2.2615e-05	0.0101929	2.61754	MPO	NM_000250
80023	2733	-0.701992	6.4166	-5.36403	2.72816e-05	0.0115621	2.58914	NRSN2	NM_001323679
85463	9383	0.612367	5.07599	5.34663	2.83981e-05	0.0118583	2.55577	ZC3H12C	NM_033390
81027	3496	0.915815	1.84479	5.33154	2.94033e-05	0.0119273	2.54839	TUBB1	NM_030773
643749	7112	0.589289	4.40103	5.33262	2.93303e-05	0.0119273	2.54101	TRAF3IP2-AS1	NR_034108
150384	1518	1.24192	-1.02583	5.58074	1.65984e-05	0.00961862	2.53339	GTSE1-AS1	NR_024009
151648	8141	1.84106	0.833709	5.38252	2.61446e-05	0.0112481	2.51357	SGO1	NM_001012409
51299	2761	-1.17486	5.47383	-5.29901	3.16965e-05	0.0123291	2.44676	NRN1	NM_001278710
345079	2921	-1.66177	2.85126	-5.26329	3.44244e-05	0.0128616	2.43186	SOWAHB	NM_001029870
5027	4065	0.961299	6.20568	5.27219	3.3723e-05	0.0128616	2.38242	P2RX7	NM_002562
154790	1288	-1.01011	3.33596	-5.2374	3.65501e-05	0.0131372	2.3649	CLEC2L	NM_001080511
102238594	3962	1.13437	1.3258	5.26454	3.43249e-05	0.0128616	2.36249	SPACA6P-AS	NR_108100
10809	1988	0.629606	4.77473	5.2525	3.52945e-05	0.0130154	2.35173	STARD10	NM_006645
400932	4185	-3.12359	-0.131178	-5.31768	3.03589e-05	0.0119728	2.30346	LINC00898	NM_001001693
55617	2973	-0.593682	3.13031	-5.17269	4.24652e-05	0.0137392	2.22774	TASP1	NM_001323602
55762	5599	0.614474	3.1019	5.16524	4.32066e-05	0.0137392	2.21421	ZNF701	NM_001172655
9737	6018	-0.668374	7.32401	-5.19306	4.05055e-05	0.0137392	2.21196	GPRASP1	NM_001099410
84681	1014	-0.63837	2.80559	-5.15338	4.4413e-05	0.0137392	2.19236	HINT2	NM_032593
27018	1354	-0.635217	6.49057	-5.16596	4.31345e-05	0.0137392	2.1449	BEX3	NM_001282674
27285	1891	0.847808	1.03067	5.15537	4.42078e-05	0.0137392	2.1123	TEKT2	NM_014466
5122	5243	-1.91318	3.88119	-5.12673	4.72502e-05	0.0137392	2.10806	PCSK1	NM_000439
7007	6468	-0.680878	2.91969	-5.10731	4.9433e-05	0.0140365	2.08947	TECTA	NM_005422
375607	3178	-1.71516	0.100154	-5.19832	4.00141e-05	0.0137392	2.08301	NAT16	NM_198571
2646	2216	-1.07305	0.153925	-5.13792	4.60366e-05	0.0137392	1.97302	GCKR	NM_001486
53822	713	-0.86685	5.40551	-5.08384	5.22079e-05	0.0143927	1.96206	FXYD7	NM_022006
285203	5509	-0.63273	3.47331	-5.05351	5.60305e-05	0.0147507	1.95252	EOGT	NM_001278689
645332	1859	-0.737702	-0.207471	-5.15146	4.46115e-05	0.0137392	1.9326	FAM86C2P	NR_024249
29944	3748	-1.26504	5.42721	-5.06834	5.41267e-05	0.0147507	1.92914	PNMA3	NM_001282535
84769	1360	-0.73258	2.22438	-5.0069	6.24653e-05	0.0150314	1.87694	MPV17L2	NM_032683
283131	3735	1.25763	8.6019	5.03496	5.85065e-05	0.0147507	1.87004	NEAT1	NR_002802
196872	2518	1.25501	1.17894	5.03245	5.88507e-05	0.0147507	1.86982	LINC00638	NR_024396
684959	134	1.00037	0.242256	5.08944	5.1532e-05	0.0143456	1.86501	SNORA25	NR_003028
90632	2434	-2.07705	0.965759	-5.02976	5.9221e-05	0.0147507	1.85742	LINC00473	NR_026860
400793	4252	0.717973	2.89211	4.99814	6.37559e-05	0.0151578	1.85295	C1orf226	NM_001085375
9120	4000	-1.40838	1.25863	-5.01341	6.15239e-05	0.0149568	1.85255	SLC16A6	NM_001174166
100874259	701	1.9169	-2.61104	5.1937	4.04446e-05	0.0137392	1.81939	SLC25A30-AS1	NR_047031
100381270	2940	0.76296	5.50209	5.01268	6.16288e-05	0.0149568	1.79956	ZBED6	NM_001174108
340542	1017	-1.17858	3.28903	-4.95538	7.04556e-05	0.015839	1.74356	BEX5	NM_001012978
140832	482	-1.19572	-4.26146	-5.09754	5.05694e-05	0.014217	1.71413	WFDC10A	NM_080753
399829	5397	-1.72037	1.82445	-4.92704	7.52844e-05	0.0164438	1.69776	LINC01168	NR_046231
10846	9471	-0.611256	3.84635	-4.92869	7.49944e-05	0.0164438	1.65717	PDE10A	NM_001130690
84226	6201	-0.965637	1.99616	-4.8769	8.4664e-05	0.0174205	1.59451	C2orf16	NM_032266
100506516	716	0.587838	1.14036	4.89053	8.20033e-05	0.0170742	1.58242	LINC01176	NR_108081
100126299	100	2.69954	-2.14466	5.04127	5.76518e-05	0.0147507	1.56479	VTRNA2-1	NR_030583
6289	2331	-1.75004	-3.46665	-5.03657	5.82876e-05	0.0147507	1.56161	SAA2	NM_001127380
479	3734	-1.9365	-3.06521	-5.02466	5.9929e-05	0.0147973	1.521	ATP12A	NM_001185085
100499183	726	-1.40037	2.12448	-4.84006	9.23023e-05	0.0188233	1.51576	BAALC-AS1	NR_034092
222546	3507	-1.74379	-3.30671	-4.99612	6.40582e-05	0.0151578	1.47946	RFX6	NM_173560
56341	2669	-1.2223	3.43212	-4.8359	9.32073e-05	0.0188233	1.47173	PRMT8	NM_001256536
85474	1678	1.34734	-0.125101	4.91708	7.70592e-05	0.016703	1.46239	LBX2	NM_001009812
78991	2757	-0.95753	3.51652	-4.82004	9.67411e-05	0.0190761	1.43081	PCYOX1L	NM_001301054
116	3773	-2.02062	1.93481	-4.80144	0.000101061	0.0191638	1.43049	ADCYAP1	NM_001099733
197	1573	-1.85003	-2.96271	-4.97573	6.71823e-05	0.0154122	1.42667	AHSG	NM_001354571
84719	1277	0.852692	2.16756	4.79007	0.000103796	0.0191638	1.40747	LINC00260	NM_032633
6536	3885	1.03463	4.7684	4.82976	9.45593e-05	0.0188233	1.40258	SLC6A9	NM_001024845
445	2115	-0.633428	3.7069	-4.79418	0.000102798	0.0191638	1.36193	ASS1	NM_000050
29070	7047	-0.688657	4.00777	-4.79828	0.000101813	0.0191638	1.35638	CCDC113	NM_001142302
10686	3273	-1.1105	-1.23164	-4.91076	7.82075e-05	0.016795	1.34195	CLDN16	NM_006580
57645	4272	0.590207	6.38141	4.77966	0.000106364	0.0191688	1.26832	POGK	NM_001314014
28984	1699	0.93654	5.54036	4.77132	0.000108471	0.0193712	1.2521	RGCC	NM_014059
10766	6936	0.804314	6.80922	4.76267	0.000110699	0.0194554	1.2321	TOB2	NM_016272
100499227	1156	-1.00227	-0.374476	-4.78777	0.000104359	0.0191638	1.2074	USP2-AS1	NR_034160
104326191	534	-1.17857	0.252847	-4.74079	0.000116541	0.0194658	1.19965	LINC01336	NR_126375
1244	6129	1.37233	0.439797	4.73665	0.000117681	0.0195412	1.18707	ABCC2	NM_000392
4357	2047	0.670986	4.2028	4.70257	0.000127509	0.0201288	1.13384	MPST	NM_001013436
338758	2998	-0.889028	3.09667	-4.65965	0.00014107	0.020623	1.09268	ATP2B1-AS1	NR_028138
11280	6573	-1.08681	0.503908	-4.67373	0.000136468	0.0203947	1.08995	SCN11A	NM_001287223
8988	784	-1.96748	-0.694955	-4.73222	0.000118915	0.0196313	1.08906	HSPB3	NM_006308
130752	2833	-1.19935	0.968879	-4.64503	0.000146017	0.021008	1.06616	MDH1B	NM_001039845
55530	6425	-0.996378	6.25383	-4.68958	0.000131468	0.0202883	1.06463	SVOP	NM_018711
93164	4389	-0.698596	2.17318	-4.62934	0.000151519	0.0210531	1.05749	HTR7P1	NR_002774
693197	100	1.27431	4.13311	4.66226	0.000140205	0.020623	1.05397	MIR612	NR_030343
9158	1450	-0.60257	4.65934	-4.66689	0.000138686	0.0205103	1.0309	FIBP	NM_004214
348926	2939	-0.734582	0.502724	-4.63266	0.000150334	0.0210531	1.00559	FAM86EP	NR_024253
402573	1004	1.67838	1.71815	4.59272	0.000165184	0.02132	0.975771	C7orf61	NM_001004323
54627	5455	-0.805337	2.03037	-4.5826	0.000169178	0.0215361	0.957604	MAP10	NM_019090
348254	4204	0.833408	4.39405	4.62801	0.000151994	0.0210531	0.95739	CCDC144CP	NR_023380
7471	2284	-1.2457	1.20917	-4.5845	0.000168421	0.0215361	0.950891	WNT1	NM_005430
79656	2104	-0.674425	3.25767	-4.5989	0.000162796	0.0212741	0.947968	BEND5	NM_001302082
5475	3225	-1.65233	0.601396	-4.59557	0.000164079	0.0212741	0.937534	PPEF1	NM_006240
2289	10628	1.21833	6.19625	4.63074	0.000151017	0.0210531	0.929509	FKBP5	NM_001145775
497190	2362	2.26993	0.178098	4.63166	0.000150692	0.0210531	0.929034	CLEC18B	NM_001011880
6894	7133	-0.863668	6.01413	-4.6281	0.00015196	0.0210531	0.923613	TARBP1	NM_005646
6775	5765	-1.53761	3.05777	-4.58081	0.000169892	0.0215361	0.921868	STAT4	NM_001243835
79412	2057	-0.912155	2.62106	-4.5716	0.000173625	0.0216111	0.918358	KREMEN2	NM_001253725
201229	1891	-1.12051	3.90089	-4.59774	0.000163239	0.0212741	0.911873	LYRM9	NM_001076680
101928269	830	1.96389	-2.36504	4.69687	0.00012923	0.020162	0.901622	LOC101928269	NR_110418
84643	2335	-2.22143	-1.64773	-4.65798	0.000141627	0.020623	0.896209	KIF2B	NM_032559
201266	9542	0.823173	4.78924	4.60688	0.00015976	0.0212741	0.893281	SLC39A11	NM_001159770
101929544	839	-0.90904	0.999453	-4.54534	0.00018473	0.0227074	0.859668	LINC02217	NR_134273
150381	1635	1.2385	1.94778	4.52358	0.00019447	0.0230794	0.831338	PRR34-AS1	NR_027034
101929428	2834	-0.967999	-0.440692	-4.59729	0.000163414	0.0212741	0.82792	PTPRD-AS2	NR_110696
100128127	475	-0.68614	-0.0250401	-4.57069	0.000174	0.0216111	0.825589	ADGRA1-AS1	NR_111905
644596	2808	-0.939013	5.04591	-4.57061	0.000174031	0.0216111	0.802916	SMIM10L2B	NM_001348255
729975	1701	0.956875	0.99186	4.51674	0.000197641	0.0231901	0.791903	LINC01530	NR_034159
157556	496	-0.792562	0.182815	-4.5204	0.000195939	0.0230858	0.747661	BAALC-AS2	NM_198099
121355	812	-1.72433	-3.38968	-4.60018	0.000162304	0.0212741	0.746676	GTSF1	NM_144594
66004	5494	-0.662409	8.11435	-4.537	0.000188405	0.0228601	0.736002	LYNX1	NM_001356370
85009	2127	0.926152	2.12119	4.47013	0.000220656	0.0243805	0.713635	MGC16025	NM_032923
105370362	2621	-1.50905	-2.67108	-4.59589	0.000163955	0.0212741	0.713417	LOC105370362	XM_011508429
2596	2104	-0.932829	7.01179	-4.53266	0.000190345	0.0228601	0.711587	GAP43	NM_001130064
1497	4487	0.791951	4.5914	4.52228	0.000195071	0.0230794	0.707887	CTNS	NM_001031681
1368	6730	1.01137	4.53381	4.51206	0.000199837	0.0232586	0.68987	CPM	NM_001005502
728730	2517	-0.652418	2.87507	-4.47136	0.000220015	0.0243805	0.683994	LOC728730	NR_037875
401261	2635	0.744451	3.43776	4.48301	0.000214039	0.0243105	0.683116	LOC401261	NM_001004322
100527964	2657	0.709131	2.6989	4.4643	0.000223716	0.0244323	0.681917	LHX4-AS1	NR_037642
64427	3183	0.619591	3.53897	4.48125	0.00021493	0.0243145	0.671507	TTC31	NM_022492
57650	8468	-0.877163	1.99105	-4.45061	0.000231079	0.0245164	0.671085	CIP2A	NM_020890
126823	1368	-0.725185	2.8067	-4.45013	0.000231341	0.0245164	0.640397	KLHDC9	NM_001007255
283310	8963	-1.29588	2.83632	-4.44801	0.0002325	0.0245164	0.63565	OTOGL	NM_173591
219938	907	-1.56988	-3.48231	-4.53688	0.000188458	0.0228601	0.630346	SPATA19	NM_001291992
388407	1530	1.4192	-1.57642	4.54824	0.000183472	0.0226508	0.626275	C17orf82	NM_203425
8808	5587	-1.17019	0.902949	-4.42502	0.000245493	0.0253549	0.603217	IL1RL2	NM_001351446
768096	2794	-0.960748	2.6424	-4.42338	0.00024645	0.0253549	0.589474	HAR1A	NR_003244
8341	449	-0.934539	2.06029	-4.41053	0.000254053	0.025672	0.58234	HIST1H2BN	NM_003520
10381	2006	-1.01019	6.45984	-4.47728	0.000216956	0.0243805	0.580871	TUBB3	NM_001197181
5504	3473	-0.655349	4.29305	-4.45409	0.000229183	0.0245164	0.562284	PPP1R2	NM_001291504
100862671	2100	0.589845	2.78074	4.41122	0.000253637	0.025672	0.559607	TMEM265	NM_001256829
81621	3499	-1.04469	0.435194	-4.41576	0.000250932	0.0255423	0.556955	KAZALD1	NM_001319303
10432	5415	0.856669	5.99527	4.46683	0.000222383	0.0243805	0.55414	RBM14	NM_001198836
102724596	1168	1.39582	0.625697	4.40813	0.000255499	0.0256986	0.538965	LOC102724596	NR_110882
7253	5071	1.18228	1.71714	4.38734	0.000268384	0.0257737	0.537934	TSHR	NM_000369
10106	5038	0.604804	7.34131	4.45251	0.000230042	0.0245164	0.529667	CTDSP2	NM_005730
283440	571	0.915939	0.689319	4.39387	0.000264271	0.0256986	0.519517	ITFG2-AS1	NR_033958
399668	3456	-0.706941	5.45689	-4.44834	0.000232322	0.0245164	0.515236	SMIM10L2A	NM_203306
728882	6026	-1.23661	1.1447	-4.37895	0.000273769	0.0258293	0.514598	FAM182B	NR_026714
100190938	3272	0.723244	1.50103	4.37497	0.000276359	0.0259841	0.510568	RAMP2-AS1	NR_024461
100527950	5271	0.990119	0.388999	4.39808	0.000261649	0.0256986	0.504878	GJA9-MYCBP	NR_037633
494470	7749	-0.674096	4.67113	-4.43409	0.000240283	0.025084	0.500694	RNF165	NM_001256758
401097	2578	-1.20844	3.83806	-4.39462	0.000263799	0.0256986	0.456903	C3orf80	NM_001168214
140711	3798	0.805265	3.61439	4.38404	0.00027049	0.0257737	0.449994	TLDC2	NM_001304783
338799	1521	0.692889	3.79373	4.38427	0.000270339	0.0257737	0.437101	LINC01089	NR_002809
874	1426	-0.610748	1.96134	-4.34	0.000300205	0.027562	0.430972	CBR3	NM_001236
5104	2337	2.88245	0.100556	4.38595	0.000269269	0.0257737	0.430513	SERPINA5	NM_000624
619518	2621	0.761738	2.65368	4.34477	0.000296834	0.0274547	0.419945	SSBP3-AS1	NM_001034847
79740	4019	-1.40615	2.39261	-4.33933	0.000300682	0.027562	0.416022	ZBBX	NM_001199201
114036	1807	0.978736	0.208777	4.35207	0.000291753	0.027073	0.396555	LINC00310	NM_153751
101928505	1662	-1.95308	-2.68607	-4.424	0.000246087	0.0253549	0.392596	LOC101928505	NR_104668
102465510	69	1.55625	-3.47646	4.4039	0.000258074	0.0256986	0.385963	MIR6847	NR_106906
101928324	784	0.704979	0.489052	4.31663	0.000317286	0.0285106	0.34943	LOC101928324	NR_125952
165679	3300	-1.13256	2.03653	-4.2933	0.000335304	0.0295682	0.327309	SPTSSB	NM_001040100
4327	3392	0.887879	0.0426161	4.32426	0.000311603	0.0282683	0.326517	MMP19	NM_001032360
4142	1135	-2.29148	0.257717	-4.29545	0.000333609	0.0295682	0.29752	MAS1	NM_002377
24146	2244	0.920521	3.2062	4.29963	0.000330315	0.029437	0.288845	CLDN15	NM_001185080
253190	3397	0.758538	2.8015	4.27751	0.000348084	0.0304118	0.263005	SERHL2	NM_001284334
541471	1117	-0.800279	0.355757	-4.27347	0.000351435	0.0304525	0.259917	MIR4435-2HG	NR_015395
2157	9360	-0.74123	3.33213	-4.29395	0.000334789	0.0295682	0.259042	F8	NM_000132
8829	6328	-0.783558	4.81429	-4.31882	0.000315645	0.0284531	0.233657	NRP1	NM_001024628
114987	2893	-0.659213	2.52317	-4.24636	0.00037474	0.0309036	0.203395	WDR31	NM_001006615
221416	3642	-1.86263	-1.02372	-4.26852	0.000355581	0.0305776	0.166719	C6orf223	NM_001171992
283487	6322	-0.83715	0.388479	-4.22304	0.00039602	0.031587	0.158678	LINC00346	NM_178514
399473	5465	-0.982662	3.77041	-4.26069	0.000362232	0.030601	0.156124	SPRED3	NM_001039616
3852	2303	-1.98067	-1.73362	-4.27307	0.000351767	0.0304525	0.143609	KRT5	NM_000424
54944	4397	-0.619278	3.56952	-4.24705	0.000374131	0.0309036	0.136643	LINC01521	NM_017834
242	2502	-1.38785	0.133857	-4.2192	0.000399643	0.0316589	0.135517	ALOX12B	NM_001139
4601	3835	0.636993	6.17739	4.27487	0.000350269	0.0304525	0.114834	MXI1	NM_001008541
100996598	633	1.46756	0.436013	4.20669	0.000411662	0.032113	0.114437	LOC100996598	XM_016999910
56261	6792	-0.757996	4.51947	-4.2616	0.000361454	0.030601	0.114381	GPCPD1	NM_019593
10126	1487	-0.667129	3.73944	-4.24187	0.000378744	0.0309036	0.11354	DNAL4	NM_005740
55222	3625	-0.608881	4.79433	-4.26345	0.000359872	0.030601	0.106877	LRRC20	NM_001278211
731220	3274	-1.24667	-0.00888652	-4.207	0.000411362	0.032113	0.10067	RFX8	NM_001145664
5624	2013	0.742448	0.982723	4.17816	0.000440449	0.0333508	0.0851246	PROC	NM_000312
283932	3951	0.878996	2.17872	4.17992	0.000438621	0.0333012	0.0791534	FBXL19-AS1	NM_175901
387856	2344	-1.13595	3.95051	-4.22878	0.000390672	0.0314253	0.073999	CCDC184	NM_001013635
101928334	1784	-1.39766	-3.37097	-4.24213	0.000378511	0.0309036	0.0667513	LOC101928334	XR_001734797
220064	14209	0.708186	5.73637	4.25189	0.000369866	0.0307987	0.0632458	ORAOV1	NM_153451
10815	2293	-1.09279	6.74032	-4.24409	0.00037676	0.0309036	0.0503035	CPLX1	NM_006651
149775	1157	1.21011	-1.50793	4.23344	0.000386382	0.0313467	0.0300611	GNAS-AS1	NR_002785
8940	3999	0.589715	4.14316	4.21464	0.000403981	0.031864	0.0293545	TOP3B	NM_001282112
2785	1326	-0.891377	5.40173	-4.23087	0.000388744	0.0314253	0.0201383	GNG3	NM_012202
345757	1414	-0.606144	3.53538	-4.19392	0.00042431	0.0326512	0.0192196	FAM174A	NM_198507
90865	2898	-1.22229	2.94024	-4.17299	0.000445882	0.033583	0.0166526	IL33	NM_001199640
5270	3336	-0.635069	6.51814	-4.2272	0.000392139	0.0314542	0.00857017	SERPINE2	NM_001136528
26147	5875	0.723252	4.95874	4.22097	0.000397969	0.0316536	0.0067014	PHF19	NM_001009936
201163	5680	0.737227	6.77666	4.22325	0.000395827	0.031587	0.000132177	FLCN	NM_001353229
100216546	9419	0.590725	4.39643	4.20675	0.000411605	0.032113	-0.00304373	LINC01004	NR_039981
151534	2449	1.73771	-0.911304	4.18917	0.000429111	0.0326665	-0.0151928	LBX2-AS1	NM_138482
83697	4306	1.12136	1.66678	4.12707	0.000497126	0.0352017	-0.0205388	SLC4A9	NM_001258426
8701	13896	0.969486	2.14403	4.13	0.000493693	0.0351339	-0.0278556	DNAH11	NM_001277115
91181	5884	1.21351	2.28781	4.13021	0.000493444	0.0351339	-0.0316418	NUP210L	NM_001159484
285847	1732	0.964598	0.036943	4.14369	0.00047793	0.0345969	-0.0360588	LOC285847	NR_027117
29842	9382	1.28141	1.63369	4.1161	0.000510216	0.0356456	-0.0432224	TFCP2L1	NM_014553
55657	3497	0.730991	4.99046	4.19679	0.000421435	0.0325312	-0.0494105	ZNF692	NM_001136036
285762	3469	-0.952132	-0.397379	-4.14535	0.000476055	0.0345718	-0.0545671	LOC285762	NR_046100
100129620	2544	-1.28611	-1.23954	-4.16799	0.000451191	0.033893	-0.0584165	LOC100129620	NR_033940
1031	2478	0.671135	2.93651	4.13569	0.000487083	0.0348381	-0.0616862	CDKN2C	NM_001262
400745	4806	-1.12496	5.29116	-4.18944	0.000428838	0.0326665	-0.0708037	SH2D5	NM_001103160
101928378	1101	0.983943	2.9409	4.12781	0.000496263	0.0352017	-0.076069	PTOV1-AS2	NR_110730
5933	6213	0.645336	3.18879	4.13675	0.000485852	0.0348381	-0.0775917	RBL1	NM_001323281
3418	1857	-0.708989	6.13047	-4.1898	0.000428476	0.0326665	-0.07843	IDH2	NM_001289910
1558	2024	-1.08178	0.439175	-4.10446	0.00052448	0.0360596	-0.0823022	CYP2C8	NM_000770
8989	5411	-1.32168	0.096013	-4.10072	0.000529157	0.0362058	-0.107075	TRPA1	NM_007332
23596	2632	-0.928011	2.82861	-4.11153	0.000515767	0.0356456	-0.114038	OPN3	NM_001030011
57574	4466	-0.851339	4.04797	-4.14846	0.000472566	0.0345718	-0.116774	2018-03-04	NM_020814
400591	3997	-1.17758	1.16332	-4.08063	0.000554951	0.0373197	-0.117058	C17orf102	NM_207454
113157	3525	-1.54014	0.847788	-4.08056	0.000555035	0.0373197	-0.120041	RPLP0P2	NR_002775
285954	4527	-1.22193	0.89652	-4.07986	0.000555963	0.0373197	-0.12057	INHBA-AS1	NR_027118
613227	2342	1.2423	1.23919	4.07758	0.000558965	0.0373197	-0.123803	HIGD1C	NM_001109619
167681	2608	-1.44444	0.896112	-4.07382	0.000563974	0.0373288	-0.133358	PRSS35	NM_001170423
101929746	646	1.51155	-1.84779	4.14824	0.000472804	0.0345718	-0.134216	ZNF341-AS1	NR_110623
23302	9447	0.801036	5.91461	4.16479	0.000454631	0.0340613	-0.136256	WSCD1	NM_015253
388662	6485	-0.716068	7.61399	-4.1539	0.000466515	0.0345718	-0.145697	SLC6A17	NM_001010898
90639	4891	0.60165	4.54871	4.14092	0.000481075	0.0346704	-0.160371	COX19	NM_001031617
890	2798	1.08285	1.55118	4.06048	0.000582073	0.0375703	-0.161593	CCNA2	NM_001237
100129973	1520	-0.97785	0.183021	-4.07128	0.000567367	0.0373569	-0.162447	CERNA1	NR_102751
100874278	1120	0.839767	2.18275	4.06929	0.000570058	0.0373569	-0.162866	ERI3-IT1	NR_046817
1738	3613	-0.587091	4.87917	-4.14642	0.000474852	0.0345718	-0.162868	DLD	NM_000108
116985	5646	0.600471	6.73362	4.15193	0.00046869	0.0345718	-0.163118	ARAP1	NM_001040118
80035	3281	0.77105	2.69809	4.08155	0.000553743	0.0373197	-0.165019	ANP32A-IT1	NM_001040150
100506033	2149	1.03134	0.102159	4.0749	0.000562522	0.0373197	-0.169939	PTOV1-AS1	NR_040037
284680	1504	0.781913	1.33834	4.05387	0.000591256	0.0377274	-0.174026	SPATA46	NM_182581
3362	3388	-0.938241	2.42856	-4.06957	0.000569678	0.0373569	-0.181458	HTR6	NM_000871
101928123	1705	1.14655	0.936835	4.0457	0.000602807	0.037841	-0.194262	LOC101928123	NR_135248
1122	7067	-0.868612	4.04618	-4.11139	0.000515947	0.0356456	-0.200503	CHML	NM_001821
647309	3624	1.99914	-1.72869	4.10314	0.000526126	0.0360854	-0.20389	GMNC	NM_001146686
101929895	1962	1.10073	3.22236	4.07518	0.000562151	0.0373197	-0.211742	LOC101929895	XM_017010126
8747	2664	-0.737621	1.57584	-4.03258	0.000621838	0.0385114	-0.225158	ADAM21	NM_003813
441818	2972	-0.669214	1.49243	-4.02132	0.000638645	0.0387485	-0.247328	WBP11P1	NR_003558
105370641	2782	1.24134	-0.102337	4.03027	0.000625243	0.0385114	-0.275171	LOC105370641	XM_011508460
100507175	1771	-1.2554	-4.09555	-4.05176	0.000594221	0.037747	-0.278629	LINC02408	NR_103861
728361	1972	1.33437	1.3901	4.00383	0.000665655	0.0390522	-0.280008	OVOL3	NM_001270948
389765	1764	0.650779	3.62464	4.05754	0.000586148	0.0375703	-0.288637	LOC389765	NR_029410
92675	1624	-0.654058	3.94115	-4.06997	0.000569141	0.0373569	-0.28892	DTD1	NM_001318043
125111	4042	-1.11589	0.395679	-4.00417	0.000665109	0.0390522	-0.290198	GJD3	NM_152219
10141	1054	-1.30869	-4.01418	-4.04617	0.000602136	0.037841	-0.291408	LINC01587	NM_005750
116437	2473	-2.28201	-1.56283	-4.0344	0.000619161	0.0385114	-0.300218	LINC01257	NR_026670
27129	2913	1.05944	1.02173	3.99411	0.000681141	0.039311	-0.300729	HSPB7	NM_001349682
6006	3862	-0.586577	0.269839	-3.99945	0.000672591	0.0391357	-0.305323	RHCE	NM_001330430
102465428	73	1.33696	0.355379	4.00186	0.000668761	0.039073	-0.305531	MIR6717	NR_106774
440799	124	-1.75869	-2.12398	-4.0525	0.000593177	0.037747	-0.305624	P2RX6P	NR_002829
729041	1267	1.54394	-0.0545091	4.00201	0.000668521	0.039073	-0.331032	FAAHP1	NR_045483
653509	2387	-1.42732	-0.139923	-3.99627	0.000677673	0.0391905	-0.331223	SFTPA1	NM_001093770
343930	582	-1.08663	-4.31216	-4.02203	0.000637569	0.0387485	-0.331438	MSGN1	NM_001105569
79574	2760	1.62069	-0.192944	4.00666	0.000661201	0.0390522	-0.331935	EPS8L3	NM_001319952
100302137	80	1.20943	-1.07433	4.03053	0.000624867	0.0385114	-0.339275	MIR1914	NR_031735
11133	3581	0.695684	3.20058	4.01537	0.000647702	0.0390478	-0.349302	KPTN	NM_001291296
2847	2423	-1.32475	2.3372	-3.98869	0.000689935	0.0396201	-0.352972	MCHR1	NM_005297
1138	3623	1.34862	-1.23014	4.02405	0.000634526	0.038747	-0.353562	CHRNA5	NM_000745
55294	5884	-0.585245	6.95654	-4.06439	0.000576707	0.0375703	-0.359131	FBXW7	NM_001013415
220202	1519	-1.23509	0.149041	-3.97469	0.000713195	0.0399431	-0.360194	ATOH7	NM_145178
4319	1759	1.33287	-4.07695	4.00489	0.000663974	0.0390522	-0.363813	MMP10	NM_002425
100874028	819	1.44934	-3.63446	4.01074	0.000654847	0.0390522	-0.363969	SGO1-AS1	NR_046723
9992	803	-1.39387	-1.68427	-4.016	0.000646746	0.0390478	-0.367481	KCNE2	NM_172201
1114	2652	-1.09341	6.24248	-4.05961	0.000583278	0.0375703	-0.373775	CHGB	NM_001819
284948	6294	1.23522	1.59009	3.95969	0.000738977	0.0405866	-0.377217	SH2D6	NM_198482
79070	2848	0.646317	1.8567	3.96346	0.000732409	0.0404522	-0.380107	KDELC1	NM_001318732
677834	137	1.04383	-0.892148	4.00679	0.000661	0.0390522	-0.380127	SNORA55	NR_002983
1303	11874	-0.803943	4.47824	-4.04178	0.000608436	0.0379704	-0.38325	COL12A1	NM_004370
100874032	614	0.835332	-0.219735	3.97378	0.000714728	0.0399502	-0.392218	PRRT3-AS1	NR_046734
7037	5410	-0.664802	6.05261	-4.05042	0.000596111	0.0377825	-0.396756	TFRC	NM_001128148
2152	2393	-1.42326	5.6365	-4.04712	0.000600787	0.037841	-0.397868	F3	NM_001178096
92235	4900	-1.15806	0.462074	-3.94984	0.000756402	0.0409105	-0.39992	DUSP27	NM_001080426
100507050	2800	-1.01218	2.18576	-3.96356	0.000732231	0.0404522	-0.400108	TPBGL	NM_001195528
160492	5015	1.56405	-0.364049	3.97743	0.000708583	0.0397633	-0.40154	LMNTD1	NM_001145727
11061	1459	0.847425	0.252212	3.95255	0.000751561	0.0407263	-0.407226	CNMD	NM_001011705
100129316	5249	1.37787	0.859238	3.94158	0.000771328	0.041081	-0.413125	LOC100129316	NR_033912
91523	3601	-0.869015	0.968886	-3.93595	0.000781676	0.0414099	-0.422406	PCED1B	NM_001281429
83714	3443	0.760372	4.12172	4.01245	0.000652192	0.0390522	-0.425111	NRIP2	NM_031474
390110	2603	0.68452	-1.23581	3.99067	0.000686717	0.0395524	-0.433152	ACCSL	NM_001031854
50632	3063	-0.847862	6.28295	-4.03331	0.000620761	0.0385114	-0.434522	CALY	NM_001321617
221481	1334	0.755047	0.121837	3.94187	0.000770803	0.041081	-0.434667	ARMC12	NM_001286574
23766	1889	-0.606391	1.45718	-3.93138	0.000790176	0.0416922	-0.439088	GABARAPL3	NR_028287
158405	10516	0.639564	5.49091	4.02408	0.000634475	0.038747	-0.454584	KIAA1958	NM_001287036
101927550	3413	0.713544	3.29254	3.96692	0.000726435	0.0403928	-0.464721	LOC101927550	NR_110102
635	2500	-0.913604	0.339868	-3.91979	0.000812145	0.0420234	-0.465237	BHMT	NM_001713
441454	1381	0.629444	0.38515	3.91432	0.000822718	0.0421601	-0.47851	LOC441454	NR_028350
100128098	557	1.48422	-3.03057	3.95588	0.000745664	0.0406933	-0.483079	ST8SIA6-AS1	NR_034129
80339	2805	-0.814568	0.829892	-3.90668	0.000837715	0.0424985	-0.483909	PNPLA3	NM_025225
140873	2478	1.17341	0.0187559	3.92007	0.000811591	0.0420234	-0.486727	C20orf173	NM_001145350
284018	1566	-0.704514	1.91571	-3.9142	0.000822945	0.0421601	-0.493588	C17orf58	NM_181655
6772	4583	-0.726736	5.8022	-4.00604	0.000662174	0.0390522	-0.497266	STAT1	NM_007315
8099	2156	0.627663	5.68433	4.0057	0.00066271	0.0390522	-0.498481	CDK2AP1	NM_001270433
100288181	5684	-1.03089	1.59905	-3.90325	0.000844547	0.0426707	-0.503816	LOC100288181	NR_038925
1748	2317	-2.27444	-2.73801	-3.94807	0.000759569	0.0409718	-0.505934	DLX4	NM_001934
150776	3788	0.612667	4.84919	3.98679	0.000693057	0.0396201	-0.523689	LOC150776	NR_026922
100499177	2308	-0.647224	3.7181	-3.95686	0.000743934	0.0406933	-0.528237	THAP9-AS1	NR_034075
4992	2295	-1.19145	-0.759197	-3.91364	0.000824049	0.0421601	-0.533268	OR1F1	NM_012360
101929591	1161	0.821212	1.28968	3.87667	0.000899326	0.0443432	-0.549244	KIZ-AS1	NR_109956
340990	8839	-1.09927	-1.3241	-3.91428	0.00082279	0.0421601	-0.555886	OTOG	NM_001277269
100302246	82	1.05139	-0.839355	3.91019	0.0008308	0.0423529	-0.562811	MIR1301	NR_031570
631	3028	-0.875476	1.06344	-3.86849	0.000916889	0.0445196	-0.56506	BFSP1	NM_001161705
203523	4299	-0.79131	2.54695	-3.89323	0.000864787	0.043516	-0.577978	ZNF449	NM_152695
101928731	1949	0.789802	1.57271	3.86639	0.00092145	0.0445196	-0.578039	LOC101928731	NR_110092
379	1620	-1.08286	2.06595	-3.87752	0.000897517	0.0443432	-0.580958	ARL4D	NM_001661
100509620	2907	-1.78986	-0.761899	-3.87977	0.000892772	0.0443186	-0.587691	LOC100509620	XM_005276965
25803	2938	-1.28047	0.411201	-3.85793	0.00094007	0.045014	-0.590159	SPDEF	NM_001252294
43847	1245	0.909487	0.101072	3.86369	0.00092736	0.0445196	-0.593973	KLK14	NM_001311182
339210	3135	0.748585	2.51571	3.87385	0.000905337	0.0443913	-0.610787	C17orf67	NM_001085430
441027	1888	-0.694352	3.8234	-3.91881	0.00081403	0.0420261	-0.62152	TMEM150C	NM_001080506
3696	10047	0.725205	7.72293	3.94264	0.000769397	0.041081	-0.627254	ITGB8	NM_002214
10069	2791	-0.787408	2.16233	-3.85522	0.000946102	0.0451505	-0.635507	RWDD2B	NM_001320724
126068	4448	-0.73802	3.61078	-3.90325	0.00084454	0.0426707	-0.639977	ZNF441	NM_152355
100188947	1023	-2.0136	-2.07615	-3.86957	0.000914544	0.0445196	-0.645364	HECTD2-AS1	NR_024467
104548973	2066	1.70607	-1.97432	3.87781	0.000896907	0.0443432	-0.645925	SALRNA2	NR_126482
185	2571	1.41813	-2.53425	3.87247	0.000908307	0.0443913	-0.651495	AGTR1	NM_000685
28969	2075	-0.7437	3.46682	-3.89198	0.000867346	0.043516	-0.653696	BZW2	NM_001159767
135	2957	1.58366	-0.395081	3.84571	0.000967622	0.0457165	-0.661461	ADORA2A	NM_000675
7857	2572	-0.920671	5.21366	-3.92981	0.000793109	0.0417043	-0.662155	SCG2	NM_003469
392188	1593	-1.33057	-2.21184	-3.8639	0.000926904	0.0445196	-0.674738	USP17L8	NM_001256872
374387	649	-0.903182	-0.236226	-3.82402	0.00101848	0.0474873	-0.682019	DKFZp779M0652	NM_199137
25791	3603	-0.788655	7.24456	-3.92017	0.000811404	0.0420234	-0.682822	NGEF	NM_001114090
646762	5784	0.58725	5.2193	3.92085	0.000810098	0.0420234	-0.684788	LOC646762	NR_024278
25959	5232	0.789684	5.47145	3.9196	0.000812496	0.0420234	-0.691132	KANK2	NM_001136191
100507487	2070	0.718153	0.655351	3.80691	0.00106048	0.0484903	-0.693144	LOC100507487	NR_125882
22794	4180	0.647293	7.30478	3.9123	0.000826648	0.042217	-0.702495	CASC3	NM_007359
131177	1614	-1.74689	-3.38042	-3.8369	0.000987964	0.0465228	-0.707958	FAM3D	NM_138805
100216545	3600	0.676495	3.83912	3.87539	0.000902048	0.0443911	-0.714825	KMT2E-AS1	NR_024586
10049	3594	0.759694	4.67787	3.8947	0.000861802	0.0434651	-0.723683	DNAJB6	NM_005494
653479	1396	0.819818	1.53323	3.79552	0.0010894	0.0489661	-0.727817	MRPL45P2	NR_033934
102465519	64	1.19102	-4.09648	3.81631	0.00103722	0.047889	-0.729757	MIR6861	NR_106921
160622	4878	-0.780163	4.96529	-3.89189	0.000867542	0.043516	-0.742888	GRASP	NM_001271856
148198	2362	-1.16702	-0.461099	-3.79788	0.00108335	0.0489661	-0.74455	ZNF98	NM_001098626
103724388	636	1.85746	-2.61808	3.81868	0.00103141	0.0477438	-0.751346	LINC01068	NR_125772
627	8678	-0.995385	2.34837	-3.80724	0.00105967	0.0484903	-0.752351	BDNF	NM_001143805
100874128	812	-1.36272	-4.18455	-3.80495	0.00106541	0.0486303	-0.75511	LINC00333	NR_046871
84536	2186	-0.795276	1.85784	-3.7907	0.00110188	0.0489661	-0.757929	LINC01547	NM_058188
24142	1549	-0.59478	2.64297	-3.81423	0.00104231	0.0480461	-0.759226	NAT6	NM_001200016
101928922	1073	1.97753	-0.598212	3.79619	0.00108767	0.0489661	-0.763312	LINC00463	NR_120428
100130348	1672	1.18013	-0.11754	3.78413	0.0011191	0.0491903	-0.764862	TMEM262	NM_001242631
645339	764	1.161	-2.14484	3.80348	0.00106911	0.0486494	-0.78902	SNRPD2P2	NR_033826
32	10998	0.782822	6.54434	3.87281	0.000907579	0.0443913	-0.799862	ACACB	NM_001093
130132	3453	0.878823	5.65737	3.86693	0.000920281	0.0445196	-0.812501	RFTN2	NM_144629
102465454	63	1.13403	-2.11712	3.78881	0.00110679	0.0490287	-0.817254	MIR6758	NR_106816
100874185	917	-1.72063	-3.0618	-3.77907	0.00113254	0.0494977	-0.824258	FRMD6-AS2	NR_047477
728963	914	0.60876	0.41376	3.74351	0.00123165	0.0516716	-0.826344	RPS15AP10	NR_026768
375686	4180	0.946925	1.02765	3.74267	0.0012341	0.0516848	-0.826871	SPATC1	NM_001134374
645700	1614	-0.946142	0.570573	-3.734	0.00125959	0.0521371	-0.8433	ZNF890P	NR_034163
4586	17448	-2.67915	-2.06317	-3.7571	0.0011928	0.0511216	-0.845672	MUC5AC	NM_001304359
400927	494	0.714007	-0.703538	3.7568	0.00119365	0.0511216	-0.848948	LOC400927	NR_002821
158763	3267	-1.08036	-0.00868005	-3.73544	0.00125532	0.0520781	-0.850047	ARHGAP36	NM_001282607
7762	5447	-0.962894	1.16315	-3.72902	0.00127444	0.0522557	-0.861061	ZNF215	NM_001354853
3592	1443	-0.634174	-0.240359	-3.72812	0.00127718	0.0522557	-0.87384	IL12A	NM_000882
64860	3050	-0.70304	2.80073	-3.76783	0.00116296	0.0502624	-0.874266	ARMCX5	NM_001168478
92154	5547	0.787609	9.77498	3.81264	0.00104624	0.0481492	-0.875078	MTSS1L	NM_138383
51301	3436	-1.08547	2.26409	-3.74045	0.00124057	0.0518791	-0.891984	GCNT4	NM_016591
146	2666	-1.30111	0.932388	-3.71079	0.00133041	0.0531168	-0.894071	ADRA1D	NM_000678
105377746	2818	-1.43095	-3.85184	-3.7351	0.00125633	0.0520781	-0.895293	LOC105377746	XM_011534709
92691	4002	-0.608068	2.61061	-3.74759	0.00121985	0.051518	-0.903205	TMEM169	NM_001142310
246184	872	0.587921	0.284629	3.70547	0.00134718	0.0532033	-0.906076	CDC26	NM_139286
6241	3434	-2.09135	-2.67669	-3.73604	0.00125353	0.0520781	-0.911362	RRM2	NM_001034
112476	3799	-0.604814	6.88503	-3.82145	0.00102468	0.0476201	-0.91177	PRRT2	NM_001256442
100134259	1210	-1.04866	-1.31343	-3.72884	0.00127499	0.0522557	-0.913157	LINC01119	NR_024452
1638	6045	-0.741145	2.10038	-3.72495	0.00128675	0.0525715	-0.914819	DCT	NM_001129889
8293	2297	1.63545	-3.76979	3.72267	0.00129367	0.0525952	-0.915983	SERF1A	NM_021967
145226	1878	-0.940372	0.281106	-3.69794	0.0013713	0.0536919	-0.919568	RDH12	NM_152443
134145	3068	0.656786	3.85039	3.77887	0.00113307	0.0494977	-0.932434	FAM173B	NM_001258388
26	2922	1.62045	-2.91469	3.72164	0.00129683	0.0526048	-0.932566	AOC1	NM_001091
101927623	2456	1.58198	-0.861451	3.70906	0.00133585	0.0531168	-0.94388	LOC101927623	NR_110996
341277	2975	1.13347	-0.928603	3.71166	0.00132768	0.0531168	-0.946948	OVCH2	NM_198185
130872	3914	0.815799	5.84913	3.80738	0.00105931	0.0484903	-0.949152	AHSA2	NM_001321300
399827	3384	-2.42951	0.418071	-3.68203	0.00142367	0.0546522	-0.950927	LINC01164	NM_001001677
200539	2582	0.790445	4.15017	3.77374	0.00114688	0.0499125	-0.964834	ANKRD23	NM_144994
101927497	855	-1.48649	-3.52658	-3.69882	0.00136846	0.0536704	-0.970516	LOC101927497	NR_110086
105371921	2688	0.886857	1.31657	3.67648	0.00144238	0.0550109	-0.972467	LOC105371921	XM_016999729
64344	6397	1.26048	6.08534	3.79642	0.00108708	0.0489661	-0.972841	HIF3A	NM_022462
51286	1646	-0.741002	6.88983	-3.79239	0.00109747	0.0489661	-0.977041	CEND1	NM_016564
8771	1155	1.11109	-1.37713	3.70115	0.00136097	0.0535245	-0.978413	TNFRSF6B	NM_003823
25939	4035	0.7324	5.22925	3.79005	0.00110357	0.0489661	-0.980339	SAMHD1	NM_015474
100506443	1347	1.09532	1.41335	3.6732	0.00145356	0.0550109	-0.981466	ITPKB-IT1	NR_103784
309	3115	-0.679381	6.96447	-3.79001	0.00110366	0.0489661	-0.981732	ANXA6	NM_001155
26470	3557	-0.663101	7.03518	-3.78752	0.00111016	0.0490383	-0.986541	SEZ6L2	NM_001114099
116238	1386	-0.636021	1.57505	-3.67675	0.00144145	0.0550109	-0.987784	TLCD1	NM_001160407
5335	5406	0.612731	7.38688	3.78504	0.00111668	0.0491665	-0.989502	PLCG1	NM_002660
100506060	1891	0.68544	2.16402	3.68728	0.00140617	0.0544721	-0.993822	SMG1P7	NR_033959
151516	2177	0.71921	2.97898	3.71603	0.00131408	0.0528515	-0.995255	ASPRV1	NM_152792
26292	2565	0.933485	-0.442822	3.67124	0.00146027	0.0550109	-1.00154	MYCBP	NM_012333
100500873	107	0.790966	-0.918557	3.68375	0.00141791	0.0546291	-1.00231	MIR3934	NR_037498
9767	5000	0.760435	3.00629	3.71122	0.00132907	0.0531168	-1.00747	JADE3	NM_001077445
373861	1049	1.02349	0.533748	3.651	0.00153152	0.0558966	-1.01433	HILS1	NM_194072
5935	4652	-0.978166	4.51281	-3.76266	0.00117725	0.0506484	-1.01451	RBM3	NM_001017430
1435	4915	0.744027	5.26349	3.76586	0.00116839	0.0504203	-1.03569	CSF1	NM_000757
253012	2529	-1.25189	-2.75229	-3.66897	0.00146812	0.0550109	-1.03871	HEPACAM2	NM_001039372
952	1501	-1.673	0.968131	-3.64135	0.00156667	0.0565973	-1.0394	CD38	NM_001775
654429	4175	-1.01803	4.57527	-3.75211	0.0012069	0.0514565	-1.04093	LRTM2	NM_001039029
81691	2904	-0.727438	1.32194	-3.64579	0.00155039	0.0561486	-1.04215	REXO5	NM_001144924
102723354	903	-0.745368	-0.168668	-3.63088	0.00160573	0.0572796	-1.06448	LINC02298	NR_110546
5999	3978	-1.63634	6.4012	-3.75338	0.0012033	0.0513801	-1.06523	RGS4	NM_001102445
22834	11553	0.873777	6.80207	3.75431	0.00120066	0.0513445	-1.06594	ZNF652	NM_001145365
105378479	1204	1.65623	-2.67341	3.65294	0.00152454	0.0558966	-1.06685	LOC105378479	XM_011540447
25876	1598	-0.866539	2.24714	-3.65942	0.00150147	0.0554407	-1.0673	SPEF1	NM_015417
23305	6916	-0.660365	6.49619	-3.75009	0.0012127	0.051518	-1.07657	ACSL6	NM_001009185
6401	3875	-2.43303	0.127205	-3.61843	0.00165341	0.0583461	-1.08286	SELE	NM_000450
10715	3752	0.620287	5.15009	3.7434	0.00123197	0.0516716	-1.08453	CERS1	NM_001290265
9322	2505	0.85185	3.46843	3.69242	0.00138926	0.0540383	-1.08925	TRIP10	NM_001288962
79755	3191	0.759916	2.98884	3.67227	0.00145674	0.0550109	-1.09197	ZNF750	NM_024702
1775	1541	1.05865	3.15488	3.67373	0.00145176	0.0550109	-1.09885	DNASE1L2	NM_001301680
728642	2628	0.691694	3.2928	3.68184	0.00142429	0.0546522	-1.09944	CDK11A	NM_001313896
23328	8654	0.651244	7.98929	3.73153	0.00126694	0.0522557	-1.0997	SASH1	NM_001346505
828	2143	0.825163	4.0791	3.7107	0.00133069	0.0531168	-1.10034	CAPS	NM_004058
79023	1301	-0.639703	0.825353	-3.61002	0.00168641	0.0585774	-1.10187	NUP37	NM_024057
105372883	3745	1.01017	-0.371578	3.61708	0.00165867	0.0583461	-1.10451	LOC105372883	XM_011508925
101929464	490	0.6419	-0.414091	3.61667	0.00166028	0.0583461	-1.10558	LOC101929464	NR_125978
84913	8856	0.847718	4.70222	3.72273	0.00129348	0.0525952	-1.11188	ATOH8	NM_032827
23210	5714	0.872497	5.3699	3.73088	0.00126887	0.0522557	-1.11589	JMJD6	NM_001081461
100124536	132	0.916337	2.86148	3.65224	0.00152706	0.0558966	-1.12213	SNORA38B	NR_003706
118430	1064	-1.52865	-3.84325	-3.61708	0.00165866	0.0583461	-1.12246	MUCL1	NM_058173
101927124	1213	0.689102	0.30963	3.59721	0.00173795	0.0590842	-1.1249	LOC101927124	NR_110045
100287632	713	-1.29408	-3.74166	-3.61484	0.00166743	0.0584369	-1.12847	SELENOKP3	NR_037662
6863	1188	-1.89409	-0.00607112	-3.596	0.00174288	0.0590842	-1.12972	TAC1	NM_003182
587	2080	0.755672	4.23468	3.70156	0.00135965	0.0535245	-1.13317	BCAT2	NM_001164773
254439	1185	1.4981	-3.66122	3.61089	0.00168297	0.0585774	-1.13379	C11orf86	NM_001136485
139804	3469	0.693645	0.40707	3.58705	0.00177992	0.0598824	-1.1448	RBMXL3	NM_001145346
101929748	3030	-0.79971	2.92944	-3.64835	0.00154111	0.0561025	-1.1485	LOC101929748	NR_136301
390940	1350	0.737595	1.25512	3.59172	0.00176048	0.0592986	-1.14917	PINLYP	NM_001193621
153743	1991	-1.09883	0.772423	-3.5801	0.0018092	0.0605091	-1.16285	PPP1R2P3	NM_206858
8564	5613	-1.28561	0.111371	-3.57234	0.00184242	0.0612593	-1.17574	KMO	NM_003679
85019	3788	-0.65604	3.22179	-3.64528	0.00155227	0.0561486	-1.18206	TMEM241	NM_001318834
54541	1752	0.915018	6.43367	3.70313	0.00135464	0.0534236	-1.18402	DDIT4	NM_019058
101926900	749	1.27219	-2.15202	3.59452	0.00174894	0.0590842	-1.18454	DNAJB5-AS1	NR_109756
100316904	1077	1.13612	2.50394	3.60584	0.00170306	0.0585774	-1.19019	SAP25	NM_001168682
8404	3126	-0.650369	10.0305	-3.66325	0.00148801	0.0553485	-1.19976	SPARCL1	NM_001128310
8601	2924	-0.838826	3.52733	-3.64585	0.00155019	0.0561486	-1.20718	RGS20	NM_001286673
2587	2787	-1.06916	0.761839	-3.55849	0.00190328	0.0621905	-1.20727	GALR1	NM_001480
6804	2385	-0.701719	6.86777	-3.68825	0.00140295	0.0544218	-1.21234	STX1A	NM_001165903
113730	2991	-1.83	-2.79864	-3.57365	0.00183679	0.0611438	-1.21911	KLHDC7B	NM_138433
23034	7051	0.643803	6.89129	3.6845	0.00141542	0.0546291	-1.22255	SAMD4A	NM_001161576
5364	11203	0.737814	8.41655	3.67238	0.00145639	0.0550109	-1.22349	PLXNB1	NM_001130082
245711	2157	0.868224	0.102011	3.5491	0.00194567	0.0624192	-1.22455	SPDYA	NM_001008779
25953	3745	-0.600271	5.76113	-3.68273	0.00142132	0.0546522	-1.2301	PNKD	NM_001077399
9509	7070	1.30286	3.38443	3.62035	0.00164597	0.0582406	-1.23241	ADAMTS2	NM_014244
6000	3024	-0.621278	4.94085	-3.67361	0.00145216	0.0550109	-1.23607	RGS7	NM_001282773
158401	6646	0.813952	2.93573	3.60391	0.00171079	0.0585774	-1.23638	C9orf84	NM_001080551
8495	7023	0.98179	4.63984	3.66318	0.00148826	0.0553485	-1.24029	PPFIBP2	NM_001256568
8331	439	-1.66166	-3.27395	-3.55865	0.00190256	0.0621905	-1.24192	HIST1H2AJ	NM_021066
146310	874	1.44982	-1.69174	3.55638	0.00191272	0.0623556	-1.25456	RNF151	NM_001348711
148252	3643	-0.818993	6.58784	-3.6702	0.00146387	0.0550109	-1.25537	DIRAS1	NM_145173
340017	1395	-1.00518	-1.82292	-3.55507	0.00191859	0.0624192	-1.25868	LINC02433	NR_026992
100288866	1221	1.34086	-2.38207	3.55273	0.00192915	0.0624192	-1.26105	LOC100288866	NR_103773
219293	5595	1.14903	1.97924	3.55406	0.00192314	0.0624192	-1.26289	ATAD3C	NM_001039211
221442	4569	0.849885	3.44985	3.61318	0.00167395	0.0585368	-1.2631	ADCY10P1	NM_001010871
374383	9731	-0.706124	5.03304	-3.66253	0.00149055	0.0553485	-1.26323	NCR3LG1	NM_001009913
4435	1617	-1.0998	1.26798	-3.53924	0.00199114	0.0635111	-1.2642	CITED1	NM_001144885
103504738	68	1.42142	-2.01857	3.55046	0.00193946	0.0624192	-1.26849	MIR6859-4	NR_128720
283165	1768	-1.82692	-1.44712	-3.53719	0.00200075	0.0636355	-1.27083	KIRREL3-AS3	NM_173579
116535	2283	1.19218	1.81095	3.54381	0.00196995	0.0629917	-1.27367	MRGPRF	NM_001098515
3157	5492	-0.867094	5.6618	-3.66245	0.00149079	0.0553485	-1.27369	HMGCS1	NM_001098272
283385	1577	-0.78635	0.886307	-3.52576	0.00205504	0.0644071	-1.27806	MORN3	NM_173855
401106	1123	-0.730456	0.838421	-3.52376	0.0020647	0.0644964	-1.28082	LINC00884	NR_033929
29106	3310	-0.832611	6.43683	-3.65887	0.00150341	0.0554407	-1.28191	SCG3	NM_001165257
57576	5049	-0.82639	4.391	-3.6376	0.00158056	0.0567098	-1.29013	KIF17	NM_001122819
10914	8320	0.630472	6.61462	3.64845	0.00154075	0.0561025	-1.30619	PAPOLA	NM_001252006
114827	7297	-1.00995	1.66121	-3.52912	0.00203896	0.0642511	-1.30683	FHAD1	NM_052929
266812	1958	-0.867545	5.07189	-3.63706	0.00158258	0.0567098	-1.32015	NAP1L5	NM_153757
4674	2576	-0.880408	5.54514	-3.63688	0.00158325	0.0567098	-1.32989	NAP1L2	NM_021963
10733	3997	-1.42809	-0.0438885	-3.49616	0.00220253	0.066533	-1.32991	PLK4	NM_001190799
144920	1688	-1.90155	-2.2332	-3.51417	0.00211162	0.0653865	-1.33064	LINC00343	NR_046391
116349	1326	-0.784653	1.76993	-3.51612	0.00210197	0.065334	-1.3416	EXOC3-AS1	NM_138464
760	1666	0.675736	5.25485	3.62983	0.00160969	0.0573489	-1.34222	CA2	NM_000067
645121	4767	0.658908	3.36234	3.56918	0.00185616	0.061526	-1.35517	CCNI2	NM_001039780
57834	3395	-0.979907	3.63421	-3.58086	0.00180596	0.0604721	-1.35923	CYP4F11	NM_001128932
102723809	561	0.824013	-0.0530912	3.4778	0.00229919	0.0674225	-1.36866	LOC102723809	NR_110550
154288	1551	-1.30779	-2.80777	-3.4922	0.00222302	0.0665847	-1.37341	KHDC3L	NM_001017361
6526	11623	1.14252	6.48613	3.61598	0.00166295	0.0583678	-1.37921	SLC5A3	NM_006933
6855	2433	-0.912741	8.01077	-3.60342	0.00171279	0.0585774	-1.38271	SYP	NM_003179
100996251	2456	0.661322	1.64815	3.48951	0.00223708	0.0665847	-1.384	LOC100996251	NR_103777
100874101	510	1.42657	-2.01701	3.48482	0.00226173	0.0666282	-1.39222	HDAC11-AS1	NR_046690
677843	125	0.842529	0.669708	3.46548	0.00236634	0.0679396	-1.39369	SNORA77	NR_003019
1830	5551	-1.41322	-3.96906	-3.47244	0.00232814	0.0674225	-1.39854	DSG3	NM_001944
101927581	849	-1.03001	-3.89515	-3.47016	0.00234059	0.0675418	-1.40388	CCDC182	NM_001282544
83988	4815	-0.868334	6.34016	-3.60385	0.00171105	0.0585774	-1.4059	NCALD	NM_001040624
102466719	80	1.36016	-2.98137	3.47305	0.00232486	0.0674225	-1.40599	MIR6716	NR_106773
100170229	2398	0.788755	1.24212	3.46675	0.00235932	0.0678754	-1.40942	SRRM5	NM_001145641
390	2807	-0.674622	2.2649	-3.50092	0.00217813	0.0663667	-1.4115	RND3	NM_001254738
146802	4038	0.714564	2.1337	3.49176	0.00222534	0.0665847	-1.41235	SLC47A2	NM_001099646
724025	97	-1.56061	-3.01328	-3.46603	0.00236331	0.0679213	-1.42087	MIR655	NR_030391
23594	1833	-0.935026	0.841133	-3.44385	0.002489	0.0699062	-1.44581	ORC6	NM_014321
100874018	1190	0.894671	2.19853	3.47626	0.00230744	0.0674225	-1.44841	EPN2-AS1	NR_048576
130888	2944	-0.609494	2.68257	-3.49999	0.00218289	0.0663667	-1.45055	FBXO36	NM_174899
128239	6362	-1.76704	0.395902	-3.43613	0.00253423	0.0706871	-1.45102	IQGAP3	NM_178229
101926904	800	-1.51421	-3.84463	-3.44085	0.00250647	0.0702577	-1.46027	LINC01265	NR_104631
389383	611	-1.28393	-3.49732	-3.43903	0.00251716	0.0704186	-1.4675	CLPSL2	NM_001286550
84707	1176	-0.758936	5.05868	-3.57077	0.00184922	0.0614137	-1.46915	BEX2	NM_001168399
441009	1630	0.613609	0.619725	3.42805	0.00258247	0.0716807	-1.4695	CPEB2-AS1	NR_038857
91860	4635	0.613156	2.99249	3.49951	0.00218534	0.0663667	-1.47277	CALML4	NM_001031733
1556	2910	-0.907933	0.719766	-3.42155	0.00262194	0.0721413	-1.48776	CYP2B7P	NR_001278
4185	5064	-0.609919	6.35387	-3.56591	0.00187044	0.0616854	-1.49165	ADAM11	NM_001318933
9742	15468	0.588477	5.89283	3.56656	0.00186759	0.0616854	-1.49218	IFT140	NM_014714
126248	2267	-0.754977	0.970202	-3.41846	0.00264093	0.0722302	-1.50294	WDR88	NM_173479
9177	2457	-1.50169	1.68626	-3.43664	0.00253122	0.0706724	-1.50306	HTR3B	NM_006028
7280	1621	-0.87706	6.07472	-3.56028	0.00189532	0.0620734	-1.50425	TUBB2A	NM_001069
101929387	1477	0.632189	1.51349	3.42825	0.00258129	0.0716807	-1.50507	LMF1-AS1	NR_110945
26077	1909	0.59175	3.08563	3.48887	0.00224039	0.0666135	-1.50559	DKFZP434H168	NR_026889
168090	2766	1.15302	0.535511	3.4084	0.00270357	0.0729646	-1.50653	C6orf118	NM_144980
55007	5570	0.993134	4.27365	3.53261	0.00202234	0.0640132	-1.50866	FAM118A	NM_001104595
6861	2475	-0.79036	5.75011	-3.55788	0.00190602	0.0622084	-1.50929	SYT5	NM_001297774
1763	4871	0.660209	3.19254	3.48996	0.0022347	0.0665847	-1.51248	DNA2	NM_001080449
8515	5487	0.960837	2.86156	3.47277	0.00232638	0.0674225	-1.51321	ITGA10	NM_001303040
100129917	1700	0.791655	4.18182	3.52854	0.00204172	0.0642511	-1.5147	LOC100129917	NR_036511
1871	5347	-0.598508	3.84591	-3.51973	0.00208429	0.0649654	-1.51554	E2F3	NM_001243076
100505718	2367	1.07072	-4.08032	3.40935	0.00269757	0.0729646	-1.51657	LINC01592	NR_039986
102723385	782	1.16316	-1.98101	3.41854	0.00264039	0.0722302	-1.51767	LOC102723385	NR_119379
100113386	3571	1.51877	3.14668	3.47687	0.0023042	0.0674225	-1.52017	UCKL1-AS1	NR_027287
51626	2647	-0.675894	3.29445	-3.49134	0.00222748	0.0665847	-1.52785	DYNC2LI1	NM_001012665
5053	2686	-1.00341	0.468523	-3.39849	0.00276676	0.0734604	-1.52852	PAH	NM_000277
100132891	4915	-1.10357	1.11133	-3.40877	0.00270124	0.0729646	-1.52918	MSC-AS1	NR_033651
286016	2017	-0.909538	-0.590194	-3.39747	0.00277336	0.0734604	-1.5336	TPI1P2	NR_002187
91683	5005	-0.88326	5.02001	-3.54058	0.00198492	0.0633992	-1.53427	SYT12	NM_001177880
81629	1317	0.754074	2.40477	3.44505	0.00248204	0.0698488	-1.53435	TSSK3	NM_052841
157777	6219	0.637732	2.03147	3.42952	0.00257362	0.0716449	-1.53785	MCMDC2	NM_001136160
54979	1399	1.53192	-2.09009	3.4067	0.00271432	0.0729646	-1.53859	HRASLS2	NM_017878
149465	5897	-0.906201	0.280116	-3.39133	0.00281328	0.0737724	-1.53993	CFAP57	NM_001167965
114548	5435	-0.97567	2.68786	-3.45732	0.00241188	0.0686226	-1.54305	NLRP3	NM_001079821
9242	2058	-1.29592	0.868736	-3.39627	0.00278107	0.0735239	-1.54445	MSC	NM_005098
339666	1558	0.988493	-0.175555	3.38938	0.0028261	0.0738899	-1.54469	LOC339666	NR_038918
102466730	61	1.20728	-3.37122	3.39781	0.00277114	0.0734604	-1.54541	MIR6764	NR_106822
89	3331	1.10277	0.527933	3.38855	0.00283156	0.0738899	-1.54657	ACTN3	NM_001104
401557	3729	-1.63197	-3.11718	-3.39589	0.00278353	0.0735239	-1.55264	LOC401557	NR_046107
2302	2641	1.97826	2.02643	3.41086	0.00268814	0.0729646	-1.55859	FOXJ1	NM_001454
25777	4374	0.806781	8.13195	3.52463	0.00206051	0.0644365	-1.5602	SUN2	NM_001199579
7568	3061	0.88536	-4.26367	3.38468	0.00285721	0.0743633	-1.56235	ZNF20	NM_001203250
84570	10311	-0.976672	2.01611	-3.42036	0.00262924	0.0722025	-1.56354	COL25A1	NM_001256074
101929705	2297	-1.20488	-0.875014	-3.38347	0.00286527	0.0744367	-1.56455	LOC101929705	NR_125864
168667	5031	-0.595064	4.0472	-3.50291	0.002168	0.0663667	-1.56873	BMPER	NM_133468
9080	2050	1.08138	1.8334	3.40568	0.00272078	0.0729646	-1.56888	CLDN9	NM_020982
200132	2341	-1.18743	-0.376228	-3.3762	0.00291411	0.0750724	-1.57065	TCTEX1D1	NM_152665
100505549	1982	0.688172	0.357354	3.37461	0.00292492	0.0751612	-1.57297	LOC100505549	NM_001242804
782	4294	-0.628092	6.1634	-3.52966	0.00203638	0.0642477	-1.57345	CACNB1	NM_000723
646982	5259	0.799893	0.0293484	3.3729	0.00293661	0.0751893	-1.57503	LINC00598	NR_024505
4948	4718	-0.755676	0.940066	-3.38072	0.00288362	0.0745044	-1.57946	OCA2	NM_000275
100996348	1438	1.03514	-0.0322544	3.36586	0.00298508	0.0758831	-1.58936	CA3-AS1	NR_121630
100129464	674	1.53191	-1.29389	3.3738	0.00293045	0.0751673	-1.5928	LINC01546	NR_038428
3061	2763	-0.983222	-0.741191	-3.36514	0.00299015	0.0759439	-1.59895	HCRTR1	NM_001525
9493	4198	-0.759273	-0.696758	-3.3628	0.00300646	0.0761538	-1.60328	KIF23	NM_001281301
406976	71	1.03458	-2.10659	3.36815	0.00296922	0.0756832	-1.61147	MIR199A1	NR_029586
79846	9916	-0.710472	2.71788	-3.42672	0.00259052	0.0717638	-1.61274	CFAP69	NM_001039706
338755	3326	-0.958137	-0.406441	-3.3539	0.00306931	0.0768546	-1.61476	OR2AG2	NM_001004490
2672	6070	-1.22836	-1.43248	-3.36104	0.00301878	0.0761798	-1.61516	GFI1	NM_001127215
730051	6283	0.594035	4.66093	3.49796	0.00219329	0.0664553	-1.61552	ZNF814	NM_001144989
113675	2027	-0.722447	1.82427	-3.38852	0.00283174	0.0738899	-1.61629	SDSL	NM_001304993
29986	1418	-1.6833	-3.24279	-3.36123	0.00301744	0.0761798	-1.6171	SLC39A2	NM_001256588
54971	6351	0.668941	4.4983	3.49231	0.00222246	0.0665847	-1.6181	BANP	NM_001173539
149684	414	1.5234	-0.881131	3.35779	0.00304164	0.0764986	-1.61855	LOC149684	NR_104170
29118	1941	-0.637293	3.52139	-3.45856	0.00240491	0.0684929	-1.62145	DDX25	NM_001330438
1804	6927	-0.596865	7.21908	-3.50046	0.00218049	0.0663667	-1.62843	DPP6	NM_001039350
8416	2435	0.864373	3.39317	3.44409	0.00248757	0.0699062	-1.62908	ANXA9	NM_003568
158931	1532	-0.746401	4.10512	-3.47363	0.00232169	0.0674225	-1.63669	TCEAL6	NM_001006938
10411	6922	0.81595	6.67517	3.50002	0.00218273	0.0663667	-1.63769	RAPGEF3	NM_001098531
100996609	1523	1.59154	-2.2196	3.35225	0.00308111	0.0770141	-1.64	LINC01436	NR_110419
100132103	1434	-1.84827	-3.50281	-3.34783	0.00311288	0.0773995	-1.64019	FAM66E	NR_027424
84793	2509	1.01765	-0.70789	3.34288	0.00314896	0.0778871	-1.6458	FOXD2-AS1	NM_032707
59283	8751	-0.756468	6.95366	-3.49139	0.00222725	0.0665847	-1.6518	CACNG8	NM_031895
55859	862	-0.804777	6.06117	-3.49197	0.00222421	0.0665847	-1.65699	BEX1	NM_018476
101927131	2280	1.19574	-2.90597	3.34026	0.00316815	0.0781578	-1.6581	LOC101927131	NR_110907
129804	2693	-1.22577	2.67567	-3.39915	0.00276251	0.073447	-1.66643	FBLN7	NM_001128165
100506527	2665	-2.0036	1.63521	-3.35477	0.00306309	0.0767664	-1.66888	LINC01007	NR_103747
2814	3493	-1.28655	-1.75477	-3.33449	0.00321092	0.0788021	-1.66962	GP5	NM_004488
101928137	1256	-1.19005	-3.99812	-3.33028	0.00324246	0.0791541	-1.6699	LINC02444	NR_110130
4843	4552	-1.25642	1.96135	-3.36658	0.00298009	0.0758242	-1.67261	NOS2	NM_000625
100130480	603	-0.973506	-4.36143	-3.32745	0.00326385	0.0793775	-1.67288	LINC01387	NM_001243517
257236	2153	-0.774302	1.75237	-3.35634	0.00305195	0.0766226	-1.67879	CCDC96	NM_153376
7102	1806	-0.748869	7.92544	-3.47136	0.00233404	0.0674225	-1.67944	TSPAN7	NM_004615
5058	4380	-0.912277	6.95553	-3.47736	0.00230152	0.0674225	-1.68238	PAK1	NM_001128620
285740	2825	0.882839	-0.152093	3.31277	0.00337691	0.0806454	-1.69397	PHACTR2-AS1	NR_027113
145200	642	-1.58129	-2.40501	-3.32339	0.00329472	0.0796879	-1.69421	LINC00239	NR_026774
219438	1020	-0.870679	-4.40759	-3.31441	0.00336411	0.0804073	-1.69744	OR5D18	NM_001001952
120776	927	-1.17213	-1.94234	-3.321	0.00331309	0.07986	-1.69891	OR2D2	NM_003700
341208	5951	-1.06856	-2.33938	-3.3186	0.00333157	0.0801015	-1.70388	HEPHL1	NM_001098672
100289019	3842	0.70401	3.44428	3.41249	0.00267792	0.0727651	-1.7063	SLC25A25-AS1	NR_033374
124220	828	-0.850412	-4.41666	-3.30894	0.00340705	0.0810483	-1.70782	ZG16B	NM_145252
2918	6446	-0.723299	3.36489	-3.40933	0.00269774	0.0729646	-1.71398	GRM8	NM_000845
100130311	3599	-0.77287	3.07036	-3.39545	0.00278642	0.0735319	-1.71498	C17orf107	NM_001145536
100506085	4365	-1.57388	-3.04718	-3.30936	0.00340375	0.0810483	-1.71644	LINC02275	NR_037878
5947	1954	-0.822597	3.06544	-3.39394	0.00279622	0.0735854	-1.7175	RBP1	NM_001130992
1412	989	-1.29942	-3.16439	-3.30671	0.00342469	0.0811044	-1.7207	CRYBA2	NM_057093
338323	4736	-1.02705	-0.831094	-3.30094	0.00347085	0.0818561	-1.72328	NLRP14	NM_176822
85390	87	1.12495	0.0825308	3.2953	0.00351656	0.0823981	-1.72791	SNORD14D	NR_001454
400709	1609	1.06807	-0.281506	3.29524	0.00351705	0.0823981	-1.72928	SIGLEC16	NM_001348364
1958	3136	-1.23881	4.85634	-3.44721	0.0024695	0.0697033	-1.73175	EGR1	NM_001964
221424	1782	-0.950507	3.43906	-3.40253	0.00274085	0.0730765	-1.7343	LRRC73	NM_001012974
6275	564	1.01333	0.802243	3.2985	0.00349051	0.0821833	-1.73591	S100A4	NM_002961
10584	3598	-1.24651	-1.29718	-3.29573	0.00351301	0.0823981	-1.737	COLEC10	NM_001324095
10404	2526	0.656974	4.02581	3.42198	0.00261933	0.0721394	-1.73981	CPQ	NM_016134
7480	2459	-0.752359	4.00323	-3.42337	0.00261082	0.0721113	-1.73983	WNT10B	NM_003394
339539	2365	-1.40255	-1.7886	-3.29626	0.00350874	0.0823981	-1.74087	LOC339539	NR_104171
163351	4867	-1.55325	-1.39603	-3.29206	0.00354302	0.0828017	-1.74264	GBP6	NM_001320257
7011	11951	0.600359	5.16193	3.44914	0.00245841	0.0695978	-1.74364	TEP1	NM_001319035
10220	8807	0.72082	5.83504	3.45329	0.00243474	0.0690653	-1.7441	GDF11	NM_005811
100874270	311	-1.28111	-2.85779	-3.2908	0.00355341	0.0828174	-1.75262	HAO2-IT1	NR_046780
100127983	1053	0.972926	-0.317496	3.28327	0.00361593	0.0829692	-1.75267	C8orf88	NM_001190972
574036	800	1.20427	-0.12516	3.28263	0.00362127	0.0829723	-1.75273	SERTAD4-AS1	NR_024337
1143	6729	-1.90129	-2.87783	-3.28985	0.00356123	0.0828316	-1.75419	CHRNB4	NM_000750
147650	1964	0.984254	3.79397	3.40326	0.00273615	0.0730765	-1.75475	SPACA6	NM_001316972
604	7635	0.654028	7.00222	3.44542	0.00247987	0.0698488	-1.75574	BCL6	NM_001130845
101926975	2232	-1.18639	-1.49274	-3.28456	0.00360517	0.0828509	-1.76097	LINC01844	NR_110558
11144	2868	-0.7607	-0.915988	-3.27973	0.00364566	0.0832812	-1.76625	DMC1	NM_001278208
126206	3927	-1.0581	-4.32413	-3.27493	0.00368642	0.083875	-1.77335	NLRP5	NM_153447
649	5064	0.771999	4.05562	3.40699	0.00271247	0.0729646	-1.77352	BMP1	NM_001199
387978	3730	-0.723082	2.83555	-3.35758	0.00304313	0.0764986	-1.77369	LINC01551	NR_026731
5176	1533	-0.759895	4.4114	-3.41917	0.00263653	0.0722302	-1.77747	SERPINF1	NM_001329903
84871	7474	-0.764724	3.70579	-3.39468	0.00279141	0.0735854	-1.77763	AGBL4	NM_001323573
147804	2932	0.674655	2.78909	3.34733	0.00311651	0.077422	-1.78154	TPM3P9	NM_001010856
100506368	1212	-0.774225	-1.16898	-3.27321	0.00370117	0.0840445	-1.78199	LOC100506368	NR_038905
100113403	575	-1.48502	-1.89084	-3.26963	0.00373194	0.0841923	-1.79147	LIN28B-AS1	NR_046407
2986	3698	-1.30655	-3.80056	-3.26523	0.00377012	0.0847606	-1.79472	GUCY2F	NM_001522
100130075	1058	0.61828	0.135772	3.25874	0.00382712	0.085374	-1.8007	LOC100130075	NR_073494
101927870	2725	1.66021	-2.71367	3.26296	0.00378993	0.0850041	-1.8041	LOC101927870	NR_110141
101410534	757	-0.750156	1.607	-3.29085	0.00355301	0.0828174	-1.80526	DLGAP1-AS4	NR_102696
101928422	1109	-1.11658	-4.16156	-3.25287	0.00387945	0.0858583	-1.81602	LOC101928422	XM_011516768
84765	5294	0.651679	4.73284	3.40682	0.00271355	0.0729646	-1.82032	ZNF577	NM_001135590
3933	1130	-1.20542	-4.12341	-3.25035	0.0039021	0.0861214	-1.82102	LCN1	NM_001252617
84970	3294	-1.23914	-1.10186	-3.24987	0.00390647	0.0861214	-1.822	C1orf94	NM_001134734
6557	4901	-0.865215	0.153857	-3.24574	0.00394387	0.0862748	-1.82834	SLC12A1	NM_000338
122616	4354	-0.596143	3.0886	-3.34309	0.0031474	0.0778871	-1.8308	CLBA1	NM_174891
51473	4820	-0.972249	0.664698	-3.24893	0.00391496	0.0861366	-1.83688	DCDC2	NM_001195610
150538	3316	-0.938746	0.996149	-3.25447	0.0038651	0.0858583	-1.84114	SATB2-AS1	NM_153031
256979	1600	-1.70578	-3.15003	-3.24098	0.00398756	0.0866974	-1.84419	SUN3	NM_001030019
100874031	407	-1.21012	-3.57835	-3.23816	0.00401357	0.0871295	-1.84719	AGBL5-AS1	NR_046730
442421	3705	-0.667456	-0.548816	-3.23329	0.00405898	0.0877155	-1.84968	PTGER4P2-CDK2AP2P2	NR_024496
3993	4202	0.949244	3.02228	3.32222	0.00330369	0.0797688	-1.85482	LLGL2	NM_001015002
101926941	591	-1.37506	-1.08439	-3.2307	0.00408327	0.0880451	-1.85734	SPRY4-AS1	NR_120664
10663	3036	0.675706	1.1379	3.24746	0.00392824	0.0862664	-1.85751	CXCR6	NM_006564
389766	1971	0.973244	-0.563293	3.2273	0.00411552	0.0885305	-1.863	C9orf153	NM_001010907
255394	3957	0.705852	4.37382	3.37748	0.00290545	0.074932	-1.86324	TCP11L2	NM_001286262
442459	2175	-1.064	-3.93002	-3.22842	0.00410487	0.0883682	-1.8636	XRCC6P5	NM_001127438
442497	2247	1.59251	-1.73571	3.23034	0.00408675	0.0880451	-1.86691	LOC442497	NR_033960
100134229	2380	-0.731747	0.843293	-3.23699	0.00402445	0.0871876	-1.86887	JHDM1D-AS1	NR_024451
4303	3534	0.968242	6.4409	3.39592	0.00278338	0.0735239	-1.87016	FOXO4	NM_001170931
375940	3743	-1.54513	-1.83654	-3.22637	0.00412435	0.0886118	-1.87135	DMBT1P1	NM_198577
6522	6039	0.712588	5.17077	3.39079	0.00281681	0.0737853	-1.87213	SLC4A2	NM_001199692
100874184	540	-1.18651	-4.06508	-3.22064	0.00417926	0.0892172	-1.87759	LINC00502	NR_047467
55301	1890	1.2399	-1.62234	3.22368	0.00415003	0.0888688	-1.8806	OLAH	NM_001039702
1645	1379	0.816051	1.98678	3.26448	0.00377667	0.0848361	-1.8809	AKR1C1	NM_001353
5351	3200	0.595785	5.69315	3.39126	0.00281372	0.0737724	-1.88106	PLOD1	NM_000302
374462	8204	-1.55584	0.127724	-3.21721	0.00421246	0.0895903	-1.8845	PTPRQ	NM_001145026
169270	4662	-0.608193	2.19721	-3.27642	0.00367375	0.0836536	-1.885	ZNF596	NM_001042415
100133612	1952	1.42506	-1.64944	3.21976	0.00418774	0.0892172	-1.8868	LINC01134	NR_024455
101928307	534	-0.686828	2.51359	-3.28931	0.00356565	0.0828509	-1.88805	LOC101928307	NR_125872
53340	3990	-0.778326	0.874293	-3.22591	0.00412868	0.0886121	-1.89292	SPA17	NM_017425
26659	2891	2.19889	-0.206972	3.21038	0.00427937	0.0903674	-1.89319	OR7A5	NM_017506
222663	8062	0.603765	4.48971	3.36775	0.00297205	0.0756872	-1.89365	SCUBE3	NM_001303136
55693	2974	-0.875936	-0.104221	-3.20835	0.00429943	0.0905952	-1.89821	KDM4D	NM_018039
7447	2005	-1.14566	7.97329	-3.36964	0.00295898	0.0755579	-1.90141	VSNL1	NM_003385
5686	3864	-0.67739	3.98866	-3.34928	0.00310245	0.0772755	-1.90192	PSMA5	NM_001199772
9312	3582	-1.11997	3.26165	-3.31517	0.00335821	0.0804073	-1.90566	KCNB2	NM_004770
100144604	1762	1.44947	-0.104263	3.19992	0.00438375	0.0913658	-1.91318	LINC00930	NR_021493
1647	1380	-1.1389	4.00511	-3.34213	0.00315443	0.0778871	-1.91363	GADD45A	NM_001199741
64946	1389	-1.05749	-0.641851	-3.19856	0.00439757	0.0914791	-1.91661	CENPH	NM_022909
151171	2420	-1.48924	-0.0272396	-3.19951	0.00438794	0.0913658	-1.91673	LINC01107	NR_037809
100506504	1721	0.833039	3.06474	3.29565	0.00351366	0.0823981	-1.91873	PRKCZ-AS1	NR_146290
100874158	906	-1.17792	-1.51252	-3.20074	0.0043755	0.0913658	-1.91876	LINC00398	NR_047012
100874187	3865	-1.03645	-4.33438	-3.19628	0.00442069	0.0918255	-1.92271	LINC00559	NR_047489
101927438	1982	-1.05546	-2.16559	-3.20063	0.00437657	0.0913658	-1.92439	LINC01800	NR_110224
134510	2392	-0.643061	3.60784	-3.32244	0.00330197	0.0797688	-1.92717	UBLCP1	NM_145049
131873	11436	0.596392	2.42442	3.26192	0.00379907	0.0851418	-1.92896	COL6A6	NM_001102608
388849	1807	-0.933634	1.56595	-3.22624	0.00412554	0.0886118	-1.93658	CCDC188	NM_001243537
348174	2883	1.65678	-1.34124	3.18981	0.00448708	0.0924822	-1.93893	CLEC18A	NM_001136214
347475	1819	0.831534	-0.0497634	3.18693	0.00451688	0.0927629	-1.93905	CCDC160	NM_001101357
56664	98	1.48497	-0.043745	3.18614	0.00452516	0.0927649	-1.94005	VTRNA1-1	NR_026703
10562	2919	-1.40377	-1.12172	-3.18682	0.00451809	0.0927629	-1.94075	OLFM4	NM_006418
79037	3496	0.903622	5.68568	3.36301	0.00300499	0.0761538	-1.94189	PVRIG	NM_024070
2675	3575	-1.09946	4.29409	-3.33859	0.00318044	0.0783248	-1.94311	GFRA2	NM_001165038
7517	2742	0.707733	4.1941	3.32997	0.00324477	0.0791541	-1.95453	XRCC3	NM_001100118
22807	12306	0.616116	4.71012	3.34551	0.00312971	0.0775465	-1.95465	IKZF2	NM_001079526
100506274	927	-2.05196	-1.88519	-3.1793	0.00459691	0.0935023	-1.95689	LOC100506274	NR_038432
389649	2384	-1.00626	-1.91172	-3.17529	0.00463956	0.0939082	-1.97113	C8orf86	NM_001303531
100093631	3636	0.634485	3.08773	3.27302	0.00370275	0.0840445	-1.97267	GTF2IP4	NR_003580
90506	2077	1.07066	1.38948	3.19584	0.00442513	0.0918308	-1.97513	LRRC46	NM_033413
102465527	73	1.5951	-3.27026	3.1644	0.00475724	0.0948076	-1.98598	MIR6876	NR_106936
57801	2153	-0.713545	4.15426	-3.31634	0.00334912	0.08036	-1.98646	HES4	NM_001142467
100132004	1370	-1.04072	-4.20692	-3.16268	0.00477602	0.095035	-1.98656	LOC100132004	XR_001746457
105378828	1257	-0.779262	0.813228	-3.17534	0.00463904	0.0939082	-1.99216	LOC105378828	NR_135837
6770	2878	-0.707967	2.00479	-3.21608	0.00422343	0.0896296	-1.99456	STAR	NM_000349
161931	2531	-1.19947	-0.665627	-3.15608	0.00484908	0.0962192	-1.99755	ADAD2	NM_001145400
148398	2554	1.19931	1.64556	3.18971	0.00448813	0.0924822	-2.00395	SAMD11	NM_152486
283431	6644	0.922508	0.829127	3.16543	0.00474597	0.0948076	-2.0058	GAS2L3	NM_001303130
11178	7253	-0.709871	6.45688	-3.33105	0.00323668	0.0791541	-2.01187	LZTS1	NM_021020
376412	1318	-0.705697	-0.0530155	-3.14981	0.00491941	0.0970047	-2.01292	RNF126P1	NR_002818
8326	2342	0.639115	2.82279	3.24112	0.00398618	0.0866974	-2.01299	FZD9	NM_003508
100128811	2433	-1.17472	-4.0713	-3.14671	0.00495451	0.0973586	-2.01708	GPR158-AS1	NR_027333
887	2613	-1.01513	3.73313	-3.28482	0.00360299	0.0828509	-2.01718	CCKBR	NM_001318029
23354	4449	0.642023	3.65937	3.27825	0.00365823	0.0834341	-2.02082	HAUS5	NM_015302
165530	3769	-2.0225	-2.92294	-3.14595	0.00496324	0.0974627	-2.02271	CLEC4F	NM_001258027
6403	3570	-1.70053	-0.387967	-3.14255	0.00500213	0.0979989	-2.02382	SELP	NM_003005
63923	5008	-0.975567	-1.05345	-3.13904	0.00504254	0.098205	-2.03212	TNN	NM_022093
101929719	583	-1.99149	-2.07714	-3.13832	0.00505092	0.0983008	-2.03532	LOC101929719	NR_130738
222826	3495	-1.14203	-3.52736	-3.13535	0.00508545	0.0987422	-2.0403	FAM217A	NM_173563
2303	1683	1.20836	-0.274116	3.13183	0.00512674	0.0987422	-2.04372	FOXC2	NM_005251
283869	1016	-0.923903	-1.61271	-3.13481	0.0050918	0.0987422	-2.04418	NPW	NM_001099456
5427	2531	0.716798	1.48232	3.16583	0.00474163	0.0948076	-2.04694	POLE2	NM_001197330
282618	856	-1.32405	-1.72084	-3.13246	0.00511925	0.0987422	-2.0471	IFNL1	NM_172140
1773	4987	0.59362	4.13596	3.28568	0.00359575	0.0828509	-2.04836	DNASE1	NM_001351825
146562	2706	0.977802	2.65523	3.21198	0.00426357	0.0901651	-2.05215	C16orf71	NM_139170
2999	1038	-1.44811	-3.64816	-3.12858	0.00516506	0.0989953	-2.05247	GZMH	NM_001270780
254295	2137	0.845185	4.06885	3.27774	0.00366255	0.0834655	-2.05582	PHYHD1	NM_001100876
101928592	4042	0.585832	1.60805	3.16591	0.00474077	0.0948076	-2.05771	LOC101928592	XM_005265640
100144602	1177	-1.25529	-0.811054	-3.12443	0.00521438	0.0994375	-2.05794	EPHA5-AS1	NR_034138
729911	693	-0.731722	0.85482	-3.14236	0.00500434	0.0979989	-2.06084	ANKRD34C-AS1	NR_038997
472	14996	0.629617	6.82139	3.30787	0.00341551	0.0810483	-2.0614	ATM	NM_000051
10993	1605	-0.978287	2.66046	-3.21326	0.00425104	0.0900808	-2.06428	SDS	NM_006843
153328	4964	0.937013	4.0434	3.27196	0.00371183	0.084116	-2.06436	SLC25A48	NM_001349335
105374313	1162	-1.40608	-4.03031	-3.11878	0.00528241	0.0997273	-2.06971	LOC105374313	NR_136187
642515	1797	1.1621	-0.110775	3.11783	0.00529392	0.0997273	-2.07166	PRRT1B	XM_017015411
219670	3843	-0.600708	1.96634	-3.17516	0.00464092	0.0939082	-2.07654	ENKUR	NM_001270383
100129503	1786	0.936129	2.05441	3.17117	0.00468371	0.0941638	-2.08039	LOC100129503	XR_001734679
23313	6582	0.65524	8.54906	3.28309	0.00361739	0.0829692	-2.08296	KIAA0930	NM_001009880
348738	1902	-1.49194	-2.78988	-3.11308	0.00535186	0.100267	-2.08424	C2orf48	NM_182626
441273	4354	1.05798	0.00278082	3.10757	0.00541979	0.101162	-2.09311	SPDYE2	NM_001031618
1104	3027	0.842703	2.77813	3.19953	0.00438766	0.0913658	-2.09351	RCC1	NM_001048194
100616231	58	1.38322	-3.11061	3.10698	0.00542711	0.101184	-2.09385	MIR4519	NR_039744
56954	1271	-0.585664	2.71368	-3.20192	0.00436364	0.0913447	-2.09457	NIT2	NM_020202
6340	3499	1.4244	-1.5269	3.10736	0.0054224	0.101162	-2.09479	SCNN1G	NM_001039
25832	10208	0.726729	1.45858	3.14089	0.00502124	0.0981942	-2.09622	NBPF14	NM_015383
3316	841	0.61315	2.18041	3.16956	0.00470115	0.0942054	-2.09991	HSPB2	NM_001541
2168	570	-1.75076	-3.27721	-3.10343	0.00547147	0.101677	-2.1005	FABP1	NM_001443
51547	3276	0.684624	3.9645	3.25305	0.00387785	0.0858583	-2.10332	SIRT7	NM_016538
375341	3590	0.591777	2.97126	3.20655	0.0043173	0.0908745	-2.10335	C3orf62	NM_198562
645553	1644	0.760678	-0.171147	3.10097	0.00550232	0.10205	-2.10391	IGFL2-AS1	NR_135234
727897	17916	-1.41583	2.05446	-3.16434	0.00475791	0.0948076	-2.10549	MUC5B	NM_002458
4190	1884	-0.852058	6.66617	-3.28725	0.0035827	0.0828509	-2.10566	MDH1	NM_001199111
810	1380	-1.40044	-2.84994	-3.10055	0.00550758	0.102081	-2.10723	CALML3	NM_005185
3912	5941	-0.887507	5.00371	-3.2802	0.00364169	0.0832575	-2.10922	LAMB1	NM_002291
84779	1516	1.53844	-3.24978	3.09837	0.00553515	0.102458	-2.10936	NAA11	NM_032693
8941	2528	-0.745008	5.82896	-3.28562	0.00359626	0.0828509	-2.11292	CDK5R2	NM_003936
144100	8648	0.608192	4.24527	3.25913	0.00382365	0.085374	-2.11447	PLEKHA7	NM_001329630
100423017	76	0.788763	-1.34193	3.09661	0.00555751	0.102649	-2.1162	MIR3139	NR_036091
9362	2425	-0.603522	6.03229	-3.28441	0.0036064	0.0828509	-2.11648	CPNE6	NM_001280558
7483	5218	-0.647039	1.18907	-3.1219	0.00524478	0.0995709	-2.12318	WNT9A	NM_003395
89758	1091	-1.2839	-3.22726	-3.0911	0.00562804	0.103169	-2.12363	LINC01621	NM_001243308
147199	695	-1.15633	-3.32822	-3.09003	0.00564179	0.103287	-2.12534	SCGB1C1	NM_145651
7453	3183	-0.777989	5.60198	-3.27828	0.00365798	0.0834341	-2.12717	WARS	NM_004184
101929224	736	-1.29826	-1.46407	-3.08752	0.00567422	0.103593	-2.12933	LOC101929224	NR_110787
5864	1669	-0.878057	6.96966	-3.27221	0.0037097	0.084116	-2.13489	RAB3A	NM_002866
9476	1906	0.702803	1.19914	3.11083	0.00537953	0.100561	-2.13925	NAPSA	NM_004851
1339	440	0.878667	-1.4575	3.0826	0.00573847	0.104117	-2.14225	COX6A2	NM_005205
400128	1077	-1.48411	-2.16053	-3.08199	0.00574641	0.104195	-2.14264	TUSC8	NR_104174
255631	6853	-0.921203	4.38328	-3.25012	0.00390418	0.0861214	-2.14464	COL24A1	NM_001349955
254887	6989	-0.898068	4.50469	-3.25253	0.00388245	0.0858583	-2.147	ZDHHC23	NM_001320466
10486	3316	-0.812421	5.90964	-3.26951	0.00373297	0.0841923	-2.14813	CAP2	NM_006366
112755	4674	-0.670984	8.06302	-3.25702	0.00384236	0.0855716	-2.14837	STX1B	NM_052874
728978	647	0.659966	0.154225	3.07859	0.00579128	0.104683	-2.15354	UNC5B-AS1	NR_038453
338094	2057	1.2081	1.67077	3.11785	0.00529362	0.0997273	-2.15415	FAM151A	NM_176782
102724009	583	1.24002	-1.23348	3.07358	0.00585787	0.105142	-2.15647	LOC102724009	NR_120665
101927417	1046	-1.11135	-3.89941	-3.06903	0.0059191	0.105427	-2.16308	LOC101927417	NR_148918
2147	2010	1.58994	-2.35333	3.0698	0.00590878	0.105385	-2.16476	F2	NM_000506
57139	2561	0.733808	3.17114	3.18495	0.00453751	0.092893	-2.16882	RGL3	NM_001035223
401944	4602	0.816072	-1.60267	3.06701	0.00594646	0.105663	-2.17158	LDLRAD2	NM_001013693
101929279	2042	-0.927552	-1.41518	-3.06445	0.00598138	0.105734	-2.17317	LOC101929279	NR_120653
6525	5512	1.07452	4.99697	3.24878	0.00391627	0.0861366	-2.1735	SMTN	NM_001207017
100500849	94	0.700252	-0.54089	3.06138	0.00602338	0.105803	-2.17689	MIR3916	NR_037480
1580	2162	1.47615	-1.63916	3.06287	0.00600297	0.105803	-2.17727	CYP4B1	NM_000779
9220	2089	0.733368	2.04926	3.12343	0.00522638	0.0994763	-2.18195	TIAF1	NM_004740
8294	370	-0.83052	0.720719	-3.07687	0.00581409	0.104782	-2.18469	HIST1H4I	NM_003495
5623	471	0.895944	0.0612251	3.06037	0.00603736	0.105803	-2.18579	PSPN	NM_004158
5673	2919	-0.852647	-0.602479	-3.05613	0.00609597	0.106228	-2.18701	PSG5	NM_001130014
339529	1799	-0.720186	0.140618	-3.06245	0.00600868	0.105803	-2.18776	LOC339529	NR_033883
2827	2115	-1.18926	0.670664	-3.07232	0.00587479	0.10518	-2.19105	GPR3	NM_005281
5743	4493	-0.800476	2.27538	-3.13437	0.00509688	0.0987422	-2.19165	PTGS2	NM_000963
2315	1524	0.711197	0.752942	3.07046	0.00589984	0.105366	-2.1931	MLANA	NM_005511
94162	71	-0.82709	-1.25449	-3.05347	0.00613315	0.106645	-2.19311	SNORD38A	NR_001456
7069	1180	1.33325	-0.130243	3.05084	0.00616999	0.107114	-2.19949	THRSP	NM_003251
3707	7040	0.616689	8.86388	3.22548	0.00413284	0.0886344	-2.19994	ITPKB	NM_002221
51228	2695	0.819689	4.80504	3.23328	0.0040591	0.0877155	-2.20233	GLTP	NM_016433
392275	2806	0.937927	2.0697	3.11268	0.00535675	0.100267	-2.20333	SMPD5	XM_017014128
100506384	678	0.64253	2.6505	3.14148	0.00501446	0.0981292	-2.20611	LOC100506384	NR_040513
114907	6946	0.604832	6.06328	3.2422	0.00397628	0.0866512	-2.20985	FBXO32	NM_001242463
6442	1463	0.764686	1.27811	3.07675	0.00581568	0.104782	-2.21305	SGCA	NM_000023
4258	1411	0.724034	1.56602	3.0872	0.00567838	0.103593	-2.21419	MGST2	NM_001204366
338963	1362	-0.986771	-0.800658	-3.04128	0.00630584	0.108452	-2.21454	LOC338963	NR_034139
100379249	828	0.99403	-4.04181	3.03812	0.00635148	0.108555	-2.22047	BOK-AS1	NR_033346
503645	670	0.826802	-1.30409	3.03924	0.00633523	0.108555	-2.2213	DPRXP4	NR_002221
161142	3159	0.647854	-0.312253	3.03833	0.00634842	0.108555	-2.22195	FAM71D	NM_173526
2155	3720	-0.920755	0.298882	-3.04481	0.00625541	0.10782	-2.22812	F7	NM_000131
196477	2962	-1.03041	-4.20042	-3.03381	0.00641417	0.108879	-2.22853	CCER1	NM_152638
100873983	591	0.660718	-0.259466	3.03416	0.00640899	0.108879	-2.2305	MAGI1-AS1	NR_046575
390260	939	-1.31676	-2.59898	-3.03224	0.00643707	0.108955	-2.23381	OR6X1	NM_001005188
2134	4202	-0.62891	5.87885	-3.2305	0.00408523	0.0880451	-2.23411	EXTL1	NM_004455
89884	2214	0.612336	1.12915	3.06045	0.00603622	0.105803	-2.23691	LHX4	NM_033343
1366	2044	0.735524	-0.821229	3.02913	0.00648278	0.1094	-2.2376	CLDN7	NM_001185022
230	1722	-0.601809	8.60736	-3.20821	0.00430084	0.0905952	-2.24104	ALDOC	NM_005165
91948	1517	-0.963293	-0.883306	-3.02642	0.006523	0.109663	-2.24232	LINC00923	NR_024172
287015	3106	-1.02416	-4.07392	-3.02494	0.00654498	0.109772	-2.24509	TRIM42	NM_152616
729475	3981	-1.33337	-0.0431507	-3.0286	0.00649062	0.1094	-2.24858	RAD51AP2	NM_001099218
653598	785	0.860814	-4.33477	3.02184	0.00659133	0.110168	-2.25102	PPIAL4C	NM_001135789
441123	442	-1.39941	-2.34998	-3.0224	0.00658287	0.110168	-2.25233	LINC00266-3	NR_109817
158056	3660	1.20463	4.59202	3.20174	0.00436537	0.0913447	-2.25244	MAMDC4	NM_206920
90271	988	0.907104	3.36686	3.15162	0.004899	0.0967366	-2.25761	OLMALINC	NR_026762
84795	8888	0.701281	3.71353	3.17009	0.00469538	0.0941928	-2.25852	PYROXD2	NM_032709
339768	5127	1.25718	-0.0150463	3.02054	0.00661074	0.110168	-2.25956	ESPNL	NM_001308370
102546175	632	1.113	-0.156536	3.01784	0.0066515	0.110276	-2.26232	LINC01338	NR_105016
6750	632	-1.79539	2.16909	-3.09205	0.00561578	0.103144	-2.26416	SST	NM_001048
404734	8349	0.768085	-1.03852	3.01276	0.00672879	0.110543	-2.26888	ANKHD1-EIF4EBP3	NM_020690
150350	4160	1.00111	-4.25696	3.00922	0.00678311	0.110948	-2.27454	ENTHD1	NM_152512
55808	3445	-0.663878	1.17033	-3.04508	0.00625151	0.10782	-2.27733	ST6GALNAC1	NM_001289107
4010	5830	-0.794168	-1.39343	-3.0073	0.00681282	0.11137	-2.27883	LMX1B	NM_001174146
100506258	4508	0.902821	2.0046	3.07273	0.00586938	0.10518	-2.2801	LOC100506258	NR_103855
255349	1369	-0.986129	-1.42899	-3.00616	0.00683044	0.11153	-2.28063	TMEM211	NM_001001663
101928465	2778	1.04724	2.37081	3.08856	0.00566084	0.103552	-2.28115	LOC101928465	XR_244126
83886	1848	-0.64425	0.399535	-3.0189	0.00663557	0.110276	-2.28277	PRSS27	NM_001318395
84057	1106	0.98299	-1.23055	3.00474	0.00685254	0.111698	-2.2839	MND1	NM_001253861
145773	5880	-0.84507	4.52025	-3.19006	0.00448444	0.0924822	-2.2841	FAM81A	NM_152450
100500812	60	0.84824	-1.7574	3.00416	0.00686152	0.111729	-2.28641	MIR3677	NR_037448
92483	1773	1.1309	-0.770583	3.0026	0.0068859	0.111729	-2.28666	LDHAL6B	NM_033195
100507588	2501	-0.812513	3.23715	-3.13581	0.00508007	0.0987422	-2.2906	TGFBR3L	NM_001195259
645811	3509	1.19399	2.64942	3.09642	0.00555993	0.102649	-2.29113	CCDC154	NM_001143980
84771	2305	0.918172	0.414947	3.00994	0.00677213	0.110897	-2.29478	DDX11L2	NR_024004
105371933	735	0.80584	-1.59116	2.99849	0.00695055	0.112328	-2.29676	LOC105371933	XM_016999718
100506394	1942	-0.676764	0.435396	-3.01156	0.0067472	0.11068	-2.29889	GAS6-AS2	NR_044993
2028	4995	-0.877888	1.08225	-3.02882	0.00648744	0.1094	-2.30373	ENPEP	NM_001977
646892	4012	0.851205	1.07669	3.02239	0.00658301	0.110168	-2.30728	SH2D7	NM_001101404
283152	1712	-1.15009	-1.05307	-2.98803	0.00711747	0.113565	-2.31371	CCDC153	NM_001033658
6954	2387	-1.30775	-2.41044	-2.98787	0.00712001	0.113565	-2.31537	TCP11	NM_001093728
7716	4865	0.603392	5.08422	3.18597	0.00452689	0.0927649	-2.31889	VEZF1	NM_001330393
642778	5441	-1.00693	-4.34896	-2.98455	0.00717391	0.114056	-2.32037	NPIPA3	NM_001277323
8985	2977	0.658431	5.05258	3.18249	0.00456327	0.0932188	-2.32486	PLOD3	NM_001084
81706	2361	-0.723394	2.83391	-3.09897	0.00552751	0.102383	-2.32535	PPP1R14C	NM_030949
26664	3494	1.63559	-0.755056	2.98072	0.00723654	0.114234	-2.32731	OR7C1	NM_198944
79056	5699	0.782473	0.382969	2.99254	0.00704509	0.113148	-2.328	PRRG4	NM_024081
727993	1802	1.21043	-2.25004	2.97937	0.00725875	0.114298	-2.33083	PDYN-AS1	NR_134520
100287639	2595	-0.881369	-4.01	-2.97591	0.00731579	0.114526	-2.33611	MTHFD2P1	NR_077228
151295	2418	1.25733	-0.486603	2.97643	0.00730725	0.114508	-2.33614	SLC23A3	NM_001144889
100505588	748	-0.871921	0.823685	-3.00304	0.0068791	0.111729	-2.33763	LOC100505588	NR_135129
84539	2383	-0.992961	1.88891	-3.04476	0.00625606	0.10782	-2.33931	MCHR2	NM_001040179
10265	2756	1.62383	-3.53763	2.97359	0.00735439	0.1148	-2.34032	IRX5	NM_001252197
128229	1200	1.28337	-0.810669	2.97336	0.00735819	0.1148	-2.34075	TSACC	NM_001304817
84734	956	1.08969	0.472403	2.98623	0.00714663	0.113813	-2.34246	FAM167B	NM_032648
8128	5626	-0.92927	-0.883062	-2.9705	0.00740601	0.115166	-2.34628	ST8SIA2	NM_001330416
1118	2843	-0.621938	0.558277	-2.99021	0.00708239	0.113489	-2.34695	CHIT1	NM_001256125
100289341	1872	-0.838254	1.53723	-3.02513	0.00654217	0.109772	-2.34743	MAN1B1-AS1	NR_027447
493900	1053	0.669922	1.18231	3.00669	0.00682219	0.111459	-2.34794	TMEM9B-AS1	NR_073431
100616385	76	0.967495	-4.2787	2.96963	0.00742064	0.115268	-2.34838	MIR4732	NR_039885
84915	3244	0.853641	5.1947	3.17268	0.00466752	0.0941294	-2.34873	FAM222A	NM_032829
284485	455	-1.14389	-0.730445	-2.96828	0.00744343	0.115432	-2.35138	RIIAD1	NM_001144956
7123	961	-1.10091	2.53488	-3.07017	0.00590377	0.105366	-2.35208	CLEC3B	NM_001308394
5774	11104	-0.901307	4.22147	-3.14871	0.0049319	0.0970487	-2.35313	PTPN3	NM_001145368
102723886	2569	0.764759	0.957661	2.99571	0.00699452	0.112718	-2.35322	LOC102723886	NR_135822
4671	7670	1.43151	-4.02362	2.96666	0.00747077	0.115489	-2.35355	NAIP	NM_001346870
51744	2664	-1.24014	-1.72069	-2.96612	0.00747989	0.115493	-2.3544	CD244	NM_001166663
101927730	650	0.619943	-0.156553	2.96445	0.00750825	0.115798	-2.36481	LOC101927730	NR_110841
487	3588	0.880168	1.58537	3.01236	0.00673495	0.110543	-2.36637	ATP2A1	NM_001286075
151651	3468	-1.84947	-0.815994	-2.95972	0.007589	0.11621	-2.36925	EFHB	NM_001330688
100506860	947	0.617784	3.85443	3.1209	0.00525675	0.0995709	-2.37902	LINC00513	NR_109780
91828	5618	-1.46099	-3.28054	-2.95219	0.00771944	0.117028	-2.37972	EXOC3L4	NM_001077594
51513	2435	-0.986874	-0.985729	-2.95154	0.00773084	0.117076	-2.38119	ETV7	NM_001207035
84696	1658	0.648544	1.45803	3.00078	0.00691449	0.11191	-2.38172	ABHD1	NM_032604
57172	2470	-1.05622	4.97614	-3.15343	0.00487864	0.0966584	-2.38199	CAMK1G	NM_020439
440533	2484	-0.97635	-1.26221	-2.95083	0.0077433	0.11714	-2.3822	PSG8	NM_001130167
563	1265	1.27824	2.76773	3.05723	0.00608067	0.106228	-2.38316	AZGP1	NM_001185
101927043	2749	0.984872	-0.00294775	2.95614	0.00765082	0.116673	-2.3835	LOC101927043	NR_110207
247	2716	1.27597	1.05318	2.97976	0.00725232	0.114283	-2.38541	ALOX15B	NM_001039130
3172	5733	-1.03575	-0.0130705	-2.95699	0.00763613	0.116512	-2.3868	HNF4A	NM_000457
25859	9499	-1.3771	4.27314	-3.13102	0.0051362	0.0987422	-2.38745	PART1	NM_001039499
283663	2516	1.0294	0.893251	2.97469	0.0073361	0.114644	-2.38809	LINC00926	NR_024433
83417	3459	-0.894888	-4.39938	-2.94742	0.00780318	0.1175	-2.38943	FCRL4	NM_031282
84217	1775	-0.763839	0.243829	-2.96051	0.00757556	0.11621	-2.38959	ZMYND12	NM_001146192
644215	674	0.897671	-0.268956	2.94826	0.00778833	0.117445	-2.39236	LOC644215	XM_011540442
65072	1041	0.602298	0.243947	2.9556	0.00766016	0.116753	-2.39461	CFLAR-AS1	NR_040030
284359	2986	0.86295	0.303827	2.95465	0.00767654	0.116826	-2.39758	IZUMO1	NM_001321864
56271	1282	-0.637502	5.53587	-3.15378	0.0048748	0.0966584	-2.39826	BEX4	NM_001080425
154664	23045	-1.09999	-1.4371	-2.9418	0.007903	0.118314	-2.39875	ABCA13	NM_152701
101927728	546	-1.30144	-0.224034	-2.94288	0.00788369	0.118131	-2.40764	LINC01476	NR_110813
118427	4611	-0.984209	4.54769	-3.13151	0.00513043	0.0987422	-2.41034	OLFM3	NM_001288821
644168	3151	-1.76149	-0.660875	-2.93624	0.00800288	0.119287	-2.41393	DRGX	NM_001080520
100630918	1420	-0.726002	1.51668	-2.98962	0.00709183	0.113489	-2.41758	PARTICL	NR_038942
1465	2324	0.604741	8.53001	3.12897	0.00516041	0.0989953	-2.4176	CSRP1	NM_001144773
102723730	7025	-1.59445	-1.60675	-2.93139	0.00809089	0.11947	-2.41796	LOC102723730	XM_017005455
778	6410	-0.647524	0.794062	-2.95981	0.00758757	0.11621	-2.42102	CACNA1F	NM_001256789
1296	4825	0.844108	2.35948	3.02136	0.00659842	0.110168	-2.42244	COL8A2	NM_001294347
414235	4512	0.685838	4.4341	3.12174	0.00524662	0.0995709	-2.42397	PRR26	NM_001012714
374987	2292	0.665105	-0.22066	2.93186	0.00808229	0.119467	-2.42479	NEXN-AS1	NM_001039463
101929592	469	0.78845	-1.38547	2.92755	0.00816133	0.120073	-2.42523	LOC101929592	NR_125986
126638	3569	-1.03699	-3.93109	-2.92551	0.00819906	0.120307	-2.42906	RPTN	NM_001122965
8153	4197	0.587517	5.07408	3.13346	0.00510759	0.0987422	-2.43227	RND2	NM_005440
100616436	66	0.990931	-0.593561	2.923	0.00824566	0.120606	-2.4347	MIR4449	NR_039651
2118	2764	0.776934	1.69642	2.98263	0.00720527	0.114092	-2.43757	ETV4	NM_001079675
100507144	1107	1.5501	-3.39303	2.92043	0.00829359	0.120891	-2.43802	LOC100507144	NR_120528
101927539	1404	0.723159	1.13503	2.95907	0.0076003	0.116215	-2.43898	LOC101927539	NR_110807
91355	5180	0.668765	2.81885	3.03913	0.00633692	0.108555	-2.43899	LRP5L	NM_001135772
27288	2215	-1.42533	-2.49304	-2.91919	0.00831667	0.120996	-2.44021	RBMXL2	NM_014469
54963	7829	0.697133	5.17876	3.12997	0.00514855	0.098846	-2.44215	UCKL1	NM_001193379
497259	2714	-0.9931	-1.17188	-2.91812	0.00833679	0.121024	-2.44233	C18orf61	NR_049896
84709	1339	0.748663	0.355722	2.93199	0.00807996	0.119467	-2.44423	MGARP	NM_032623
151647	2294	1.03611	0.450852	2.93196	0.00808056	0.119467	-2.44684	FAM19A4	NM_001005527
54798	13142	-0.655677	5.0295	-3.12535	0.00520344	0.0993362	-2.4485	DCHS2	NM_001142552
8317	4370	-0.642393	2.72318	-3.03383	0.0064138	0.108879	-2.44979	CDC7	NM_001134419
100847008	115	1.13927	-3.05482	2.91152	0.0084619	0.121664	-2.45406	MIR4524B	NR_049834
60675	1613	1.4217	-1.75055	2.90833	0.0085229	0.122164	-2.45992	PROK2	NM_001126128
654790	1424	-0.890139	2.56229	-3.01999	0.00661902	0.110233	-2.46048	PCP4L1	NM_001102566
100131117	1719	0.750357	1.51936	2.96352	0.00752399	0.115828	-2.46083	ZBTB20-AS1	NR_038993
1411	800	0.806907	-0.207811	2.91107	0.00847042	0.121719	-2.46388	CRYBA1	NM_005208
105369660	3005	-1.05425	-1.75982	-2.90397	0.00860701	0.122839	-2.46777	LOC105369660	XR_001732268
101928158	828	1.22472	-0.756185	2.90382	0.0086099	0.122839	-2.46884	LAMA5-AS1	NR_109922
101929643	1056	1.00977	-0.385108	2.90225	0.00864036	0.123112	-2.4761	LOC101929643	XR_001739277
51750	5197	0.636871	1.17943	2.94151	0.00790815	0.118314	-2.47807	RTEL1	NM_001283009
283177	2737	-0.866434	1.48698	-2.95797	0.00761925	0.116343	-2.47886	LOC283177	NR_033852
56961	2576	-0.782553	2.77358	-3.02192	0.00659001	0.110168	-2.48016	SHD	NM_020209
100653515	2258	0.77218	2.73083	3.01309	0.00672368	0.110543	-2.48151	CEP295NL	NM_001243540
100419868	1238	-0.946288	0.364268	-2.91547	0.00838677	0.12158	-2.48263	ZNF33BP1	NR_051997
101928604	1096	1.13484	0.744756	2.91897	0.00832095	0.120996	-2.4873	ZBTB46-AS1	NR_110081
7643	3753	0.739985	-0.452889	2.89467	0.00878914	0.123916	-2.48944	ZNF90	NM_007138
257101	2222	1.42844	-3.5618	2.89236	0.00883493	0.124216	-2.48963	ZNF683	NM_001114759
1847	2528	-1.01374	2.66589	-3.01106	0.00675486	0.110742	-2.48995	DUSP5	NM_004419
643432	4798	-1.11929	-0.689538	-2.89252	0.0088316	0.124216	-2.49254	TSG1	NR_015362
113179	1626	0.687053	2.25675	2.98329	0.00719437	0.114092	-2.49272	ADAT3	NM_001329533
414927	1887	1.50243	-1.83989	2.88891	0.00890366	0.12443	-2.49504	MGC34796	NR_073400
79815	6190	-0.868852	4.52964	-3.09063	0.00563402	0.103212	-2.49863	NIPAL2	NM_001321635
101409256	1945	0.772831	-0.414547	2.88932	0.00889541	0.12443	-2.5	LOC101409256	NR_102424
200373	3724	-0.740188	2.54756	-2.99939	0.00693639	0.112163	-2.50187	CFAP221	NM_001029996
148145	3444	1.24829	-2.51509	2.88506	0.0089811	0.124692	-2.50199	LINC00906	NR_027318
10045	3052	1.42798	-0.913247	2.88554	0.00897138	0.124692	-2.50206	SH2D3A	NM_005490
100996573	4162	0.94334	4.4808	3.08405	0.0057195	0.103958	-2.5038	LOC100996573	XM_003846334
100288814	1176	-1.49889	-1.21489	-2.88505	0.0089812	0.124692	-2.50415	CLDN34	NM_001195081
5973	1471	0.623716	3.27499	3.03217	0.00643815	0.108955	-2.50597	RENBP	NM_002910
197003	2315	0.601578	-0.177217	2.88874	0.00890707	0.12443	-2.50711	MGC15885	NM_152648
85446	13417	0.598594	6.51885	3.10284	0.00547876	0.101746	-2.51	ZFHX2	NM_033400
6085	102	1.69162	-0.802434	2.88143	0.00905465	0.125257	-2.51048	RNY3	NR_004392
101929023	863	1.08385	-3.3067	2.88009	0.00908197	0.125368	-2.5115	LINC01762	NR_125972
127069	939	-1.47268	-3.4006	-2.87938	0.00909644	0.125385	-2.51274	OR2T10	NM_001004693
220388	2434	-0.78732	0.671416	-2.90739	0.00854091	0.122238	-2.51605	CCDC89	NM_152723
116933	2045	-1.23524	-3.27858	-2.87695	0.00914622	0.125644	-2.517	CLRN1-AS1	NR_024066
406891	84	1.19115	-2.69021	2.87235	0.00924126	0.126278	-2.52504	MIRLET7I	NR_029661
1511	966	-1.62765	-3.7996	-2.87274	0.00923309	0.126227	-2.52557	CTSG	NM_001911
8972	9499	1.02426	-0.169369	2.87811	0.00912243	0.125593	-2.52603	MGAM	NM_004668
103752585	824	-1.28088	1.13871	-2.91603	0.00837619	0.121534	-2.53241	RORB-AS1	NR_125791
121214	1765	-0.843615	-1.13645	-2.86716	0.00934957	0.12701	-2.53527	SDR9C7	NM_148897
1646	4156	0.85907	1.43337	2.92015	0.0082987	0.120904	-2.53873	AKR1C2	NM_001135241
4635	1267	1.31288	-3.07124	2.86473	0.00940071	0.127127	-2.53918	MYL4	NM_001002841
221188	4137	-0.894877	-0.287266	-2.87011	0.00928783	0.12667	-2.54245	ADGRG5	NM_001304376
677826	131	0.98906	1.21983	2.90767	0.00853549	0.122238	-2.5439	SNORA3B	NR_002977
1128	2847	-0.735354	5.7902	-3.08661	0.00568609	0.103593	-2.54472	CHRM1	NM_000738
1961	2373	-1.43781	2.21886	-2.95938	0.00759484	0.11621	-2.54581	EGR4	NM_001965
26870	164	1.21239	-2.28239	2.85919	0.00951816	0.127913	-2.54863	RNU1-2	NR_004427
101926987	1207	0.73375	0.285921	2.87575	0.00917098	0.125802	-2.54889	DLGAP4-AS1	NR_109939
29125	2262	-1.13396	-0.542547	-2.86299	0.00943743	0.127304	-2.54964	C11orf21	NM_001142946
84141	2102	-1.22561	-3.46573	-2.85807	0.00954211	0.127913	-2.55155	EVA1A	NM_001135032
103344926	1182	-1.67156	0.724089	-2.88937	0.00889438	0.12443	-2.55369	LINCR-0002	NR_120606
101929651	1129	0.912801	-1.98521	2.85573	0.00959223	0.12799	-2.55479	LINC01398	NR_121680
6092	10359	-0.66017	5.35278	-3.07941	0.00578049	0.104679	-2.55548	ROBO2	NM_001128929
255926	1718	1.12336	-3.95632	2.85675	0.0095703	0.12799	-2.55574	ADAM5	NM_001040073
101927431	2852	-1.01915	-4.07366	-2.8558	0.0095907	0.12799	-2.55727	LINC01790	NR_110223
643339	578	-1.07488	-2.30005	-2.85369	0.00963638	0.12799	-2.55849	LOC643339	NR_040096
286362	957	-1.16856	-3.06184	-2.85371	0.00963594	0.12799	-2.5589	OR13C9	NM_001001956
105376341	4395	-1.04131	-0.854707	-2.85245	0.00966318	0.128218	-2.56441	LOC105376341	XM_011519766
100500828	83	0.826922	0.340634	2.86722	0.00934831	0.12701	-2.56728	MIR3619	NR_037413
285613	2928	-0.689266	3.46389	-3.01673	0.00666826	0.110276	-2.56756	RELL2	NM_001130029
100874246	624	0.725296	0.257287	2.86323	0.00943225	0.127295	-2.57142	ARHGAP31-AS1	NR_046748
90523	7974	-0.688439	6.02633	-3.07402	0.00585205	0.105104	-2.57248	MLIP	NM_001281746
101928035	966	-1.37956	-2.00638	-2.84561	0.00981222	0.129409	-2.57312	LOC101928035	NR_104657
1375	3157	0.800865	-0.120758	2.8533	0.00964481	0.128034	-2.57472	CPT1B	NM_001145134
93099	3065	-0.819844	0.683457	-2.87623	0.00916104	0.12576	-2.57758	DMKN	NM_001035516
121268	1287	-1.07973	0.864064	-2.88206	0.00904191	0.12518	-2.57885	RHEBL1	NM_001303126
101927659	1123	0.824034	0.13105	2.85445	0.00961982	0.12799	-2.58186	SMAD1-AS2	NR_108077
101927727	838	0.763531	-1.19079	2.84041	0.00992711	0.130379	-2.58247	LOC101927727	NR_135633
343	1359	-1.04894	-1.6008	-2.83831	0.00997406	0.130484	-2.58662	AQP8	NM_001169
83888	1171	-1.29533	-2.97874	-2.83823	0.00997571	0.130484	-2.58676	FGFBP2	NM_031950
1846	9073	-1.08881	2.48528	-2.95405	0.00768711	0.11685	-2.58766	DUSP4	NM_001394
4485	3306	0.602954	3.83102	3.02061	0.0066097	0.110168	-2.59034	MST1	NM_020998
56267	2152	-0.677473	2.79576	-2.96699	0.00746523	0.115489	-2.59712	KYAT3	NM_001008661
3623	1431	-1.03135	0.914522	-2.87398	0.00920747	0.126162	-2.59843	INHA	NM_002191
55540	2127	0.627344	4.21032	3.03213	0.00643867	0.108955	-2.59954	IL17RB	NM_018725
100113402	101	0.753272	-4.33724	2.83358	0.01008	0.131295	-2.59983	SNORD111B	NR_037420
646019	810	0.591913	1.45597	2.8914	0.00885393	0.124274	-2.60134	CBY3	NM_001164444
199857	1236	-0.666588	1.31449	-2.88887	0.00890443	0.12443	-2.60167	ALG14	NM_001305242
677780	137	1.03966	-0.562001	2.83235	0.010108	0.131478	-2.60191	SCARNA11	NR_003012
84968	2278	-0.637039	3.14215	-2.98277	0.00720299	0.114092	-2.6037	PNMA6A	NM_032882
283150	1559	1.22014	-2.8813	2.82868	0.0101912	0.132312	-2.60409	FOXR1	NM_181721
55267	1836	1.11325	1.49496	2.88635	0.00895504	0.124585	-2.60794	PRR34	NM_018280
114571	2327	-0.930564	1.74574	-2.90549	0.00857758	0.122653	-2.60888	SLC22A9	NM_080866
1428	1742	-0.968625	4.97422	-3.04816	0.00620774	0.10735	-2.60911	CRYM	NM_001014444
9088	2546	0.859633	1.07313	2.86699	0.009353	0.12701	-2.61442	PKMYT1	NM_001258450
101927802	3455	-1.24707	-1.63571	-2.82284	0.010325	0.133324	-2.61479	LINC00368	NR_120415
104355141	650	-1.12485	-4.15951	-2.82399	0.0102985	0.133164	-2.61567	LINC01143	NR_126384
286151	4170	-0.931822	-2.10394	-2.82135	0.0103595	0.133533	-2.61639	FBXO43	NM_001029860
56656	1047	-1.20384	-3.25248	-2.82086	0.0103709	0.133552	-2.61851	OR2S2	NM_019897
6588	730	-1.86556	-2.56438	-2.81919	0.0104097	0.133809	-2.62061	SLN	NM_003063
100130899	4246	0.783756	-1.60744	2.81826	0.0104312	0.133956	-2.62183	LOC100130899	NR_039988
5913	1756	0.846824	-1.12937	2.81703	0.01046	0.13403	-2.62472	RAPSN	NM_005055
7350	2084	1.18993	-1.60865	2.8163	0.0104769	0.134127	-2.62557	UCP1	NM_021833
100128946	4015	-1.15158	1.55863	-2.88496	0.008983	0.124692	-2.63137	LINC01310	NR_038944
4025	4995	-0.764624	-0.768093	-2.81414	0.0105276	0.134369	-2.63469	LPO	NM_001160102
101927575	2031	-1.45363	-3.14737	-2.81159	0.0105877	0.134681	-2.63503	LOC101927575	NR_110995
157310	1107	-0.929342	0.228617	-2.82849	0.0101954	0.132312	-2.6423	PEBP4	NM_144962
101926888	672	-0.710066	-0.312726	-2.8159	0.0104864	0.134187	-2.64251	RALY-AS1	NR_109885
57159	2060	-1.09463	1.66442	-2.88407	0.00900103	0.124742	-2.64352	TRIM54	NM_032546
3549	2072	1.22171	-2.55836	2.8049	0.0107469	0.135807	-2.64639	IHH	NM_002181
728192	914	-1.60909	-1.92242	-2.80341	0.0107826	0.136077	-2.64963	LINC00460	NR_034119
148696	4218	0.703463	5.13163	3.03158	0.00644677	0.109027	-2.65167	LOC148696	NM_001039568
646023	3761	1.26759	1.38854	2.85728	0.00955902	0.127972	-2.65374	ADORA2A-AS1	NM_001039784
1232	2078	-0.808462	-4.31162	-2.80188	0.0108196	0.136395	-2.65676	CCR3	NM_001164680
414318	843	-0.959551	-0.909863	-2.80069	0.0108482	0.136504	-2.65801	C9orf106	NM_001012715
55753	4635	-0.648679	6.06311	-3.03373	0.00641527	0.108879	-2.65883	OGDHL	NM_001143996
23236	7481	-0.677853	6.93324	-3.02851	0.00649193	0.1094	-2.6628	PLCB1	NM_015192
100137049	2735	0.780446	-0.238852	2.80365	0.010777	0.136066	-2.66341	PLA2G4B	NM_001114633
9228	13335	-1.38552	0.402607	-2.822	0.0103444	0.133453	-2.66456	DLGAP2	NM_001277161
100302157	86	-1.12558	-3.25081	-2.79467	0.0109949	0.137378	-2.66567	MIR1185-1	NR_031575
126272	1335	-0.622448	2.64745	-2.9253	0.00820296	0.120307	-2.66621	EID2B	NM_152361
100133920	2028	-1.29008	-1.2355	-2.79367	0.0110193	0.137415	-2.66991	LOC100133920	NR_024443
6608	3853	0.612447	3.86298	2.98313	0.00719713	0.114092	-2.67236	SMO	NM_005631
101928638	2453	0.818028	-0.531966	2.79346	0.0110247	0.137421	-2.67418	PRR31	NM_001101674
8336	487	-1.24587	-1.0844	-2.79174	0.0110669	0.137646	-2.67419	HIST1H2AM	NM_003514
8553	3035	-0.631463	6.40358	-3.02516	0.00654169	0.109772	-2.67566	BHLHE40	NM_003670
200810	1433	-1.12718	-1.49065	-2.78917	0.0111303	0.137689	-2.6757	ALG1L	NM_001015050
10103	2164	0.598217	0.841037	2.82785	0.01021	0.132371	-2.67577	TSPAN1	NM_005727
65987	1897	1.16683	-2.41573	2.78697	0.011185	0.138267	-2.67827	KCTD14	NM_001282406
574501	122	1.11722	-2.59918	2.78624	0.0112032	0.13836	-2.67983	MIR499A	NR_030223
100507468	559	0.993538	-2.19978	2.7858	0.0112141	0.13836	-2.68005	LOC100507468	NR_108105
285126	2026	-1.56477	1.26922	-2.84617	0.00980002	0.12939	-2.68029	DNAJC5G	NM_001303127
29018	1262	0.852406	-0.552591	2.78944	0.0111237	0.137689	-2.68093	FOXN3-AS2	NM_014099
100287171	6781	0.722691	2.07948	2.88083	0.00906692	0.125257	-2.68204	WASHC1	NM_182905
79589	3411	-0.701127	1.70644	-2.86653	0.0093627	0.12702	-2.6832	RNF128	NM_024539
29933	3870	-0.64039	1.23041	-2.84301	0.00986956	0.129684	-2.68496	GPR132	NM_001278694
353345	4879	0.92046	-0.0258037	2.79499	0.0109869	0.137378	-2.68651	GPR141	NM_001329993
344018	722	-0.642528	-4.51361	-2.78569	0.0112169	0.13836	-2.68736	FIGLA	NM_001004311
677795	132	0.966126	-2.95174	2.78117	0.0113304	0.138909	-2.68954	SNORA5B	NR_002990
100507420	2177	-1.13107	-0.222124	-2.79257	0.0110464	0.137571	-2.68998	LINC01605	NR_121620
3656	3471	0.631661	3.38414	2.94735	0.00780434	0.1175	-2.69579	IRAK2	NM_001570
101928548	884	-1.05255	-1.19187	-2.77714	0.0114325	0.139622	-2.69896	LOC101928548	XM_005272308
105376714	1241	1.46827	-2.59365	2.77543	0.0114759	0.139974	-2.69925	LOC105376714	XM_016999540
100616448	74	-0.64023	-4.51361	-2.77742	0.0114251	0.139594	-2.70241	MIR4792	NR_039955
91543	4667	-0.752611	2.28053	-2.887	0.00894202	0.124576	-2.70287	RSAD2	NM_080657
146779	1806	-1.14512	-3.94877	-2.77353	0.0115244	0.140083	-2.70625	EFCAB3	NM_001144933
26786	86	1.17261	-3.39291	2.77222	0.0115581	0.14035	-2.70696	SNORD62A	NR_002914
474382	517	-0.847332	-4.42021	-2.77422	0.0115069	0.140025	-2.7075	H2AFB1	NM_001017990
101927865	601	-1.00108	-2.76314	-2.76972	0.0116226	0.140735	-2.70934	LOC101927865	NR_110283
6911	2269	0.732305	0.894042	2.8113	0.0105945	0.134681	-2.71033	TBX6	NM_004608
100128750	909	0.783221	-1.57953	2.76822	0.0116612	0.140881	-2.71086	RBPMS-AS1	NR_046205
100616338	77	-0.871474	-4.27284	-2.77172	0.0115709	0.140408	-2.71131	MIR4794	NR_039957
7294	3039	-1.18925	-1.32806	-2.76972	0.0116225	0.140735	-2.71192	TXK	NM_003328
127733	5750	-0.75938	3.22157	-2.9344	0.00803616	0.119376	-2.71299	UBXN10	NM_152376
102723335	632	0.859794	-1.22177	2.76666	0.0117018	0.140974	-2.71456	LOC102723335	NR_135693
101928992	2591	-1.14497	-2.44518	-2.76593	0.0117209	0.141142	-2.71554	LINC02069	NR_110043
100507534	1325	-1.37603	-1.26098	-2.76818	0.0116623	0.140881	-2.7163	LINC02192	NR_110649
142910	3998	-1.01759	-1.77938	-2.76383	0.0117755	0.1415	-2.71932	LIPJ	NM_001010939
8788	1590	-1.60814	-3.66906	-2.76541	0.0117344	0.141246	-2.71974	DLK1	NM_001032997
101928012	1177	-1.11514	-3.62406	-2.76326	0.0117904	0.1415	-2.72328	LOC101928012	NR_110158
389812	927	-1.16614	0.202407	-2.78356	0.0112702	0.138655	-2.72635	LCN15	NM_203347
6790	2547	-0.646481	0.293844	-2.78573	0.011216	0.13836	-2.72653	AURKA	NM_001323303
2571	3884	-0.838086	5.17116	-2.99574	0.00699399	0.112718	-2.72843	GAD1	NM_000817
1132	1817	-0.996823	2.47316	-2.88466	0.0089891	0.124692	-2.72895	CHRM4	NM_000741
29931	2887	-0.644094	-1.18172	-2.75834	0.0119199	0.142136	-2.73081	LINC00312	NM_013343
285780	2023	-0.716866	2.98256	-2.91149	0.0084623	0.121664	-2.7334	LY86-AS1	NM_173675
6458	2497	0.657628	3.32344	2.92565	0.00819643	0.120307	-2.73363	SH3GL1P1	NR_033412
101928708	1454	1.16177	-1.78884	2.75485	0.0120127	0.142356	-2.73478	LOC101928708	NR_110939
677825	132	0.619407	2.29511	2.86673	0.00935862	0.12702	-2.73525	SNORA44	NR_002976
1174	1297	-0.630102	5.27251	-2.99351	0.00702961	0.113076	-2.73741	AP1S1	NM_001283
54090	454	-0.61867	-4.52169	-2.75772	0.0119365	0.142205	-2.7383	LINC00111	NR_024367
23620	1608	-0.631682	4.37799	-2.97338	0.00735795	0.1148	-2.74072	NTSR2	NM_012344
728715	1246	1.31521	-2.06004	2.75003	0.0121418	0.142938	-2.74353	LOC728715	NR_144634
285889	2698	-1.33168	-0.937751	-2.75449	0.0120224	0.142356	-2.74373	LOC285889	NR_038232
442444	3308	-1.04143	-3.79215	-2.75006	0.0121409	0.142938	-2.74774	FAM47C	NM_001013736
105371932	1186	-0.718407	-0.319378	-2.75843	0.0119175	0.142136	-2.74868	LOC105371932	XM_011508800
11013	666	-1.06482	-3.98755	-2.74867	0.0121786	0.143193	-2.7513	TMSB15A	NM_021992
645158	1429	-0.794589	-0.870713	-2.74889	0.0121725	0.14318	-2.7515	CBX3P2	NR_033754
342850	6154	-0.914471	1.3684	-2.81439	0.0105218	0.134369	-2.75401	ANKRD62	NM_001277333
10368	2703	-0.799273	5.04791	-2.98086	0.00723423	0.114234	-2.75664	CACNG3	NM_006539
200634	1083	0.668565	1.00947	2.79227	0.0110537	0.137601	-2.75703	KRTCAP3	NM_001168364
3248	4520	0.757029	-1.32314	2.74227	0.0123523	0.144043	-2.75732	HPGD	NM_000860
375318	1084	-1.13275	-4.02161	-2.74467	0.0122869	0.143753	-2.7587	AQP12A	NM_198998
104326055	563	0.709953	1.04486	2.79153	0.011072	0.137648	-2.76085	APOA1-AS	NR_126362
404217	1263	-0.705581	7.17785	-2.97808	0.00727986	0.114395	-2.7662	CTXN1	NM_206833
6572	2420	-1.11839	-3.96962	-2.73927	0.0124348	0.144648	-2.76811	SLC18A3	NM_003055
81796	9298	-0.667459	1.21819	-2.79912	0.0108864	0.136664	-2.7701	SLCO5A1	NM_001146008
284654	3089	-1.54116	-2.75682	-2.73513	0.0125492	0.145278	-2.77088	RSPO1	NM_001038633
101927410	3566	1.32874	-2.85557	2.73436	0.0125708	0.145387	-2.77306	LOC101927410	NR_110777
104472714	734	0.717779	-0.790459	2.73574	0.0125322	0.145278	-2.77353	DISC1-IT1	NR_126441
100033411	1238	-1.04842	-0.217886	-2.74746	0.0122112	0.14328	-2.77368	DUXB	NM_001351307
282973	8768	0.585171	6.77249	2.97539	0.0073245	0.114526	-2.77987	JAKMIP3	NM_001104947
5426	9331	0.746068	5.34503	2.97307	0.00736302	0.114812	-2.78149	POLE	NM_006231
100379250	135	1.12233	-2.41333	2.72846	0.0127359	0.146308	-2.78235	SNORA70E	NR_033347
148756	1491	-0.718706	-4.48115	-2.73186	0.0126403	0.145676	-2.78473	OVAAL	NR_125716
388799	1323	-1.29266	-3.2546	-2.72763	0.0127594	0.146308	-2.78569	FAM209B	NM_001013646
105372280	1142	0.773541	-0.0395992	2.74089	0.0123902	0.144366	-2.78714	GNG14	NM_001316692
79940	9566	0.729271	4.60218	2.95461	0.0076773	0.116826	-2.79004	LINC00472	NR_026807
4856	2601	-0.648439	3.3403	-2.90392	0.008608	0.122839	-2.79009	NOV	NM_002514
58495	1859	-1.2094	-0.549092	-2.73088	0.0126679	0.145866	-2.79273	OVOL2	NM_001303461
105372343	891	1.0322	-1.35128	2.72231	0.0129102	0.146527	-2.79333	LOC105372343	XM_011508847
6943	3655	-1.18085	-3.43855	-2.72296	0.0128918	0.146527	-2.7947	TCF21	NM_003206
256021	2444	-1.05919	-2.31293	-2.72103	0.0129469	0.146564	-2.79491	LINC01619	NM_001256373
1668	580	-1.26234	-4.10609	-2.72448	0.0128485	0.146527	-2.79549	DEFA3	NM_005217
49	1370	-1.34832	-2.29405	-2.71961	0.0129875	0.14679	-2.79743	ACR	NM_001097
10635	2307	-0.867034	-0.639353	-2.72612	0.012802	0.14646	-2.79777	RAD51AP1	NM_001130862
401337	3484	-0.710606	-4.48216	-2.72359	0.0128738	0.146527	-2.79969	LINC01446	NM_001001707
8022	3089	-0.717766	-4.47911	-2.72206	0.0129176	0.146527	-2.80243	LHX3	NM_014564
2103	5843	-0.636138	0.503738	-2.75267	0.0120708	0.142515	-2.80261	ESRRB	NM_004452
84983	868	1.04588	-0.197371	2.72727	0.0127695	0.146308	-2.80449	FAM222A-AS1	NM_032897
246312	497	1.10503	-2.11262	2.71498	0.0131211	0.147437	-2.80555	C21orf91-OT1	NR_038870
9607	915	-2.11189	1.48361	-2.7892	0.0111296	0.137689	-2.8075	CARTPT	NM_004291
23467	5815	-0.775304	8.81705	-2.93809	0.00796948	0.119039	-2.81154	NPTXR	NM_014293
102465257	70	0.948969	-3.66217	2.71438	0.0131385	0.147515	-2.81172	MIR6514	NR_106769
131375	1583	-0.87085	-1.34128	-2.71238	0.0131967	0.147661	-2.81272	LYZL4	NM_001304386
213	2247	-1.54122	-1.92057	-2.71168	0.0132172	0.147661	-2.81321	ALB	NM_000477
102288414	809	1.00691	-2.36345	2.71081	0.0132426	0.147742	-2.81344	C11orf98	NM_001286086
26628	2010	-1.48077	-2.92554	-2.71135	0.0132267	0.147665	-2.81355	OR7E47P	NR_120437
100188847	90	1.29089	-2.71366	2.70876	0.0133025	0.148078	-2.81807	MIR1225	NR_030646
101929060	2985	0.888225	-0.214121	2.71906	0.0130033	0.14679	-2.81957	LOC101929060	XM_016999782
116028	1451	-1.23997	-0.18255	-2.72356	0.0128745	0.146527	-2.8197	RMI2	NM_152308
400997	3212	-0.962326	-2.18471	-2.70673	0.0133623	0.148124	-2.81989	ACOXL-AS1	NR_122074
3479	7814	-1.0016	1.03343	-2.76177	0.0118294	0.141658	-2.82658	IGF1	NM_000618
146439	2614	-0.890367	-0.323708	-2.71398	0.0131502	0.147531	-2.83065	BICDL2	NM_001103175
4286	6134	0.679555	3.24496	2.87383	0.00921056	0.126162	-2.83088	MITF	NM_000248
80755	1364	-1.06087	-3.86365	-2.70376	0.0134501	0.148628	-2.83111	AARSD1	NM_001261434
148066	1442	-1.06943	-3.31283	-2.7008	0.0135384	0.148898	-2.8336	ZNRF4	NM_181710
23783	1539	0.844479	-0.614204	2.70402	0.0134423	0.148628	-2.83414	ANKRD62P1-PARP4P3	NR_040115
55801	1123	-0.997083	-3.88652	-2.70081	0.0135379	0.148898	-2.83651	IL26	NM_018402
123624	7714	-0.870428	0.939142	-2.75235	0.0120794	0.142558	-2.83681	AGBL1	NM_152336
101927262	5567	0.854926	1.05211	2.75069	0.012124	0.142892	-2.83862	LOC101927262	XM_011509025
101927353	5877	-1.21599	-3.67102	-2.69892	0.0135945	0.149293	-2.83866	LOC101927353	XM_006726422
1745	2383	-0.755671	2.62443	-2.83912	0.00995588	0.130456	-2.83975	DLX1	NM_001038493
85366	5146	-1.31675	-0.418837	-2.70747	0.0133404	0.148085	-2.83995	MYLK2	NM_033118
5217	2106	-0.613421	6.81329	-2.9457	0.00783352	0.117752	-2.84028	PFN2	NM_002628
341359	3478	-0.996881	1.60409	-2.78198	0.01131	0.138857	-2.84079	SYT10	NM_198992
200172	4491	0.626029	2.06778	2.80136	0.0108322	0.136399	-2.84166	SLFNL1	NM_001168247
100129726	1645	0.91699	-0.010336	2.71166	0.0132178	0.147661	-2.84166	LINC01126	NM_178529
400566	1839	-0.642399	2.40692	-2.82491	0.0102774	0.132951	-2.84309	C17orf97	NM_001013672
400043	1396	0.668502	0.221117	2.7179	0.0130369	0.146911	-2.84351	LINC02381	NR_026656
157638	5481	0.756129	4.37455	2.92096	0.00828354	0.120891	-2.84476	FAM84B	NM_174911
728619	1625	0.984368	-0.127912	2.70693	0.0133564	0.148124	-2.84485	ASB9P1	NR_033769
1821	7118	-0.615896	5.79137	-2.94575	0.00783271	0.117752	-2.84535	DRP2	NM_001171184
10216	5050	1.09486	-1.28989	2.69233	0.0137935	0.149834	-2.84684	PRG4	NM_001127708
118461	5561	-0.692983	-4.49023	-2.69662	0.0136636	0.149619	-2.84834	C10orf71	NM_001135196
1149	1852	-0.920803	1.06723	-2.75159	0.0120999	0.142736	-2.84928	CIDEA	NM_001279
100505841	1607	1.10488	-2.95118	2.69042	0.0138516	0.150121	-2.85123	LOC100505841	NM_001195535
83756	5762	0.82991	2.75091	2.83377	0.0100759	0.131295	-2.85169	TAS1R3	NM_152228
692227	80	0.968147	0.795881	2.73217	0.0126318	0.145676	-2.85217	SNORD104	NR_004380
349149	2005	-0.750429	0.0805856	-2.71186	0.0132119	0.147661	-2.85335	GJC3	NM_181538
157773	1446	0.636201	0.581928	2.72387	0.0128659	0.146527	-2.85565	C8orf48	NM_001007090
1719	3917	0.735262	1.7175	2.77462	0.0114965	0.139987	-2.8559	DHFR	NM_000791
100616429	81	1.13391	-3.6661	2.68959	0.013877	0.150161	-2.8562	MIR4672	NR_039819
101929256	1869	-0.649288	0.580643	-2.72676	0.0127839	0.146334	-2.8573	LOC101929256	XR_001731304
84700	12467	-0.789974	-0.800098	-2.68943	0.0138817	0.150161	-2.85977	MYO18B	NM_001318245
8587	1024	-0.612573	-0.746148	-2.68947	0.0138804	0.150161	-2.86032	OR7E2P	NR_045004
92591	2139	0.732255	2.03172	2.78905	0.0111335	0.137689	-2.86074	ASB16	NM_080863
101927619	2811	-0.825191	-1.16591	-2.68585	0.0139917	0.150939	-2.86108	LINC01923	NR_110267
23460	6384	0.840429	3.88402	2.89142	0.00885362	0.124274	-2.86159	ABCA6	NM_080284
6620	1570	-0.751516	7.1894	-2.93198	0.00808023	0.119467	-2.86321	SNCB	NM_001001502
595100	67	1.07732	-3.63591	2.68527	0.0140095	0.150939	-2.86364	SNORD18C	NR_002443
11056	6688	0.909043	-0.348579	2.69131	0.0138245	0.150005	-2.86503	DDX52	NM_001291476
4880	2904	-0.976629	0.0857215	-2.7058	0.0133898	0.148285	-2.86539	NPPC	NM_024409
164668	1166	-1.21305	-1.22237	-2.68412	0.0140451	0.151122	-2.86634	APOBEC3H	NM_001166002
29114	1576	-0.802023	6.25282	-2.93452	0.00803398	0.119376	-2.86809	TAGLN3	NM_001008272
9746	5675	-0.641612	7.7022	-2.92078	0.008287	0.120891	-2.87735	CLSTN3	NM_014718
118738	4223	0.684727	4.90797	2.9205	0.00829223	0.120891	-2.87843	ZNF488	NM_001346932
146822	567	1.25692	-2.42195	2.67372	0.0143702	0.153399	-2.87904	CDRT15	NM_001007530
305	1350	-0.800379	-0.674326	-2.67968	0.0141828	0.152142	-2.88041	ANXA2P3	NR_001446
5575	3375	-0.63773	8.15611	-2.91367	0.0084209	0.121613	-2.88151	PRKAR1B	NM_001164758
105372269	2572	-1.2918	-1.1386	-2.67291	0.0143957	0.153574	-2.88793	LOC105372269	XM_011508834
347733	2128	-0.853035	5.86244	-2.92509	0.00820686	0.120307	-2.88797	TUBB2B	NM_178012
27283	2071	-0.932017	-1.52024	-2.66897	0.0145207	0.154011	-2.88851	TINAG	NM_014464
56265	2400	-1.49432	-0.986611	-2.67268	0.0144028	0.153574	-2.89188	CPXM1	NM_001184699
166752	6624	-1.32232	2.9586	-2.83083	0.0101423	0.131806	-2.89199	FREM3	NM_001168235
101927547	1069	0.660479	0.289253	2.69336	0.013762	0.149781	-2.89338	ANKRD44-IT1	NR_046837
4818	853	-1.41757	-1.4836	-2.66815	0.0145469	0.154126	-2.89357	NKG7	NM_005601
574413	79	-1.2615	-3.22322	-2.66637	0.0146041	0.154445	-2.8942	MIR409	NR_029975
104355220	722	-1.02676	-4.07323	-2.66906	0.014518	0.154011	-2.89447	LINC01219	NR_126400
56156	1248	-0.726265	-1.20199	-2.66618	0.0146101	0.15445	-2.89493	TEX13B	NM_031273
10409	1963	-0.627997	8.01684	-2.90856	0.0085184	0.122162	-2.89577	BASP1	NM_001271606
693233	94	0.926533	-0.200313	2.6764	0.0142855	0.15284	-2.89785	MIR648	NR_030378
79782	3863	-0.796813	-2.21426	-2.66121	0.0147706	0.154883	-2.89989	LRRC31	NM_001277127
1780	3866	-0.597033	6.21537	-2.91891	0.00832209	0.120996	-2.90194	DYNC1I1	NM_001135556
163786	4039	0.587198	1.67622	2.74959	0.0121535	0.143017	-2.90274	SASS6	NM_001304829
100885789	1909	-1.19623	-3.15261	-2.66133	0.0147666	0.154883	-2.90277	IFNG-AS1	NR_104124
57692	3701	-0.634631	5.75638	-2.91828	0.00833385	0.121024	-2.90295	MAGEE1	NM_020932
283298	3425	0.781488	0.786931	2.70512	0.0134099	0.14845	-2.90502	OLFML1	NM_198474
692203	97	1.10395	-2.81126	2.65933	0.0148315	0.155256	-2.90556	SNORD88B	NR_003068
140875	587	0.835464	-4.18864	2.66271	0.0147218	0.154883	-2.90794	LINC00028	NR_024358
400950	3721	-1.31556	-3.03216	-2.65799	0.0148751	0.155282	-2.90816	C2orf91	NM_001242815
641373	2730	0.71819	1.94888	2.7601	0.0118734	0.141936	-2.90924	NRON	NR_045006
165721	3033	-1.01589	-2.806	-2.65675	0.0149158	0.155311	-2.90948	DNAJB8	NM_153330
6886	6897	0.684788	3.13189	2.82766	0.0102145	0.132371	-2.91192	TAL1	NM_001287347
677822	127	0.813096	0.444569	2.68673	0.0139644	0.15079	-2.91433	SNORA40	NR_002973
284933	1408	1.39608	1.72483	2.73703	0.0124966	0.1451	-2.91908	LOC284933	NR_038917
93426	1842	-0.674084	2.96956	-2.81976	0.0103964	0.133699	-2.92017	SYCE1	NM_001143763
101927921	2069	-1.53501	-3.31682	-2.64517	0.0152991	0.157512	-2.93208	LINC01478	NR_110792
4680	2703	-1.11805	-4.16645	-2.64772	0.0152141	0.157321	-2.93315	CEACAM6	NM_002483
100287482	1035	-0.593908	0.804759	-2.69592	0.0136848	0.149619	-2.9333	SMKR1	NM_001195243
55227	4148	0.787916	3.8962	2.85796	0.00954457	0.127913	-2.9334	LRRC1	NM_018214
122953	5340	0.63527	4.84016	2.89227	0.00883662	0.124216	-2.93507	JDP2	NM_001135047
5582	3186	-0.834927	6.61286	-2.90094	0.00866583	0.123227	-2.9359	PRKCG	NM_001316329
100505996	945	-0.711603	2.24087	-2.76838	0.0116572	0.140881	-2.93742	SOX1-OT	NR_120392
1828	7262	-1.70974	-2.78147	-2.64075	0.015448	0.158299	-2.93744	DSG1	NM_001942
5746	3147	-0.971308	1.50613	-2.72737	0.0127667	0.146308	-2.93802	PTH2R	NM_001309516
113130	3865	-0.659898	1.1266	-2.70758	0.0133371	0.148085	-2.93938	CDCA5	NM_080668
113146	18346	-0.685702	6.81485	-2.89806	0.00872228	0.123526	-2.94024	AHNAK2	NM_001350929
9229	8849	-0.590886	7.75255	-2.89019	0.00887801	0.12443	-2.94058	DLGAP1	NM_001003809
503640	1215	0.59197	1.29721	2.70785	0.0133294	0.148078	-2.94655	ARGFXP2	NR_002222
100616493	100	1.22306	-2.95622	2.63577	0.0156175	0.158949	-2.94766	MIR4441	NR_039643
284412	2344	0.60222	1.33052	2.7082	0.0133192	0.148078	-2.94887	LOC284412	NR_029390
164395	6551	0.631228	2.88439	2.79506	0.0109853	0.137378	-2.94963	TTLL9	NM_001008409
267020	799	0.78996	-1.02022	2.63284	0.015718	0.159397	-2.95236	ATP5L2	NM_001165877
84962	5198	0.751843	1.31416	2.70434	0.0134329	0.148599	-2.95284	AJUBA	NM_001289097
26783	136	1.00771	0.396051	2.66307	0.0147103	0.154883	-2.95336	SNORA65	NR_002449
100132403	3412	1.0986	-3.82858	2.63489	0.0156476	0.159081	-2.95451	FAM157B	NM_001145249
170392	2393	1.86964	-2.65262	2.6313	0.0157708	0.159616	-2.95469	OIT3	NM_152635
24137	4686	-0.655825	-0.635282	-2.63764	0.0155536	0.158766	-2.95666	KIF4A	NM_012310
677771	129	0.797199	1.45297	2.70795	0.0133264	0.148078	-2.95842	SCARNA4	NR_003005
5343	3011	1.32862	-1.6945	2.62505	0.0159879	0.160643	-2.96353	PLGLB1	NM_001032392
10344	562	1.09409	-4.15023	2.63123	0.0157733	0.159616	-2.96406	CCL26	NM_006072
26776	136	0.872722	2.61588	2.76925	0.0116346	0.140761	-2.9645	SNORA71B	NR_002910
641516	1713	-0.989827	-3.36948	-2.62658	0.0159345	0.160276	-2.96493	KC6	NR_002838
392197	1593	-0.892068	1.68679	-2.72266	0.0129004	0.146527	-2.96613	USP17L7	NM_001256869
79873	2250	-0.585342	2.93749	-2.79462	0.0109962	0.137378	-2.96757	NUDT18	NM_024815
7424	2086	-0.632648	0.523378	-2.66562	0.014628	0.154582	-2.96838	VEGFC	NM_005429
1141	5719	-0.620799	5.85398	-2.88726	0.00893683	0.124576	-2.96859	CHRNB2	NM_000748
7429	2738	0.974058	-2.3259	2.62131	0.0161191	0.161464	-2.97034	VIL1	NM_007127
3595	4395	-0.661191	3.0595	-2.79938	0.0108801	0.136664	-2.97239	IL12RB2	NM_001258214
101927229	3067	-0.734218	-4.47012	-2.6269	0.0159233	0.16022	-2.97277	LINC01929	NR_110743
85391	80	1.23435	-1.80686	2.61786	0.0162409	0.161697	-2.97534	SNORD14E	NR_003125
767599	71	-1.07232	-1.27702	-2.6211	0.0161265	0.161464	-2.97617	SNORD114-21	NR_003214
100126350	77	0.71597	-2.07103	2.61615	0.0163016	0.162018	-2.97842	MIR933	NR_030630
100271722	1610	0.592122	0.930077	2.67238	0.0144125	0.153619	-2.98102	LINC00899	NR_027036
7257	2650	-0.634463	3.38509	-2.81335	0.0105462	0.134407	-2.98183	TSNAX	NM_005999
55367	4520	0.650538	4.89363	2.87016	0.00928687	0.12667	-2.98364	PIDD1	NM_018494
4192	1723	-0.602945	2.42231	-2.75577	0.0119881	0.142356	-2.98385	MDK	NM_001012333
390790	941	-0.86385	-1.73157	-2.61301	0.0164137	0.162676	-2.98438	ARL5C	NM_001143968
378881	425	-0.879325	-0.413139	-2.62696	0.0159211	0.16022	-2.98498	MIR381HG	NR_104192
29128	5198	0.956715	2.38042	2.74402	0.0123046	0.143841	-2.98561	UHRF1	NM_001048201
5271	4310	-0.731922	1.90458	-2.72332	0.0128816	0.146527	-2.98857	SERPINB8	NM_001031848
724031	89	1.25794	-0.996273	2.61178	0.016458	0.162945	-2.99155	MIR661	NR_030383
7432	4459	-0.733004	1.2831	-2.68729	0.0139474	0.150756	-2.99349	VIP	NM_003381
94137	7978	-1.44278	-2.04891	-2.60776	0.0166028	0.163409	-2.99435	RP1L1	NM_178857
79170	1628	-0.656842	-0.466276	-2.61723	0.0162634	0.161808	-2.99956	PRR15L	NM_024320
7051	2777	0.629005	0.84072	2.6565	0.0149239	0.155339	-3.00311	TGM1	NM_000359
26816	86	0.766818	-0.127156	2.62029	0.0161551	0.16159	-3.00364	SNORD35A	NR_000018
102465449	63	0.662828	-4.4418	2.6075	0.0166123	0.163446	-3.00881	MIR6751	NR_106809
100131496	2253	0.713765	2.27266	2.72777	0.0127553	0.146308	-3.00987	LOC100131496	NR_024594
79054	5657	-1.02563	-3.46407	-2.60125	0.0168403	0.16463	-3.00992	TRPM8	NM_024080
100533183	2413	-1.04109	-1.34268	-2.60108	0.0168463	0.16463	-3.01025	ZNF664-RFLNA	NM_001204299
100500909	126	0.671091	-4.43723	2.60612	0.0166623	0.163598	-3.01121	MIR3908	NR_037470
89927	3774	-0.728552	0.461176	-2.63982	0.0154795	0.158452	-3.01214	C16orf45	NM_001142469
56651	2241	-0.820712	-1.12582	-2.60004	0.0168845	0.16467	-3.01288	LINC00470	NM_031416
84075	3148	-1.0544	-2.81022	-2.59734	0.0169841	0.165329	-3.01333	FSCB	NM_032135
58527	845	-0.750041	1.24893	-2.67507	0.0143276	0.153099	-3.01366	ABRACL	NM_021243
220359	1968	-0.714801	1.00835	-2.66191	0.0147479	0.154883	-3.01603	TIGD3	NM_145719
253868	3610	-1.26687	-0.690514	-2.60422	0.0167314	0.163937	-3.01739	C20orf166-AS1	NM_152757
10202	2844	-1.24557	-2.38202	-2.59394	0.0171103	0.165897	-3.01747	DHRS2	NM_001318835
84332	2551	-1.30394	-1.644	-2.59586	0.0170389	0.165579	-3.01798	DYDC2	NM_001270041
51208	3632	0.716145	0.823886	2.64675	0.0152465	0.157478	-3.01925	CLDN18	NM_001002026
3577	2486	1.12911	-0.359865	2.60482	0.0167095	0.163864	-3.01929	CXCR1	NM_000634
152110	6672	-0.717356	3.53788	-2.80201	0.0108164	0.136395	-3.02152	NEK10	NM_001031741
114815	9391	-0.789274	5.55557	-2.85974	0.00950654	0.127913	-3.02283	SORCS1	NM_001013031
104326193	950	-0.915173	-4.19249	-2.59452	0.0170889	0.165897	-3.02765	DLX2-AS1	NR_126376
101928551	1725	-1.32675	-2.82516	-2.58893	0.0172979	0.166811	-3.02802	LOC101928551	NR_125900
494331	76	-1.11908	-3.46115	-2.59084	0.0172261	0.166336	-3.02811	MIR382	NR_029874
3973	4221	1.0555	-1.58318	2.58744	0.0173541	0.166966	-3.02829	LHCGR	NM_000233
343172	6999	-0.839864	-0.198097	-2.60817	0.0165879	0.163394	-3.02891	OR2T8	NM_001005522
84689	3573	1.02257	0.939004	2.64362	0.0153514	0.157651	-3.03076	MS4A14	NM_001079692
140679	2574	-0.763104	3.81285	-2.81083	0.0106056	0.134681	-3.03136	SLC32A1	NM_080552
341276	912	-0.729763	-1.69333	-2.5847	0.0174578	0.167196	-3.03299	OR10A2	NM_001004460
124989	4700	0.589652	2.90269	2.75474	0.0120155	0.142356	-3.0339	EFCAB13	NM_001195192
23600	3352	-0.722943	0.561658	-2.63191	0.01575	0.159548	-3.03458	AMACR	NM_001167595
100124539	127	0.861596	-1.7547	2.58232	0.0175484	0.167618	-3.03621	SNORA11B	NR_003709
284424	768	-1.00958	2.1836	-2.71439	0.0131383	0.147515	-3.03765	MIR7-3HG	NM_174947
285556	10816	-2.07169	-0.603222	-2.599	0.016923	0.164807	-3.0378	LOC285556	NM_001354435
102723665	1762	-0.693713	0.06446	-2.61034	0.0165098	0.163173	-3.03941	LOC102723665	NR_135921
101928200	1567	1.1194	-3.09213	2.58325	0.0175129	0.167547	-3.0401	MRGPRF-AS1	NR_120541
3627	1216	-2.19273	-2.39113	-2.58213	0.0175558	0.167618	-3.04092	CXCL10	NM_001565
100422940	102	-1.19395	-2.90751	-2.58128	0.0175882	0.167639	-3.0417	MIR4305	NR_036190
283033	981	-0.92523	-4.24851	-2.58657	0.0173869	0.166966	-3.04215	LINC00841	NR_033846
388780	1530	-0.950647	-1.52524	-2.57977	0.0176459	0.167801	-3.04465	LOC388780	NM_001287682
286554	3668	1.34094	-2.59936	2.57881	0.0176828	0.16789	-3.0455	BCORP1	NM_001173413
79092	5533	0.816721	2.47947	2.7209	0.0129505	0.146564	-3.04626	CARD14	NM_001257970
100616294	63	0.992362	-1.06368	2.57867	0.0176883	0.16789	-3.04718	MIR4740	NR_039894
56920	4700	-1.04049	3.70653	-2.79552	0.010974	0.137378	-3.04899	SEMA3G	NM_020163
414201	1928	-1.36084	-3.19094	-2.57716	0.0177463	0.167921	-3.05037	ZNF32-AS3	NR_038867
115273	1343	0.915594	-0.405102	2.58649	0.0173902	0.166966	-3.05109	RAB42	NM_001193532
26103	3436	1.33037	-0.281378	2.5878	0.0173406	0.166966	-3.05192	LRIT1	NM_015613
100131626	572	0.889219	-1.06755	2.57353	0.0178868	0.168624	-3.05553	LOC100131626	NR_046369
9152	4097	-1.10957	-1.5348	-2.57371	0.0178796	0.168613	-3.05641	SLC6A5	NM_001318369
337880	912	-0.952164	-3.96304	-2.57611	0.017787	0.16814	-3.05781	KRTAP11-1	NM_175858
7620	4860	0.62996	3.08577	2.75276	0.0120684	0.142515	-3.05956	ZNF69	NM_001321163
2116	2119	0.91372	-1.16202	2.56994	0.0180266	0.169275	-3.06096	ETV2	NM_001300974
79602	4184	0.686794	6.56778	2.83991	0.00993837	0.130407	-3.0663	ADIPOR2	NM_024551
219790	9948	-0.830711	1.0256	-2.63576	0.0156178	0.158949	-3.06741	RTKN2	NM_001282941
100507373	2888	0.63922	3.71392	2.7839	0.0112617	0.138612	-3.07012	LOC100507373	NR_045214
6898	2757	-1.15934	-3.26789	-2.56332	0.0182874	0.170644	-3.07483	TAT	NM_000353
100874284	391	0.743039	-0.360472	2.57381	0.0178761	0.168613	-3.07628	DNM3-IT1	NR_046845
6506	12630	-0.902389	11.5383	-2.76774	0.0116738	0.1409	-3.07832	SLC1A2	NM_001195728
81606	2938	-0.768361	2.8197	-2.73202	0.012636	0.145676	-3.07942	LBH	NM_030915
84329	2808	0.59453	2.97921	2.73521	0.012547	0.145278	-3.08246	HVCN1	NM_001040107
55273	2388	0.660144	1.70038	2.65738	0.0148949	0.155309	-3.08397	TMEM100	NM_001099640
100505875	1011	1.24431	0.232626	2.58468	0.0174585	0.167196	-3.08493	LINC01088	NR_038342
4148	2583	-0.818404	1.40037	-2.64524	0.0152968	0.157512	-3.08622	MATN3	NM_002381
101927532	667	1.40518	0.490829	2.59125	0.0172108	0.166281	-3.08782	LINC01736	NR_135116
132884	5553	0.693515	1.7612	2.65814	0.0148703	0.155282	-3.08863	EVC2	NM_001166136
105370399	1681	0.860219	-2.80951	2.55375	0.0186706	0.172463	-3.08952	LOC105370399	XM_011508439
4956	994	-0.986097	-3.93871	-2.55777	0.018509	0.17174	-3.08967	ODF1	NM_024410
23217	7044	-0.711463	4.83084	-2.81809	0.0104353	0.133956	-3.0902	ZFR2	NM_001145640
1607	9176	-0.603576	6.62492	-2.82727	0.0102232	0.132371	-3.09037	DGKB	NM_001350705
339260	1688	-1.59664	-1.91319	-2.55169	0.018754	0.172818	-3.09397	LOC339260	NR_123730
100302691	2270	-0.792558	-1.3376	-2.55106	0.0187798	0.172818	-3.0953	LINC00184	NR_033927
79370	2788	-0.823491	0.263529	-2.58692	0.0173736	0.166966	-3.09582	BCL2L14	NM_030766
100847003	73	1.2458	-3.2776	2.55154	0.0187604	0.172818	-3.09659	MIR5693	NR_049878
92922	2600	0.808985	1.64335	2.64579	0.0152783	0.157512	-3.0979	CCDC102A	NM_033212
348645	17425	0.843406	2.8442	2.71608	0.0130894	0.147197	-3.09967	C22orf34	NM_001039473
3579	2940	1.22157	-0.292183	2.55728	0.0185287	0.171823	-3.10633	CXCR2	NM_001168298
4745	3408	-0.818329	4.61091	-2.80421	0.0107634	0.135955	-3.10675	NELL1	NM_001288713
100500891	104	0.756512	-1.3146	2.54162	0.0191672	0.174776	-3.10752	MIR3935	NR_037499
3972	621	0.939788	-0.770491	2.5466	0.018962	0.173734	-3.1082	LHB	NM_000894
26254	1837	1.27934	-0.723493	2.54713	0.01894	0.173709	-3.10869	OPTC	NM_014359
55793	3102	0.633247	5.02852	2.81273	0.0105608	0.134533	-3.10871	MINDY1	NM_001040217
101929664	1152	0.747893	-1.10147	2.54182	0.0191588	0.174776	-3.10938	HORMAD2-AS1	NR_110541
666	3747	0.957976	6.09598	2.81986	0.0103939	0.133699	-3.10943	BOK	NM_032515
100302185	67	-1.06883	-3.52936	-2.54279	0.0191188	0.174559	-3.11223	MIR1204	NR_031609
574453	82	-0.971021	-3.23498	-2.54146	0.0191738	0.17478	-3.11247	MIR495	NR_030175
338557	4273	-1.0454	0.65187	-2.59391	0.0171117	0.165897	-3.11304	FFAR4	NM_001195755
148581	5728	0.917945	-4.08257	2.54486	0.0190336	0.174099	-3.11521	UBE2U	NM_152489
100187716	85	1.07002	-3.24541	2.53867	0.01929	0.175501	-3.11844	MIR1224	NR_030410
339834	3984	1.16266	0.735656	2.58632	0.0173964	0.166966	-3.1193	CCDC36	NM_001135197
22981	7725	0.660379	4.92836	2.80502	0.0107441	0.135807	-3.12033	NINL	NM_001318226
30811	7385	-0.709689	3.75592	-2.76334	0.0117883	0.1415	-3.12344	HUNK	NM_014586
23057	5765	-0.653546	7.04311	-2.80849	0.0106612	0.134969	-3.12376	NMNAT2	NM_015039
808	2259	-0.669576	9.71824	-2.77403	0.0115116	0.140025	-3.12497	CALM3	NM_001329921
84944	2134	-0.640595	0.554124	-2.58277	0.0175314	0.167618	-3.12517	MAEL	NM_001286377
266675	3289	-0.917125	0.195173	-2.56755	0.0181205	0.169638	-3.12672	BEST4	NM_153274
144360	1710	-1.12456	-3.82966	-2.53588	0.0194067	0.175893	-3.12681	LINC00477	NM_144667
3580	2136	1.31604	-2.58719	2.5312	0.0196035	0.176794	-3.12763	CXCR2P1	NR_002712
2805	2127	-0.641048	6.11426	-2.81016	0.0106216	0.134824	-3.12913	GOT1	NM_002079
54704	4643	-0.792884	6.32061	-2.80855	0.0106599	0.134969	-3.131	PDP1	NM_001161778
151254	7411	0.644452	1.53024	2.62349	0.0160425	0.161134	-3.13116	C2CD6	NM_001168216
101929473	2323	-1.22431	-0.132558	-2.55394	0.0186629	0.172448	-3.13137	LOC101929473	NR_120578
105371045	1675	1.15336	-0.434245	2.53987	0.0192401	0.175159	-3.13139	LOC105371045	XM_011508538
101929125	706	1.28522	-1.29896	2.5294	0.0196801	0.177216	-3.13207	LINC01730	NR_109859
1038	1299	0.880436	12.3513	2.72909	0.0127181	0.146308	-3.13531	CDR1	NM_004065
84074	6554	0.780143	4.90273	2.79609	0.0109601	0.137306	-3.13615	QRICH2	NM_032134
100302261	80	0.724267	-4.40681	2.53473	0.019455	0.17599	-3.1368	MIR1910	NR_031731
101928402	326	1.0738	-1.69899	2.52363	0.0199267	0.178379	-3.13755	LOC101928402	NR_130770
100130872	4981	-0.967042	1.24858	-2.60977	0.0165303	0.163197	-3.13835	LOC100130872	NR_024569
3251	1568	-0.764709	3.95308	-2.76422	0.0117655	0.141439	-3.14034	HPRT1	NM_000194
404216	2175	1.06047	2.28607	2.65819	0.0148687	0.155282	-3.14148	LINC01561	NM_001012711
494127	1340	-1.01158	-2.28711	-2.51838	0.0201536	0.179618	-3.14718	LOC494127	NR_036691
51454	7379	-0.870569	2.64889	-2.68667	0.0139665	0.15079	-3.14882	GULP1	NM_001252668
100507194	1443	-0.730963	-0.965876	-2.52233	0.0199823	0.178539	-3.1502	LINC02525	NR_038295
100862680	2129	-2.33813	1.42551	-2.60791	0.0165973	0.163409	-3.15057	LINC00507	NR_046392
100847048	73	1.26775	-1.74033	2.51506	0.020298	0.180057	-3.15276	MIR5690	NR_049873
2572	2948	-1.00934	3.52934	-2.73515	0.0125486	0.145278	-3.15386	GAD2	NM_000818
284467	1440	1.31199	-2.42209	2.51475	0.0203119	0.180067	-3.15501	FAM19A3	NM_001004440
83882	2246	1.2298	-1.01759	2.51734	0.0201987	0.179738	-3.15545	TSPAN10	NM_001290212
4747	3841	-1.0097	8.73881	-2.77151	0.0115763	0.140414	-3.15872	NEFL	NM_006158
101926911	1620	-0.930554	-2.2171	-2.50977	0.0205306	0.180994	-3.16159	VPS33B-DT	NR_110104
149483	3485	0.661261	1.71452	2.61641	0.0162926	0.162018	-3.16464	CCDC17	NM_001114938
79153	1484	0.799451	1.84977	2.62182	0.016101	0.161464	-3.16725	GDPD3	NM_024307
100616242	59	1.14384	-3.52171	2.50961	0.020538	0.180998	-3.171	MIR4673	NR_039820
284930	1815	-1.63762	1.14406	-2.58528	0.0174359	0.167148	-3.1718	LOC284930	NR_122046
6616	2381	-0.89671	9.16506	-2.75905	0.0119012	0.142108	-3.17197	SNAP25	NM_001322902
81607	3572	-1.17758	-4.00194	-2.51012	0.0205154	0.180994	-3.17324	NECTIN4	NM_030916
6692	2641	0.698381	0.137353	2.53457	0.0194614	0.17599	-3.17415	SPINT1	NM_001032367
64096	1517	-0.971335	-2.45581	-2.50049	0.0209445	0.182534	-3.17853	GFRA4	NM_022139
2920	1205	-0.943385	0.391915	-2.54684	0.0189519	0.173734	-3.17895	CXCL2	NM_002089
101929372	1838	0.711362	1.86184	2.61387	0.0163832	0.162544	-3.18539	LOC101929372	NM_001288707
260294	1767	1.17578	-1.40731	2.49604	0.021146	0.183341	-3.1875	NSUN5P2	NM_001039487
102723895	624	-1.53482	-2.31523	-2.49493	0.0211966	0.183668	-3.18782	LINC02552	NR_120585
6691	1336	-0.97191	-3.77007	-2.50008	0.0209631	0.182534	-3.18816	SPINK2	NM_001271718
55240	4740	0.593055	3.20019	2.69461	0.0137243	0.149781	-3.19131	STEAP3	NM_001008410
24147	2687	-0.591409	3.78767	-2.73184	0.0126411	0.145676	-3.19158	FJX1	NM_014344
5166	3700	0.684607	5.99154	2.77996	0.0113608	0.139127	-3.19275	PDK4	NM_002612
102723590	1012	1.17727	-0.851251	2.49682	0.0211106	0.183207	-3.1929	BMP7-AS1	NR_110631
7916	6951	-2.63071	-2.78359	-2.49428	0.0212263	0.183756	-3.19301	PRRC2A	NM_004638
54843	11478	-0.588785	7.05446	-2.77391	0.0115147	0.140025	-3.19517	SYTL2	NM_001162951
55076	1847	1.12403	-0.983727	2.4925	0.0213073	0.184065	-3.19776	TMEM45A	NM_018004
105376339	609	0.679328	1.87238	2.60812	0.0165898	0.163394	-3.19808	LOC105376339	XM_011519765
400512	601	-0.826023	-2.86113	-2.48831	0.0215001	0.184495	-3.20152	FLJ21408	NR_037184
144347	2150	-0.943419	-3.468	-2.49059	0.0213949	0.184149	-3.20179	RFLNA	NM_181709
440757	727	-0.878492	-4.21192	-2.49441	0.0212204	0.183756	-3.20283	LINC00851	NM_001004344
100873942	1907	-0.603637	-1.17494	-2.48861	0.0214863	0.184495	-3.20321	PHEX-AS1	NR_046639
1823	4271	-1.35189	-0.612808	-2.49998	0.0209679	0.182534	-3.20442	DSC1	NM_004948
10749	7951	1.00347	8.47475	2.75517	0.0120042	0.142356	-3.20563	KIF1C	NM_006612
101929696	701	0.946172	-0.771897	2.48983	0.0214302	0.184341	-3.20651	PSD2-AS1	NR_105052
2694	1554	-0.983892	-0.840009	-2.49148	0.0213541	0.184149	-3.20899	GIF	NM_005142
11149	5879	0.824061	2.88622	2.66309	0.0147095	0.154883	-3.21042	BVES	NM_001199563
4987	3604	-0.728614	1.19837	-2.56883	0.0180702	0.169509	-3.21071	OPRL1	NM_000913
5462	1599	-0.943277	-3.08242	-2.48287	0.0217526	0.185708	-3.21219	POU5F1B	NM_001159542
100113389	101	0.898391	-3.52292	2.48532	0.0216386	0.185013	-3.21246	SNORD127	NR_003691
388551	2326	1.51212	-2.71856	2.48214	0.0217864	0.185773	-3.21263	CEACAM16	NM_001039213
5860	1653	0.922039	7.57044	2.76202	0.0118231	0.141653	-3.21304	QDPR	NM_000320
101669767	1675	-1.49882	-1.6283	-2.48421	0.02169	0.185229	-3.21358	SCHLAP1	NR_104319
152024	2241	1.12382	-2.56197	2.48016	0.0218792	0.186118	-3.21468	LINC00691	NR_026834
206338	8982	0.619114	0.473999	2.52507	0.0198648	0.178106	-3.21658	LVRN	NM_173800
1290	7097	-1.06103	4.11618	-2.73171	0.0126448	0.145676	-3.21706	COL5A2	NM_000393
100500866	103	1.20569	-2.33945	2.47776	0.0219918	0.186517	-3.21759	MIR3941	NR_037506
116039	8599	-1.18931	-3.0164	-2.47932	0.0219186	0.186253	-3.21784	OSR2	NM_001142462
100130887	951	0.998005	0.574887	2.52594	0.0198275	0.177883	-3.21903	ATE1-AS1	NR_120495
105377622	1487	1.46605	-2.22672	2.47576	0.0220864	0.186873	-3.22056	LOC105377622	XM_017008887
101928778	1666	-0.973962	-3.74104	-2.48066	0.0218555	0.186082	-3.22131	LINC01741	NR_110722
619434	1046	-1.31719	-2.68415	-2.47599	0.0220754	0.186835	-3.22145	LINC00051	NR_024378
399708	5505	-1.22113	-3.45031	-2.47903	0.0219322	0.186289	-3.22154	LINC00701	NR_038884
100996645	1312	-1.05313	-0.2277	-2.49899	0.0210121	0.182794	-3.22358	LINCR-0003	NR_120607
101928022	818	-1.02213	-3.73618	-2.47844	0.0219601	0.186303	-3.22509	LINC01214	NR_110186
402381	3189	-0.862144	4.19288	-2.73199	0.0126369	0.145676	-3.22556	SOHLH1	NM_001012415
340441	5270	0.926044	-4.23953	2.48258	0.0217657	0.185708	-3.22572	POTEA	NM_001002920
5972	1465	-0.940723	-1.95754	-2.47161	0.0222836	0.18767	-3.22605	REN	NM_000537
124404	1903	1.5995	-1.15263	2.47695	0.0220301	0.186749	-3.22636	2018-09-12	NM_001154458
26824	135	1.4197	3.83346	2.70241	0.0134902	0.148898	-3.22787	RNU11	NR_004407
100422971	76	0.973873	-1.65509	2.47015	0.0223534	0.18779	-3.22822	MIR4312	NR_036197
7421	5166	-0.833334	-0.389956	-2.49017	0.0214142	0.184259	-3.22949	VDR	NM_000376
619571	72	1.20125	-2.14171	2.4693	0.0223942	0.187909	-3.23091	SNORD96A	NR_002592
91807	8434	-0.857669	0.137462	-2.50594	0.0207005	0.1816	-3.23413	MYLK3	NM_001308301
100506742	1783	1.30684	-2.05318	2.46707	0.0225013	0.188165	-3.23437	CASP12	NM_001191016
100874055	1330	-0.953221	-3.277	-2.46973	0.0223735	0.18779	-3.236	LINC00570	NR_047499
80129	5373	-0.607192	0.948224	-2.54046	0.0192153	0.175046	-3.23874	CCDC170	NM_025059
9696	7210	0.797553	6.21499	2.75712	0.0119524	0.142242	-3.2393	CROCC	NM_014675
100507605	4014	-0.797286	-4.30659	-2.47256	0.0222383	0.187598	-3.24176	LINC00837	NR_038374
728084	2509	-1.34603	-0.932809	-2.47364	0.0221869	0.187332	-3.24189	LINC02458	NR_038385
2695	711	-0.795191	-4.30811	-2.47183	0.022273	0.187668	-3.24304	GIP	NM_004123
80326	2950	-0.842398	-0.577363	-2.4769	0.0220324	0.186749	-3.24337	WNT10A	NM_025216
55800	6066	-0.647337	7.60758	-2.74485	0.012282	0.143753	-3.24437	SCN3B	NM_001040151
8483	4468	0.637538	-0.77241	2.46634	0.0225363	0.188211	-3.24758	CILP	NM_003613
161159	599	-0.997686	-4.01833	-2.4669	0.0225094	0.188165	-3.24798	ACTN1-AS1	NR_073422
343637	2778	-0.738272	0.860929	-2.53071	0.0196246	0.176846	-3.24876	RSPO4	NM_001029871
7942	3565	0.676879	4.89353	2.74094	0.012389	0.144366	-3.25026	TFEB	NM_001167827
93953	3770	0.824438	3.07531	2.655	0.0149729	0.155621	-3.25042	GCNA	NM_052957
100506271	1965	-0.826545	-0.16828	-2.48541	0.0216342	0.185013	-3.2505	LOC100506271	NR_110515
2702	5809	-0.925974	1.46707	-2.56225	0.0183301	0.170706	-3.25154	GJA5	NM_005266
101928191	1031	-0.750319	-0.430109	-2.47614	0.0220687	0.186834	-3.25165	LOC101928191	NR_125851
2658	2365	-0.970193	-1.72539	-2.45758	0.0229626	0.190288	-3.25188	GDF2	NM_016204
116135	2844	-0.653109	3.64693	-2.69365	0.0137532	0.149781	-3.25381	LRRC3B	NM_001317808
780853	217	0.958041	-0.652078	2.46432	0.0226339	0.188638	-3.25456	SNORD3C	NR_006881
392196	1440	-0.754565	1.06519	-2.53562	0.0194175	0.175893	-3.2595	LOC392196	NR_003275
2185	5077	-0.693831	7.7301	-2.73572	0.0125328	0.145278	-3.26012	PTK2B	NM_004103
152816	2504	0.774695	-1.29346	2.45217	0.0232296	0.191523	-3.26014	ODAPH	NM_001206981
1364	1831	-0.607596	-0.261978	-2.47527	0.0221097	0.186958	-3.26199	CLDN4	NM_001305
100885798	1584	-0.741072	-4.33502	-2.46027	0.0228311	0.189769	-3.26338	LINC00210	NR_048550
100847075	79	1.07772	-2.98744	2.45263	0.0232066	0.191389	-3.26416	MIR5685	NR_049866
1056	2386	0.99819	0.900386	2.51621	0.0202478	0.18003	-3.26516	CEL	NM_001807
9499	2272	0.820633	2.60737	2.61574	0.0163162	0.162049	-3.26878	MYOT	NM_001135940
134549	5642	0.647716	5.069	2.73402	0.0125802	0.145387	-3.27202	SHROOM1	NM_001172700
101928416	476	-0.901927	1.23064	-2.53674	0.0193704	0.175726	-3.27434	LOC101928416	NR_120467
100874231	433	0.858165	-1.23344	2.44441	0.0236172	0.192899	-3.27448	SPATA13-AS1	NR_046531
100422992	76	-1.02687	-1.97058	-2.443	0.0236887	0.193066	-3.27465	MIR3151	NR_036106
105372836	1080	0.809014	-0.928555	2.44657	0.0235088	0.192705	-3.27587	LOC105372836	XM_011508909
647859	578	2.10698	-2.66312	2.44496	0.02359	0.192876	-3.27627	LOC647859	NR_026578
100996342	1175	-0.62822	-0.222518	-2.46801	0.022456	0.188154	-3.27716	LINC01664	NR_103793
1158	1658	1.55547	-0.0135418	2.46759	0.0224765	0.188154	-3.27721	CKM	NM_001824
786	1320	-0.845747	-1.4616	-2.44393	0.0236416	0.192903	-3.2776	CACNG1	NM_000727
653082	6826	0.888081	6.31339	2.73804	0.0124688	0.144908	-3.27788	ZDHHC11B	NM_001351303
117166	1948	0.91035	2.70685	2.61428	0.0163683	0.162453	-3.28274	WFIKKN1	NM_053284
101929754	622	0.948672	-1.06813	2.44065	0.0238075	0.193359	-3.2837	ZBTB20-AS5	NR_121661
5971	2279	-0.631288	2.1541	-2.58682	0.0173774	0.166966	-3.2839	RELB	NM_006509
664701	636	0.717318	-0.934624	2.44173	0.023753	0.193235	-3.28392	ZNF826P	NM_001039884
100423000	77	1.07252	-2.74097	2.43963	0.0238593	0.193401	-3.28449	MIR3161	NR_036119
10293	2118	-0.601478	0.350839	-2.48578	0.021617	0.185013	-3.28585	TRAIP	NM_005879
645188	677	0.91274	-3.28198	2.44095	0.0237925	0.193301	-3.28614	LOC645188	NM_001318917
414208	905	0.663812	-0.405355	2.45325	0.0231759	0.191191	-3.28644	ZNF32-AS2	NR_047558
5172	5976	-0.737494	3.32397	-2.65784	0.0148801	0.155282	-3.28859	SLC26A4	NM_000441
55	3859	-0.844469	-0.679597	-2.4475	0.0234622	0.192491	-3.28957	ACPP	NM_001099
440896	3182	-0.871683	0.108488	-2.47381	0.0221788	0.187319	-3.28963	LOC440896	NR_015361
2026	2423	-0.626015	8.37591	-2.71272	0.0131868	0.147649	-3.29089	ENO2	NM_001975
123688	1313	-0.705155	0.596727	-2.49346	0.0212633	0.183863	-3.29294	HYKK	NM_001013619
100379132	142	0.683635	-0.827492	2.43807	0.0239389	0.193715	-3.29369	SNORA70G	NR_033335
643988	2089	-0.682152	3.93048	-2.6869	0.0139592	0.15079	-3.29582	FNDC10	NM_001242659
146849	1380	-0.864975	-4.27782	-2.4404	0.0238201	0.193359	-3.29669	CCDC42	NM_001158261
100131096	3189	0.993303	3.8855	2.67718	0.0142612	0.152695	-3.2968	TNRC6C-AS1	NR_040071
3832	5078	-0.613331	0.921682	-2.50591	0.0207021	0.1816	-3.30016	KIF11	NM_004523
57101	8746	0.682714	3.53679	2.65968	0.0148201	0.155226	-3.30053	ANO2	NM_001278596
129852	2878	-0.649661	-0.154721	-2.45686	0.0229978	0.19033	-3.30116	C2orf73	NM_001100396
104413890	545	0.81024	-1.13621	2.42915	0.0243976	0.195688	-3.3012	ZBTB20-AS3	NR_126422
349160	1538	0.894457	-1.55909	2.42649	0.0245361	0.196414	-3.30188	LOC349160	NR_046103
4804	3420	1.5204	2.10237	2.55765	0.0185137	0.17174	-3.30366	NGFR	NM_002507
692223	142	0.736781	3.59459	2.66009	0.0148068	0.155143	-3.30488	SNORD97	NR_004403
9469	7678	0.770294	6.22382	2.72419	0.0128567	0.146527	-3.30678	CHST3	NM_004273
440556	3848	-0.645046	4.73039	-2.70821	0.0133187	0.148078	-3.31144	LINC00982	NM_001004337
90113	5016	-0.585467	5.83537	-2.72129	0.0129394	0.146561	-3.31202	VWA5B2	NM_001320373
100874205	4024	0.658708	1.5755	2.53083	0.0196193	0.176846	-3.31207	ATP11A-AS1	NR_046661
101929259	1762	-0.884303	-4.134	-2.42962	0.0243737	0.195616	-3.31331	LOC101929259	NR_120424
100422860	67	0.819921	0.116511	2.45455	0.023112	0.190881	-3.31481	MIR4292	NR_036251
285965	5018	-1.29399	-1.4825	-2.42436	0.0246478	0.197037	-3.31572	EPHA1-AS1	NR_033897
3399	1239	0.611697	4.91487	2.70913	0.0132917	0.148078	-3.31691	ID3	NM_002167
105373244	1879	-0.641381	0.135782	-2.45832	0.0229265	0.190184	-3.31862	LOC105373244	XM_011509000
284403	4969	0.626487	2.26154	2.56953	0.0180427	0.169363	-3.31911	WDR62	NM_001083961
255743	4912	0.806981	2.58934	2.58885	0.0173009	0.166811	-3.31937	NPNT	NM_001033047
100302209	86	-0.975969	-3.05644	-2.41906	0.0249271	0.198231	-3.32032	MIR1185-2	NR_031571
392390	936	-0.854027	-3.18153	-2.41862	0.0249501	0.198236	-3.32201	OR1L6	NM_001004453
730268	2261	-0.671363	-0.0220629	-2.44932	0.0233713	0.192077	-3.32326	LOC730268	XM_005276206
135892	2661	1.10184	-2.69746	2.41606	0.0250864	0.19842	-3.32401	TRIM50	NM_001281450
101927143	790	1.14155	-0.556013	2.42507	0.0246107	0.196851	-3.32542	LOC101927143	NR_110669
85301	9695	1.10147	4.92506	2.70165	0.0135128	0.148898	-3.32561	COL27A1	NM_032161
131450	4057	-1.03709	-1.25326	-2.41807	0.0249793	0.198236	-3.32693	CD200R1	NM_138806
6469	2435	-0.716096	0.700314	-2.47963	0.0219039	0.186216	-3.32757	SHH	NM_000193
403150	2850	-0.678206	-4.36344	-2.42264	0.0247383	0.197414	-3.32845	FLJ31356	NR_103831
55914	7498	0.77713	7.92962	2.7011	0.0135292	0.148898	-3.32973	ERBIN	NM_001006600
101928333	1912	-0.701504	-1.50754	-2.41135	0.0253383	0.199634	-3.3302	LOC101928333	NR_110194
101928403	1293	-1.1654	-1.50538	-2.41445	0.0251722	0.198767	-3.33031	LOC101928403	NR_135540
643664	1195	0.927313	0.163865	2.44702	0.0234861	0.192576	-3.33046	SLC35G6	NM_001102614
441046	1989	-0.791669	1.44224	-2.51789	0.0201748	0.179637	-3.33249	GUSBP5	NM_001011539
100616498	79	-0.69308	-4.3543	-2.42008	0.024873	0.198112	-3.33266	MIR378E	NR_039609
64090	1449	1.19662	-3.15247	2.4124	0.0252823	0.199359	-3.33381	GAL3ST2	NM_022134
160365	3139	1.31052	-2.23912	2.40712	0.0255672	0.20029	-3.33627	CLECL1	NM_001253750
100873933	817	0.627541	-0.748292	2.41447	0.0251711	0.198767	-3.33713	DPYD-AS2	NR_046591
22801	9820	0.614713	2.89208	2.60102	0.0168486	0.16463	-3.33761	ITGA11	NM_001004439
104266958	571	0.811062	-4.36144	2.41775	0.0249967	0.198247	-3.33894	LINC01151	NR_126348
643827	5085	-0.656773	0.148055	-2.44608	0.0235337	0.192854	-3.34137	CNTNAP3P2	NM_001012280
55891	649	0.7924	-0.931231	2.40764	0.0255386	0.200212	-3.34169	LENEP	NM_018655
101928009	2254	-0.74062	-4.32997	-2.41451	0.0251691	0.198767	-3.3418	LOC101928009	NR_110685
91156	11931	-1.35839	1.19978	-2.49819	0.0210486	0.182975	-3.34184	IGFN1	NM_001164586
285224	1798	-1.25183	-3.44667	-2.40727	0.0255587	0.20029	-3.34356	DNAJB8-AS1	NR_037890
102466865	101	1.21112	-2.79075	2.40443	0.0257133	0.200861	-3.34435	MIR7848	NR_107002
10864	3407	0.975195	0.89241	2.47188	0.022271	0.187668	-3.34611	SLC22A7	NM_006672
58526	3785	0.882796	6.9073	2.70196	0.0135036	0.148898	-3.34645	MID1IP1	NM_001098790
126006	1540	0.739419	0.81412	2.4673	0.0224901	0.188165	-3.35017	PCP2	NM_001271830
57152	537	1.32265	-2.104	2.39799	0.0260665	0.202142	-3.35076	SLURP1	NM_020427
100422840	65	0.991773	-3.47238	2.40292	0.025796	0.20123	-3.35252	MIR4317	NR_036205
100500890	83	-0.722595	-4.34057	-2.40777	0.0255319	0.200212	-3.35347	MIR3611	NR_037405
57828	4388	0.620378	2.78435	2.5858	0.0174161	0.167071	-3.35356	CATSPERG	NM_001330496
306	1792	0.65095	2.15609	2.54462	0.0190435	0.174099	-3.35365	ANXA3	NM_005139
29881	5267	2.2335	-0.11848	2.41773	0.0249973	0.198247	-3.35372	NPC1L1	NM_001101648
5551	2534	-1.09177	0.194042	-2.44138	0.0237704	0.193235	-3.35429	PRF1	NM_001083116
222865	3065	-0.612592	7.64052	-2.69063	0.0138453	0.150109	-3.3543	TMEM130	NM_001134450
256714	4933	-0.703853	5.64143	-2.69705	0.0136507	0.149619	-3.35952	MAP7D2	NM_001168465
8448	3430	-0.698973	5.62528	-2.69583	0.0136873	0.149619	-3.36185	DOC2A	NM_001282062
100302256	69	0.786756	-1.51973	2.38896	0.0265697	0.204568	-3.36422	MIR1180	NR_031591
64220	5832	-1.13967	-0.558418	-2.40693	0.0255775	0.20029	-3.36673	STRA6	NM_001142617
440956	1048	-1.00231	-4.34949	-2.39957	0.0259795	0.201781	-3.36685	IQCF6	NM_001143833
80005	10432	1.02541	6.95362	2.69119	0.013828	0.150005	-3.3676	DOCK5	NM_001322810
729747	2172	0.837106	-1.08884	2.38661	0.0267021	0.204976	-3.3737	ZNF878	NM_001080404
100874048	572	-1.27195	-2.62423	-2.38381	0.0268606	0.205637	-3.37638	DGUOK-AS1	NR_104029
100128554	2453	-0.9282	1.34794	-2.48874	0.02148	0.184495	-3.37655	LINC02347	NR_015398
283575	2939	-1.28162	-2.0261	-2.38186	0.0269715	0.205986	-3.37838	LINC02288	NR_110554
23349	6508	-0.649904	7.24431	-2.68214	0.0141063	0.151494	-3.37921	PHF24	NM_001304333
161247	1003	1.1004	-1.61211	2.37924	0.027121	0.206556	-3.38176	FITM1	NM_203402
4830	1031	-0.779253	2.57259	-2.56288	0.0183051	0.170661	-3.38248	NME1	NM_000269
[truncated: 617 more rows]
