# Supplementary material for: The fusiform gyrus exhibits an epigenetic signature for Alzheimer’s disease
Source: Clin Epigenetics. 2020 Aug 27;12:129. doi: 10.1186/s13148-020-00916-3 (PMC7457273; doi:10.1186/s13148-020-00916-3)
Supplement: Supplementary file 3 — Additional file 3: Table S2. ST2_Top_DEG_in_heatmap_AD-risk-factor_TF.xlsx. [file 13148_2020_916_MOESM3_ESM.xlsx]

## Sheet: FC_heatmap_genelink
## AD risk factors are marked in red
Known AD risk factors were obtained from the MalaCards-HUMAN DISEASE DATABASE (https://www.malacards.org/card/alzheimer_disease). Susceptible genes and risk factors were summarized according to the ‘Genes’ section.
## AD GWAS gene list was obtained from ALZGENE and IGAP databases.
1. Bertram L, McQueen MB, Mullin K, Blacker D, Tanzi RE. (2007) "Systematic meta-analyses of Alzheimer disease genetic association studies: the AlzGene database." Nat Genet 39(1): 17-23.
2. Lambert JC, Ibrahim-Verbaas CA, Harold D, Naj AC, Sims R, Bellenguez C, et al. Meta-analysis of 74,046 individuals identifies 11 new susceptibility loci for Alzheimer's disease. Nat Genet. 2013;45(12):1452-8.
## TF and regulators prediction : TF2DNA database
1.Pujato M, Kieken F, Skiles AA, Tapinos N, Fiser A. Prediction of DNA binding motifs from 3D models of transcription factors; identifying TLX3 regulated genes.Nucleic Acids Res. (2014) 42(22) : 13500-12. PMID: 25428367 PMCID: PMC4267649 2. Pujato M, Madrid-Aliste Carlos and Fiser A. TF2DNA database and web resource: navigating gene regulatory networks. in prep.
tissue	Symbol	logFC(AD/CT)	GWAS genes (ALZGENE+IGAP)	Regulated by TF	TF	Functional classification
Fusiform gyrus	CXCR1	2.11541		Yes		Cancer-related genes,CD markers,G-protein coupled receptors,Predicted membrane proteins,Belongs to the G-protein coupled receptor 1 family.,
	MMP10	1.97461		Yes		Cancer-related genes,Enzymes,FDA approved drug targets,Predicted secreted proteins,The conserved cysteine present in the cysteine-switch motif binds the catalytic zinc ion, thus inhibiting the enzyme. The dissociation of the cysteine from the zinc ion upon the activation-peptide release activates the enzyme.,Belongs to the peptidase M10A family.,
	CYP19A1	1.66687	Yes	Yes		Cancer-related genes,Disease related genes,Enzymes,FDA approved drug targets,Predicted intracellular proteins,Predicted membrane proteins,Belongs to the cytochrome P450 family.,
	CR1	1.43419	Yes	Yes		Blood group antigen proteins,CD markers,Plasma proteins,Predicted membrane proteins,Belongs to the receptors of complement activation (RCA) family.,
	IL1RN	1.14684	Yes	Yes		Cancer-related genes,Candidate cardiovascular disease genes,Disease related genes,Plasma proteins,Predicted intracellular proteins,Predicted secreted proteins,
	LSS	1.14675	Yes	Yes		Disease related genes,Enzymes,Potential drug targets,Predicted intracellular proteins,Belongs to the terpene cyclase/mutase family.,
	TF	1.0466	Yes			Cancer-related genes,Disease related genes,Plasma proteins,Predicted intracellular proteins,Predicted secreted proteins,Belongs to the transferrin family.,
	SERPINF2	1.04232	Yes			Candidate cardiovascular disease genes,Disease related genes,Plasma proteins,Predicted secreted proteins,Belongs to the serpin family.,
	TP63	0.991701	Yes	Yes	Yes	Cancer-related genes,Disease related genes,Plasma proteins,Predicted intracellular proteins,Transcription factors,The transactivation inhibitory domain (TID) can interact with, and inhibit the activity of the N-terminal transcriptional activation domain of TA*-type isoforms.,Belongs to the p53 family.,
	PCK1	0.976066	Yes			Disease related genes,Enzymes,Potential drug targets,Predicted intracellular proteins,Belongs to the phosphoenolpyruvate carboxykinase [GTP] family.,
	GAB2	0.973525	Yes	Yes		Predicted intracellular proteins,The SH3-binding motifs mediate interaction with SHC1 and GRB2.,Belongs to the GAB family.,
	SLC2A2	0.895381	Yes			Disease related genes,Potential drug targets,Predicted membrane proteins,Transporters,Belongs to the major facilitator superfamily. Sugar transporter (TC 2.A.1.1) family. Glucose transporter subfamily.,
	ADAM12	0.715401	Yes	Yes		Predicted membrane proteins,Predicted secreted proteins,Transporters,The cysteine-rich domain supports cell adhesion through syndecans and triggers signaling events that lead to beta-1 integrin-dependent cell spreading. In carcinomas cells the binding of this domain to syndecans does not allow the integrin-mediated cell spreading.,
	GRB14	-0.765216	Yes	Yes		Predicted intracellular proteins,The PH domain binds relatively non-specifically and with low affinity to several phosphoinositides, the best binder being PI(3,4,5)P3.,Belongs to the GRB7/10/14 family.,
	EPHA4	-0.769384	Yes	Yes		Cancer-related genes,Enzymes,Plasma proteins,Predicted intracellular proteins,Predicted membrane proteins,Predicted secreted proteins,The protein kinase domain mediates interaction with NGEF.,Belongs to the protein kinase superfamily. Tyr protein kinase family. Ephrin receptor subfamily.,
	HTR2A	-1.04782	Yes	Yes		FDA approved drug targets,G-protein coupled receptors,Predicted membrane proteins,The PDZ domain-binding motif is involved in the interaction with PATJ, CASK, APBA1, DLG1 and DLG4.,Belongs to the G-protein coupled receptor 1 family.,
	NEUROD1	-1.06039	Yes	Yes	Yes	Disease related genes,Predicted intracellular proteins,Transcription factors,
	MYH13	-1.19578	Yes			Plasma proteins,Predicted intracellular proteins,The rodlike tail sequence is highly repetitive, showing cycles of a 28-residue repeat pattern composed of 4 heptapeptides, characteristic for alpha-helical coiled coils.,Belongs to the TRAFAC class myosin-kinesin ATPase superfamily. Myosin family.,
	LPA	-1.43613	Yes	Yes		Candidate cardiovascular disease genes,Enzymes,Plasma proteins,Predicted intracellular proteins,Predicted secreted proteins,Belongs to the peptidase S1 family. Plasminogen subfamily.,
	PAX5	-2.44851		Yes	Yes	Cancer-related genes,Disease related genes,Predicted intracellular proteins,Transcription factors,
Hippocampus	CYP2D6	5.30277	Yes	Yes		Enzymes,Predicted intracellular proteins,Predicted membrane proteins,Belongs to the cytochrome P450 family.,
	CBSL	4.27168				Enzymes,Predicted intracellular proteins,Belongs to the cysteine synthase/cystathionine beta-synthase family.,
	HLA-DQA1	4.12563	Yes			Predicted membrane proteins,Predicted secreted proteins,Belongs to the MHC class II family.,
	CLECL1	3.50853		Yes		Predicted intracellular proteins,Predicted membrane proteins,
	FGF18	3.41689		Yes		Cancer-related genes,Predicted secreted proteins,Belongs to the heparin-binding growth factors family.,
	ASCL3	3.31061		Yes	Yes	Predicted intracellular proteins,Transcription factors,
	ATP4B	3.27571		Yes		Predicted membrane proteins,Transporters,The C-terminal lobe folds into an immunoglobulin-like domain and mediates cell adhesion properties.,Belongs to the X(+)/potassium ATPases subunit beta family.,
	MRGPRX3	3.19919				G-protein coupled receptors,Predicted membrane proteins,Belongs to the G-protein coupled receptor 1 family. Mas subfamily.,
	PRKAG3	3.08587				Predicted intracellular proteins,The AMPK pseudosubstrate motif resembles the sequence around sites phosphorylated on target proteins of AMPK, except the presence of a non-phosphorylatable residue in place of Ser. In the absence of AMP this pseudosubstrate sequence may bind to the active site groove on the alpha subunit (PRKAA1 or PRKAA2), preventing phosphorylation by the upstream activating kin…
	SULT2B1	2.99503				Enzymes,Predicted intracellular proteins,Belongs to the sulfotransferase 1 family.,
	IL31	2.96829		Yes		Predicted secreted proteins,
	PTCHD1-AS	2.96106				Disease related genes, Predicted intracellular proteins, Predicted membrane proteins.Belongs to the patched family.
	DPYS	1.60041	Yes	Yes		Disease related genes,Enzymes,Potential drug targets,Predicted intracellular proteins,Belongs to the metallo-dependent hydrolases superfamily. Hydantoinase/dihydropyrimidinase family.,
	MME	1.56504	Yes	Yes		Cancer-related genes,Candidate cardiovascular disease genes,CD markers,Disease related genes,Enzymes,FDA approved drug targets,Plasma proteins,Predicted intracellular proteins,Predicted membrane proteins,Belongs to the peptidase M13 family.,
	RGS6	1.07346	Yes			Predicted intracellular proteins,The RGS domain interacts avidly with Galpha and mediates the acceleration of Galpha-mediated GTP hydrolysis.,
	LIPC	-1.49867	Yes	Yes		Disease related genes,Enzymes,Potential drug targets,Predicted secreted proteins,Belongs to the AB hydrolase superfamily. Lipase family.,
	CLEC12A	-3.01211		Yes		Predicted intracellular proteins,Predicted membrane proteins,Contains 1 copy of a cytoplasmic motif that is referred to as the immunoreceptor tyrosine-based inhibitor motif (ITIM). This motif is involved in modulation of cellular responses. The phosphorylated ITIM motif can bind the SH2 domain of several SH2-containing phosphatases.,
	NOX3	-3.03912				Predicted membrane proteins,Transporters,
	RRM2	-3.32063				Enzymes,FDA approved drug targets,Plasma proteins,Predicted intracellular proteins,Predicted membrane proteins,Belongs to the ribonucleoside diphosphate reductase small chain family.,
	IRX6	-4.15256		Yes	Yes	Predicted intracellular proteins,Transcription factors,Belongs to the TALE/IRO homeobox family.,
Dorsolateral prefrontal cortex	MOG	3.09418				Disease related genes,Predicted membrane proteins,Belongs to the immunoglobulin superfamily. BTN/MOG family.,
	HLA-H	2.75654				Belongs to the MHC class I family.,
	PPP1R11	2.54218				Predicted intracellular proteins,
	HLA-F	2.43883		Yes		Plasma proteins,Predicted membrane proteins,Belongs to the MHC class I family.,
	HCG4B	2.23298				RNA Gene, and is affiliated with the non-coding RNA class.
	ADGRE1	2.09422				G-protein coupled receptors,Predicted intracellular proteins,Predicted membrane proteins,Transporters,Belongs to the G-protein coupled receptor 2 family. Adhesion G-protein coupled receptor (ADGR) subfamily.,
	TCF19	1.9734				Predicted intracellular proteins,
	PTPRK	1.9705		Yes		Cancer-related genes,Enzymes,Plasma proteins,Predicted intracellular proteins,Predicted membrane proteins,Belongs to the protein-tyrosine phosphatase family. Receptor class 2B subfamily.,
	ABCC9	0.638998	Yes	Yes		Disease related genes,Potential drug targets,Predicted membrane proteins,Transporters,Belongs to the ABC transporter superfamily. ABCC family. Conjugate transporter (TC 3.A.1.208) subfamily.,
	LRAT	0.626633	Yes			Disease related genes,Enzymes,Potential drug targets,Predicted membrane proteins,Predicted secreted proteins,Belongs to the H-rev107 family.,
	SCD	0.605875	Yes			Enzymes,Predicted membrane proteins,The histidine box domains are involved in binding the catalytic metal ions.,Belongs to the fatty acid desaturase type 1 family.,
	TGM4	-0.927778	Yes			Cancer-related genes,Enzymes,Plasma proteins,Predicted intracellular proteins,Belongs to the transglutaminase superfamily. Transglutaminase family.,
	NMRK2	-1.7326				Enzymes,Predicted intracellular proteins,Belongs to the uridine kinase family. NRK subfamily.,
	PAX9	-1.74551		Yes	Yes	Disease related genes,Predicted intracellular proteins,Transcription factors,
	CALML3	-1.77226		Yes		Plasma proteins,Predicted intracellular proteins,Belongs to the calmodulin family.,
	IGF2-AS	-1.90992		Yes		Cancer-related genes, Disease related genes, Plasma proteins, Predicted membrane proteins, Predicted secreted proteins.Belongs to the insulin family.
	HYPM	-1.98485		Yes		Predicted intracellular proteins,
	HSFX1	-2.10196		Yes	Yes	Predicted intracellular proteins,Transcription factors,Belongs to the HSF family.,
	OR52N5	-2.29688				G-protein coupled receptors,Predicted membrane proteins,Belongs to the G-protein coupled receptor 1 family.,
	MUC16	-2.50375		Yes		Plasma proteins,Predicted membrane proteins,Composed of three domains, a Ser-, Thr-rich N-terminal domain, a repeated domain containing between 12 and 60 partially conserved tandem repeats of 156 amino acids and a C-terminal transmembrane contain domain with a short cytoplasmic tail.,
Temporal lobe	SERPINA5	2.88245				Cancer-related genes,Candidate cardiovascular disease genes,Plasma proteins,Predicted secreted proteins,The reactive center loop (RCL) extends out from the body of the protein and directs binding to the target protease. The protease cleaves the serpin at the reactive site within the RCL, establishing a covalent linkage between the carboxyl group of the serpin reactive site and the serine hydroxyl…
	VTRNA2-1	2.69954				It acts as a direct inhibitor of protein EIF2AK2 and thereby plays an important role in the regulation of cell growth. This gene is located in the vicinity of a differentially methylated region (DMR) and is imprinted and may show allele-specific expression. This gene is also often hypermethylated and repressed in cancers.
	NPC1L1	2.2335				FDA approved drug targets,Predicted membrane proteins,Belongs to the patched family.,
	OR7A5	2.19889				G-protein coupled receptors,Predicted membrane proteins,Belongs to the G-protein coupled receptor 1 family.,
	CYP39A1	0.77795	Yes	Yes		Enzymes,Predicted membrane proteins,Belongs to the cytochrome P450 family.,
	ABCG1	0.615992	Yes	Yes		Predicted membrane proteins,Predicted secreted proteins,Transporters,Belongs to the ABC transporter superfamily. ABCG family. Eye pigment precursor importer (TC 3.A.1.204) subfamily.,
	CDH23	0.609028		Yes		Disease related genes,Predicted intracellular proteins,Predicted membrane proteins,Predicted secreted proteins,Three calcium ions are usually bound at the interface of each cadherin domain and rigidify the connections, imparting a strong curvature to the full-length ectodomain.,
	GOT1	-0.641048	Yes	Yes		Cancer-related genes,Enzymes,Plasma proteins,Predicted intracellular proteins,Belongs to the class-I pyridoxal-phosphate-dependent aminotransferase family.,
	SORCS1	-0.789274	Yes			Predicted membrane proteins,Belongs to the VPS10-related sortilin family. SORCS subfamily.,
	PTGS2	-0.800476	Yes			Cancer-related genes,Enzymes,FDA approved drug targets,Predicted secreted proteins,Belongs to the prostaglandin G/H synthase family.,
	HMGCS1	-0.867094	Yes	Yes		Enzymes,Plasma proteins,Predicted intracellular proteins,Belongs to the HMG-CoA synthase family.,
	REN	-0.940723	Yes			Candidate cardiovascular disease genes,Disease related genes,Enzymes,FDA approved drug targets,Predicted intracellular proteins,Predicted secreted proteins,Belongs to the peptidase A1 family.,
	IGF1	-1.0016	Yes	Yes		Disease related genes,Plasma proteins,Predicted secreted proteins,Belongs to the insulin family.,
	CHRNB4	-1.90129	Yes	Yes		FDA approved drug targets,Predicted membrane proteins,Belongs to the ligand-gated ion channel (TC 1.A.9) family. Acetylcholine receptor (TC 1.A.9.1) subfamily. Beta-4/CHRNB4 sub-subfamily.,
	CXCL10	-2.19273	Yes	Yes		Cancer-related genes,Plasma proteins,Predicted secreted proteins,Belongs to the intercrine alpha (chemokine CxC) family.,
	VGF	-2.29829				Plasma proteins,Predicted secreted proteins,
	CRH	-2.38345	Yes	Yes		Plasma proteins,Predicted secreted proteins,Belongs to the sauvagine/corticotropin-releasing factor/urotensin I family.,
	SELE	-2.43303				Cancer-related genes,Candidate cardiovascular disease genes,CD markers,Plasma proteins,Predicted intracellular proteins,Predicted membrane proteins,Belongs to the selectin/LECAM family.,
	PRRC2A	-2.63071				Plasma proteins,Predicted intracellular proteins,
	MUC5AC	-2.67915				Predicted secreted proteins,The cysteine residues in the Cys-rich subdomain repeats are not involved in disulfide bonding.,
