# Supplementary material for: The fusiform gyrus exhibits an epigenetic signature for Alzheimer’s disease
Source: Clin Epigenetics. 2020 Aug 27;12:129. doi: 10.1186/s13148-020-00916-3 (PMC7457273; doi:10.1186/s13148-020-00916-3)
Supplement: Supplementary file 4 — Additional file 4: Table S3. ST3_Venn_common_genes_in_FUS_and_AD-Ns.xlsx. [file 13148_2020_916_MOESM4_ESM.xlsx]

## Sheet: Venn_PSEN2-N_FUS
Overlaps	total	elements
Fusiform gyrus PSEN2/WT	1372	C9orf152
		MMP2
		SAMD4A
		C10orf90
		RALYL
		PTPRR
		GGT3P
		STYK1
		RTN1
		FAT4
		LOC101927053
		NR4A2
		CXCL13
		CPNE4
		COL1A1
		TMEM266
		FOXP3
		CST7
		CTDSP2
		GYPC
		LOC401463
		GDF10
		LYZL4
		SAMSN1
		LOC101928416
		AIPL1
		HPCA
		DNAH11
		ASS1
		RGS4
		ADAM23
		PTPN5
		LINC01270
		CHST6
		SLITRK4
		CETN4P
		CHRM1
		DBH
		ARAP1
		CDH8
		CLEC4GP1
		SPATA4
		GIPR
		KISS1R
		LOC101927623
		LINC02393
		DNAJC30
		KIF19
		FXYD2
		ZCCHC12
		TFEC
		FSTL5
		AHRR
		SMIM2-IT1
		PDGFRB
		FHDC1
		VRK2
		LCN15
		GRHL1
		C3orf22
		LOC392232
		LOC105373154
		NXF4
		HSPA2
		TACR2
		SVOPL
		LINC02506
		ABCG8
		TPTE2
		OTUD7A
		KALRN
		C6orf141
		NEGR1
		TLR5
		LINC01206
		SPATA46
		TAC1
		GYPA
		TDRD9
		DSC1
		MAS1
		LINC00896
		LINC00622
		ITGA2
		AMER3
		GBX2
		LSMEM2
		CXADRP2
		SFTPA1
		RHO
		CR1
		FAM84B
		DAAM2
		MIR3145
		GRIN3A
		ITGA10
		CDK18
		ACSM6
		BMF
		LRRC32
		GUSBP5
		LINC00320
		ANO4
		NUPR2
		FAM153B
		ADAM29
		LOC101928465
		SH3TC2
		LOC647859
		LOC102724532
		ACR
		ALOX5AP
		OLFM4
		SLC17A6
		POU4F3
		MIR1302-8
		TESPA1
		ERFE
		TMPRSS3
		NAP1L5
		VSIG10L2
		F10
		LOC105370708
		BRDT
		LINC01094
		DUSP27
		SNORD116-24
		LOC653653
		WISP1
		P2RY10
		NME5
		CLDN34
		CCDC96
		C21orf33
		PGR
		FRMD8P1
		PLG
		SMCO1
		LINC01532
		LMO7DN
		HSPA7
		SAA4
		RAPGEF5
		KCNV1
		NEUROD6
		SLC6A12
		QRFPR
		CLEC5A
		SOSTDC1
		TNRC6C-AS1
		LRG1
		SEC24B-AS1
		CDH19
		CCBE1
		FAM95A
		SUN3
		BCL6B
		CD200R1
		GSTM5
		MIR4500HG
		LINC00244
		CCDC144NL-AS1
		TLE4
		PKP3
		SH3GL2
		SNORD62A
		SNORD32A
		MIR6733
		CCIN
		SNORA71C
		PABPC1L2B
		RAPGEF4-AS1
		WNT7B
		GLP2R
		LOC101928322
		TWIST1
		AOX1
		LMF1-AS1
		LOC101929895
		SYT4
		DIO3OS
		FRMPD2B
		IL2RG
		LOC730338
		LOC105373926
		LAMA2
		SH2D6
		ITIH5
		EPDR1
		SNORA5A
		ODF1
		ELOVL3
		GJB6
		CEACAM8
		SYT5
		TRIM72
		PART1
		CCNI2
		NEFM
		SLC6A1-AS1
		VSNL1
		STRIP2
		LOC101928075
		GPR22
		LINC01231
		LINC02458
		ZIC4
		SNORA13
		SCUBE1
		SV2B
		ABCA8
		LOC101927691
		SERPINB2
		COL6A2
		SULT1A1
		SPEF1
		KCNK17
		MIR548AN
		SYNJ2
		NPAS4
		CPM
		SLC26A4
		PLD5
		DGKB
		CDK5R2
		LINC00570
		RUNDC3B
		LOC105374013
		CAMP
		GRHL3
		TBC1D26
		LINC01844
		CLMN
		PLSCR5
		OVOL2
		VCX
		RFX8
		C8orf34
		LINC00158
		FRMPD2
		C7
		MTUS1
		CPQ
		TNFRSF12A
		EGR3
		TXNIP
		MIR325HG
		GLRA3
		LINC00861
		COL3A1
		ETNPPL
		IVNS1ABP
		LOC100505912
		TUBA4A
		LANCL3
		ADGRD1
		TMEM155
		LINC02265
		LOC101059915
		B3GNT3
		KLHL33
		CAPN13
		CRYGD
		NAP1L3
		HGD
		MYO3A
		FOXO4
		CDH22
		INA
		NFIX
		LPA
		PNMA8B
		GRID1-AS1
		ATAD3C
		FREM3
		IQGAP1
		ZNF300
		HTR6
		EPHA6
		NTN1
		LINC01107
		LDB2
		AEBP1
		ANKRD2
		CCL28
		PLEKHG6
		TMEM177
		LY6H
		ALKAL2
		LOC100130238
		FER1L6-AS2
		NOS3
		SLC12A5
		COL17A1
		GFAP
		LINC00501
		ZMYND12
		GBP3
		CD96
		SNORD115-22
		TGFBR2
		IL33
		WWTR1
		COBL
		SNORD17
		ADAD2
		LOC100507387
		LINC02192
		FRZB
		SMA4
		PITX3
		SHISA2
		RGPD8
		SHC4
		OCM
		FOXD1
		HSD11B1
		KCNJ5
		CASQ2
		LINC01585
		FAM95C
		HAS1
		CYP4F11
		NOTCH3
		FBXO32
		SLC26A4-AS1
		LOC100507472
		GAD1
		TNR
		SFRP1
		ICAM5
		LOC100128885
		LINC00310
		LOC101929295
		INSL3
		BCAR4
		GDF15
		LPO
		CACNA2D1
		PADI1
		ARRDC2
		C16orf54
		UBE2F-SCLY
		ZNF208
		CSF3R
		HSD11B2
		LINC01515
		APOBR
		CECR2
		LOC100506476
		LOC101927668
		PNMA6F
		TMEM191C
		CABP1
		DKFZp779M0652
		PLEKHG7
		SBNO2
		BRWD1-AS1
		LINC01260
		SNORD16
		TDRD5
		TMEM200A
		HHLA2
		RIIAD1
		PTGES
		CRP
		LINC01168
		MEG8
		PNOC
		ABCC11
		CYP51A1-AS1
		STON1
		MLIP
		PGM2L1
		NIPAL4
		NPPA
		LOC283038
		ARHGAP42
		MIR6757
		NGFR
		KLHL10
		PDGFD
		LINC00471
		BVES
		LINC02298
		PRMT8
		LINC02346
		NFKBIZ
		CDRT15P2
		RHCE
		PLIN3
		NSG2
		SPP1
		GLI1
		SFTPD
		NEFL
		CHN2
		EPHX4
		BMP2
		SST
		EDA2R
		PLCXD3
		IGFN1
		GPR1
		GRM1
		RAPSN
		CNTN5
		ADGRE2
		GAP43
		C20orf166-AS1
		TRANK1
		GXYLT2
		ABRACL
		FHL5
		ACAN
		FCMR
		LOC729080
		NEK10
		COL8A1
		GABRA1
		REEP1
		CD68
		BNC1
		PTPRC
		HRNR
		GREM2
		MIR4525
		LINC02362
		CNN2
		WNT1
		LOC100130075
		LUM
		LRRC63
		MIR3177
		CCR6
		LDLRAP1
		TSG1
		PCOLCE-AS1
		NGEF
		GLRA1
		SAG
		GNG3
		LINC02352
		LOC101927066
		KIF12
		BOK
		ASPG
		STEAP1B
		LINGO2
		FBXL22
		CCDC38
		NRGN
		TBX18
		NKX6-2
		MACC1
		EGLN2
		ADTRP
		FAM163B
		TFPI
		TWIST2
		SCG3
		NRIP2
		GIPC3
		BFSP1
		ADAMTS3
		EMILIN2
		GUCA1C
		ERVMER34-1
		CCDC54
		SPSB1
		CNDP1
		CD22
		KMO
		RMST
		TGFB1I1
		CEACAM1
		P2RX7
		SPTSSB
		PEAR1
		PLAUR
		MESP2
		FAM222A
		CPNE7
		NHLRC1
		LOC101928358
		LOC102724094
		C1QTNF1
		LOC283731
		S1PR3
		SCN3B
		DIO3
		MIR548AR
		NFE2
		MSC
		CILP
		DOCK2
		C6orf223
		LUCAT1
		DNAJC22
		EPHA2
		LOC399815
		CARD11
		ACOXL-AS1
		SNORD18A
		LINC02395
		MIR6775
		TAF7L
		REEP3
		BDNF
		HSPB3
		PSG8-AS1
		LINC00515
		EFHD1
		TLR6
		SCARNA4
		HIST1H2BC
		FAM86B3P
		LOC440040
		CXCL8
		GZMK
		LOC101927666
		KIAA1549L
		GUCY1B3
		TPBGL
		FCN2
		KCCAT333
		HTR3B
		RAB27B
		MYOF
		LCK
		MYO1H
		PPP1R3B
		LPCAT2
		ASPA
		CD7
		LINC01470
		LINC00954
		CPT1B
		CYP7B1
		TBXAS1
		CNTNAP4
		LOC100505797
		CYP2E1
		LRFN2
		WDFY4
		ITPRIPL1
		CRYBG3
		LINC00689
		RNU4ATAC
		CCKBR
		PRSS3
		MIR4489
		DRGX
		LOC101929473
		COL25A1
		RBPMS2
		FOXD2-AS1
		DEFB135
		LINC01123
		NIPAL2
		CUX2
		BMPER
		PDE1A
		LINC01561
		LOC728739
		PHLPP1
		COPG2IT1
		GRTP1-AS1
		CPA6
		SLCO4A1
		CCNO
		CGB7
		LOC105376906
		SERPINH1
		ACTL6B
		CD24
		STXBP5L
		GPR37
		CLCA4
		SLC5A12
		INHBA
		PPEF1
		PLCB1
		ADRA2B
		CYTL1
		NPC1L1
		CHST9
		MIR924HG
		FLT3
		FGF9
		CLEC2L
		PCAT18
		VHLL
		LINC00377
		CACNG3
		COL2A1
		TMEM71
		C1QTNF3-AMACR
		ZDHHC23
		DLX5
		CYP1B1-AS1
		PRR5L
		CA2
		ETS1
		ANPEP
		LINC01821
		RASL10A
		CYP26B1
		FMO2
		SLF1
		SERPINE1
		POU2F3
		RSAD2
		SNORA28
		LINC01721
		SARDH
		CPA5
		CEP295NL
		S1PR5
		LINC01338
		LOC105369205
		PCP4
		NDUFAF4P1
		LOC102723385
		SNORD19
		CDCP1
		IRF8
		GAS8-AS1
		SPATA13
		TLCD1
		STPG4
		GNG13
		C1orf94
		ZHX1-C8orf76
		C3orf67-AS1
		PRR26
		LOC100505795
		CD300E
		GEM
		MYOM3
		LOC101928764
		RNVU1-7
		C8orf34-AS1
		HSPG2
		GCNT1
		SNORD63
		RFTN2
		SLC35F4
		LRRC3B
		RPRML
		SPOCD1
		MIR320C1
		RIT2
		PAX7
		ITGA5
		NAP1L2
		CNGB1
		COL4A5
		XK
		GDA
		MET
		PHYHIP
		CACNG5
		LOC100996654
		PTPN22
		UNC45B
		C5AR1
		C1orf61
		LINC01537
		GFY
		NPY6R
		C9orf139
		KIAA1211L
		FAM19A4
		MIR4782
		FBXL19-AS1
		ADAM32
		CFAP221
		TSPAN7
		PCDH18
		SNORD46
		FGF1
		EPHA4
		HEPHL1
		HBG2
		PCSK6
		STAT5A
		LOC101927402
		NPY4R2
		PDZRN3-AS1
		CYP4A22
		LOC102724719
		TBX21
		TNFAIP6
		CYP19A1
		SLC46A2
		LINCR-0003
		CATSPER1
		NOXA1
		CPVL
		RGS20
		UNC5B-AS1
		PI15
		ZNF705E
		LYPD8
		THPO
		HIST1H3E
		C1orf115
		HBP1
		SMCO2
		TSPAN19
		SMAD1-AS2
		OSM
		CBS
		SNORD113-3
		H2BFWT
		GCGR
		SNORD115-9
		SIGLEC1
		FLJ42969
		SOST
		SYNGR4
		FAM153C
		NPNT
		ITGB2
		CSRNP1
		AREG
		LOC105377774
		KANK4
		DCTN1-AS1
		NRXN1
		AGBL1
		LOC102724183
		LOC101928728
		LOC100133286
		IL1RAPL1
		NKX2-1
		LOC284395
		SPINK13
		CA12
		KRT86
		SRL
		LINC01140
		SLCO1C1
		ASPN
		LINC00504
		LOC100506258
		LINC00463
		LMO7
		MSC-AS1
		STARD8
		ANKRD18B
		NRN1
		OGN
		GPR21
		FNDC9
		MMP8
		ADCYAP1
		PNMA2
		CHD7
		HIC1
		LOC100132154
		MOV10L1
		SERTAD4
		LINC02016
		CALHM1
		FAM19A2
		FZD5
		NR4A1
		MIR1254-1
		LOC102723996
		MYT1L
		FUT3
		2019-09-12
		HERC2P3
		RNF152
		CHRDL2
		LOC101929413
		ITPKB
		LINC00304
		C2orf80
		LINC01608
		HBE1
		LOC100129620
		C7orf61
		TBX3
		DIO2
		GPER1
		LOC105378148
		UNC13A
		SCIMP
		PRX
		SNORA2B
		SNORA30
		SNCG
		DRD4
		ARL5C
		HIPK4
		OIT3
		P2RX2
		CACNB2
		DDX11L2
		VSTM2A
		LINC01331
		KRBOX1
		JAZF1-AS1
		LRRC1
		TACR3
		VCAN
		ACOXL
		PGPEP1L
		FGF13
		CDKN1A
		DRAIC
		UNC5D
		GPC3
		GSG1
		CACNG1
		AGMO
		IQCJ-SCHIP1-AS1
		OLFM5P
		ADAMTS9-AS2
		FOSB
		SLC27A2
		PREX1
		LOC90768
		LOC101060091
		ZBTB7B
		ANO3
		MED14OS
		LY6D
		LOC101928994
		DCN
		LOC400655
		MIR4534
		PDE1B
		SNORA71B
		KISS1
		PLP1
		LIN28A
		ROR1
		COL1A2
		LINC01512
		MAP3K9
		C18orf65
		GBX1
		HECW1
		HOPX
		PTGER3
		LINC02388
		ACTN3
		IRS4
		LINC00839
		SPATA31C2
		CAPN3
		LINC01106
		UNC5B
		ST7-AS2
		MFSD6
		CALB1
		FAM95B1
		ST6GALNAC5
		B3GNT9
		PRICKLE3
		LLPH-AS1
		DRD5
		DUOXA2
		LINC01504
		CNKSR3
		LOC100132813
		FAM241B
		MIR4653
		C12orf50
		LOC101927278
		SLCO3A1
		NCF2
		NNAT
		PCP4L1
		STAT4
		FCRL3
		CCDC102A
		PRRG4
		NEAT1
		LRRC25
		CNR1
		MS4A6A
		BHLHE22
		EWSAT1
		FNDC7
		GJA4
		LINC01361
		TTLL7
		SPOCK3
		PAGE4
		IQCF4
		ZBTB16
		STXBP5-AS1
		RHEBL1
		NPM2
		GRIN2B
		ADAMTS14
		SVOP
		FAM83E
		SPHK1
		ADAM9
		FAM222A-AS1
		PABPC1L2A
		INSM2
		SLC45A2
		GPRC5A
		PAK3
		PTER
		TAS2R1
		NEUROD1
		MAP7D2
		ANKRD36BP2
		TNS1
		CD9
		CAMK1G
		C3orf80
		C8orf88
		CCDC160
		NUTM2F
		CPED1
		KLHL32
		LOC100130451
		SUGT1P3
		ZP3
		LINCR-0001
		SH3RF2
		GFRA3
		ACTL8
		CA3-AS1
		ZNF32-AS2
		LSP1
		DDIT4
		LOC101929224
		KCNH8
		MYRF
		TXK
		IL12RB2
		LOC101929279
		LINC00867
		FFAR4
		IL1R2
		SLAMF9
		COLEC10
		CYP2C18
		SLC12A1
		NAT16
		SNORA66
		AZGP1
		WNT8A
		LOC646522
		LOC100505938
		PCBP2-OT1
		CAV1
		LOC101929748
		SGMS2
		CARTPT
		GABRR1
		MIR1247
		TNFRSF11A
		LOC401585
		CBLN4
		SOX2-OT
		CD48
		ERF
		TDGF1
		CLEC12A
		TCERG1L
		LOC101929237
		IL7R
		LOC440896
		HSD52
		CYP2C8
		LOC728730
		CAP2
		LOC101928335
		MOS
		SFTPA2
		NOX1
		TMEM213
		C15orf56
		ITGA11
		PGC
		ZNF98
		KLF15
		TTC6
		ME3
		IL12A-AS1
		RAD51AP2
		PLEKHA4
		TBC1D2
		APOC4-APOC2
		ENC1
		LINC00578
		BSND
		FOXD4
		MMRN1
		LOC100505588
		TPTE2P3
		LOC101927967
		DLX1
		LPAR1
		LINC01164
		ADAMTSL3
		GABRA3
		HDC
		C2orf16
		NOTCH1
		OCA2
		TNFRSF10D
		LOC100131626
		PYDC1
		LOC105377135
		OVOL3
		LOC401557
		CTD-2297D10.2
		SNCB
		KCNJ2
		PHEX-AS1
		AKAIN1
		TESMIN
		FYB2
		ADAM12
		GJD3
		MITF
		C15orf48
		DCLK3
		TMCC3
		TMEM235
		SPN
		PCSK1
		ZNF718
		LOC100132004
		GGT2
		LRFN5
		RAB19
		ENTPD3
		AGBL4
		SNORD115-6
		DYSF
		NKD1
		LOC105377650
		QDPR
		FRMD6-AS1
		NPW
		RBFOX1
		FAM163A
		NKX6-1
		MRGPRF
		MIOX
		PLD1
		ADAMTS2
		GABRQ
		DNAAF1
		ERICH5
		C5orf47
		PRRX1
		SOWAHB
		TIAF1
		ADRB1
		MUC5B
		FOXL1
		FRMPD4
		COL23A1
		ANO9
		NHLH2
		LINC00639
		MIR7-1
		CYB561
		TAC3
		RASSF10
		LINC01586
		FAM19A1
		LINC01167
		FSHR
		GAD2
		PIK3C2G
		MSR1
		RASSF9
		CILP2
		CALB2
		FMOD
		PLPP2
		ERC2
		LOC101927572
		GNG2
		TMC6
		DMGDH
		LOC102724596
		LRRC8E
		PAX2
		LOC375196
		PDK4
		FLJ31104
		SPINK9
		NPIPA3
		BCL2A1
		FGD2
		SNORA29
		PCSK1N
		CAPN8
		MYBL1
		CGREF1
		FAM238C
		LINC01134
		PARP15
		LOC100129935
		MIR302C
		UROC1
		C1QTNF9B
		ACP5
		PGF
		LINC02389
		JAML
		PLA2G1B
		DNAJC5G
		CT55
		CYP4F2
		ARL4D
		SH3BP5
		LBX2
		LCN10
		ARHGEF28
		LOC100506606
		IL4
		LINC01626
		LINC01793
		MGAT4C
		PLCZ1
		DEPDC1-AS1
		RASL11B
		LRP2
		GVINP1
		DMRT2
		LOC101927478
		TERT
		TMEM74B
		STRA6
		LOC729683
		CCDC184
		TMEM200B
		HHLA1
		C17orf102
		GPR158-AS1
		HTR1D
		LINC01166
		DNM1P35
		GRM7
		SHROOM4
		OR13J1
		MIR6883
		SLN
		SNORD45C
		LOC105376339
		MYOG
		LIPJ
		NRXN3
		PCDHGB6
		NUAK2
		AHSG
		LOC105371930
		TNFRSF6B
		SPRR2G
		LY86-AS1
		ANKRD20A19P
		BAALC-AS2
		PLPPR4
		PRELP
		COL8A2
		TLR2
		CDC42EP1
		LOC102724329
		MMP10
		RPLP0P2
		CD3E
		AMIGO2
		LRTM2
		ADARB2
		LOC105376684
		DGCR10
		TMTC2
		ACER1
		SNORD12B
		KHNYN
		MIR137HG
		CACTIN-AS1
		LINC00326
		SLC5A11
		LGR6
		RAB3C
		TRIM22
		SAMD3
		EPN2-AS1
		VEPH1
		MAB21L3
		MIR7-3HG
		CRYM
		C15orf59-AS1
		ATF3
		UCHL1
		CFAP46
		GDF6
		SMIM22
		SLC26A8
		SLC16A12
		TGFBR3L
		REST
		MATN1-AS1
		PNMA5
		MAEL
		LOC101927374
		SRPK3
		TNNI3
		HOXB3
		LOC101928386
		SLC1A5
		C15orf62
		CCND2-AS1
		HCAR3
		PRSS35
		PACRG-AS1
		RBBP8NL
		SNORD115-46
		STAP1
		DLX6
		FBXO40
		LUNAR1
		LOC101927497
		CDCA7L
		LOC158435
		KCNB2
		LINC00658
		CARD6
		IL13RA2
		SLC22A11
		LRIG3
		ZIC1
		P2RX5
		TPTEP1
		DRD2
		TMC8
		ADRA1B
		LINC00853
		GDAP1
		TMEM191B
		SLC38A8
		LINC01160
		PTGES3L
		ETV4
		OPTC
		PCK1
		IRAK3
		LIPA
		LOC101928737
		UBE2E1-AS1
		SLCO1A2
		SEMA6A-AS1
		CCK
		SIT1
		ERICH3
		DQX1
		CYP4A11
		SCEL
		DCDC2
		UCKL1-AS1
		DDX4
		TBX15
		FAM19A3
		KRT81
		GPR88
		KCNK4
		ANGPT1
		ISYNA1
		NWD2
		CREB5
		B3GAT2
		LAMP5
		KIAA0040
		LINC00620
		H2BFM
		FAM13C
		MOXD1
		GZMH
		ECM2
		SH2D3A
		NCKAP5
		CYP4X1
		PLK2
		ARHGAP9
		S100A4
		IGF2
		RPS10P7
		CDH9
		CYP4Z1
		LINC00333
		NELL1
		ANKRD30B
		PCDH19
		C11orf87
		JUNB
		SCN2A
		TRABD2A
		LOC284578
		PPP4R1L
		WNT10A
		ST8SIA3
		COL14A1
		TRIM54
		RBM47
		VPREB3
		EGFL6
		CYTOR
		CHRND
		TTYH2
		MRGPRX3
		NEUROG2
		SLX4IP
		TGFA
		PRLR
		RIPOR3
		TMEM144
		TMEM249
		PCDHA3
		ST3GAL5-AS1
		MIR124-2HG
		SPATS1
		FAM84A
		ROBO2
		NCALD
		HHIP
		SLC45A3
		TSACC
		WFDC3
		MLANA
		KIAA0319
		HEY2
		AP1M2
		NCMAP
		PTPN3
		NPY2R
		LINC00437
		CLEC4G
		MLNR
		CACNA1G-AS1
		LRP4
		LINC00642
		SCARNA27
		CGN
		DAW1
		REM1
		ADPGK-AS1
		PTGS1
		GMNC
		CLEC4F
		HKDC1
		CHN1
		KCNJ15
		ATOH7
		ARHGAP40
		IL2RB
		CYP24A1
		MIR6758
		LINC02568
		DNAH5
		MAL2
		LINC01124
		SMIM18
		ST18
		RFPL1
PSEN2/WT	6090	PNCK
		CLMP
		LOC105371921
		CREB3L1
		SMARCD3
		LOC653712
		PKNOX2
		A4GNT
		LINC01201
		BBOX1
		C10orf25
		XDH
		EDN1
		AEN
		KCNG1
		SALL1
		OR2K2
		CXCL3
		LOC105372478
		LOC101928674
		LOC101928894
		CHRNA10
		KLHL14
		HIC2
		ADAM21P1
		RNVU1-14
		UTY
		LOC105377805
		ATP5G2
		LOC283856
		ERG
		CABS1
		ARID3C
		AGPAT1
		NOSTRIN
		BANK1
		PIR
		MIR550A3
		TMEM132E
		HERC2P2
		FIBCD1
		SLC22A2
		LINC00698
		SUGCT
		HMX1
		LHB
		ADNP-AS1
		TAOK3
		CMPK2
		TMC3-AS1
		CRYGC
		MIR611
		LOC401324
		NOXO1
		POU3F1
		UBE2E2-AS1
		SLCO2B1
		FAAHP1
		CD160
		NUTM2G
		LOC101559451
		ALDOC
		NUDT1
		RFPL2
		SEL1L3
		IPW
		GDPD5
		RNF223
		LGI2
		SNORD115-26
		CAVIN3
		ANKRD6
		LTBP4
		SHROOM1
		PYY
		KCNC1
		GBP7
		VWA5A
		STK17A
		ABR
		SIAH3
		RIMBP3B
		ZNF257
		C11orf88
		ROR2
		TNNT3
		C7orf33
		MIR181B2
		KCNIP2-AS1
		HCCAT5
		LOC102724843
		P2RX3
		LOC101927178
		FNDC1
		CD82
		LOC101927139
		LINC00924
		CPEB3
		BIN3-IT1
		CAMTA1
		MIMT1
		OGFR-AS1
		BDKRB1
		ID1
		COL18A1
		TEX47
		LOC105372489
		LOC101926913
		EMX2
		PWP2
		C11orf72
		NPR1
		LOC101929526
		RALY-AS1
		TFR2
		SPX
		FLJ33534
		ARSH
		LOC654342
		LOC100996318
		AKR1B15
		GRIK2
		MRLN
		DNAH17-AS1
		SDC2
		TDRG1
		LOC102724023
		LAMB4
		MAN2B1
		EML3
		GPHB5
		LRRC10
		GNG12
		TMEM125
		MIR588
		CD53
		CROCC2
		TFAP2B
		FAM205BP
		LOC102031319
		LOC100129617
		PP14571
		PIN1P1
		LOC400541
		PCCB
		PRSS56
		ARHGAP15
		LTBR
		MYORG
		PACERR
		FAM218A
		NAMA
		PRR5
		SLC39A5
		PRR23D2
		DNHD1
		SMTNL2
		ADRA1A
		C19orf67
		LOC439933
		AHI1
		LINC00486
		NCR2
		SNORA78
		GFI1
		SNORD14D
		GATA1
		TTTY14
		HK3
		LPIN3
		SPATA19
		RPS21
		IRX3
		ARID5A
		CYSTM1
		FOXCUT
		SNORD115-17
		UNC5CL
		KLKB1
		C16orf71
		CHL1-AS1
		SCHIP1
		SYTL5
		SNORD26
		OLFML2A
		PTGES3L-AARSD1
		RAB38
		GRIK1-AS1
		ABCC6P1
		DCX
		SNORD121B
		ACOT2
		HIST1H4I
		PPARGC1A
		LINC01607
		ARGFX
		PRSS22
		LOC100506083
		BASP1-AS1
		PITX1
		MIR452
		CAMK2B
		CYP17A1-AS1
		ADAMTS9-AS1
		DEUP1
		CADPS2
		SEMA3G
		BCORP1
		CMA1
		MTRNR2L8
		FST
		HCRTR1
		PSD2
		PAWR
		SNORD91A
		PREX2
		CXCR2P1
		PFN1P2
		UCN2
		TANC2
		LOC101930010
		PGM1
		ADAMTS19-AS1
		LINC01301
		SNORD116-7
		DCT
		UPK1B
		LOC101928371
		NTN4
		CNTNAP3B
		LOC101928093
		LOC101928978
		CD177
		JAK2
		TSHZ1
		LINC00901
		HERC6
		USP9Y
		CASP1
		LINC01619
		LRP1B
		XAF1
		MYCL
		ICA1L
		SPAG6
		ZBED6CL
		CCDC60
		ZDHHC22
		SECTM1
		TCTA
		LOC100288748
		SNAR-B1
		B3GALT5-AS1
		EHD2
		UBE2Q2P2
		NCF1
		HSFX4
		SCRT2
		FAM41C
		MIR221
		CACNG2
		TCFL5
		LINC01291
		SNORA75
		UTS2R
		LINC01907
		LOC105369660
		MIR1292
		HHIPL1
		NEURL3
		CLDN10
		MIR138-2
		LOC284412
		SEMA3B-AS1
		SRGAP2C
		SPDYE1
		CMKLR1
		GPR157
		LINC00575
		ZFAS1
		MCM5
		MEGF11
		SDK2
		BAIAP3
		LOC100130476
		SNORD116-21
		SNCA
		SPATS2L
		PABPC5-AS1
		ESRRB
		PRCD
		KLRC4
		LINC01567
		LINC-PINT
		RBP7
		HOTAIRM1
		PLAC8L1
		KRTAP22-2
		EPB41L3
		LEMD1-AS1
		MIR943
		LOC102723582
		PROS1
		OSTN
		MAP6
		DDIT4L
		OR2L13
		APOL1
		MGC34796
		ZBTB7C
		MME
		TEX26
		EFCAB12
		OR7E5P
		THEG
		NR4A3
		PIH1D3
		MBL1P
		CPO
		GAS1RR
		AGAP12P
		DACT3-AS1
		LINC01600
		SNORD51
		NXPE2
		NLRP9
		VAV3-AS1
		BRICD5
		LINC00908
		GAL
		SLC14A2
		TSTD1
		LOC101927859
		C6orf120
		FOXO1
		LINC01949
		LOC100996437
		PCDH9-AS2
		C9orf135
		CLCNKB
		LOC285593
		AMPD3
		GLTPD2
		MAGI2-AS3
		LOC101928118
		NEURL1-AS1
		LINC01700
		CRTAP
		LOC148696
		RERGL
		BLVRB
		STMN1
		PIFO
		MORC2-AS1
		PRELID2
		SNORA68
		MMP24
		GRID1
		MIR1251
		HMBS
		LINC00161
		MRO
		CCDC129
		PWAR1
		PLPPR5
		MINOS1P1
		DPPA2
		C16orf78
		RAD21L1
		LOC105378951
		ZNF571-AS1
		HSD17B13
		KRTAP5-11
		SNORA16A
		FLJ34503
		GRAMD1C
		ADGRF5
		CABP7
		LOC101927789
		HORMAD2
		ACSS3
		LGALS2
		DNAJB13
		HIST1H4B
		TRIM77
		CACNA1C
		ZNF676
		LOC103091866
		HES2
		SP7
		LOC100507747
		GSEC
		NRN1L
		CYP4F24P
		USP17L7
		ASB4
		SNORA23
		LOC105379199
		ALDH1L1
		CFAP47
		RBM4B
		LINC01139
		LOC101929551
		MAN1A1
		MIR5685
		KRT9
		HTR1A
		OCEL1
		LOC399715
		NLGN4X
		FSD2
		TMEM255B
		OR6B2
		SIGLEC15
		UNCX
		EXOC3L4
		ZDHHC1
		IMPG2
		BATF2
		HTR4
		MRAS
		EMB
		LPAR3
		AXL
		PNPLA3
		SNORD9
		LOC102723885
		LINC02268
		KRT80
		SHE
		LINC01046
		IFIT1B
		CSNK1E
		LINC01587
		SPDYE18
		AKR1E2
		LOC101927914
		LINC01862
		PTGER2
		SLC5A7
		ESAM
		LOC101929532
		MKLN1-AS
		TAS2R4
		LCA10
		TSKU
		KCNS2
		PSMB11
		LHX4-AS1
		EFL1
		TNK1
		C19orf18
		ARL17B
		PAX6
		AK8
		PKD1P1
		LOC100507156
		KCNK9
		ITGBL1
		NETO1
		OR2C1
		EFHD2
		MIR4656
		GALR3
		EGFR
		MIR6717
		ZSCAN5B
		CACNA1C-AS1
		CDHR4
		LOC101928733
		MAPKAPK3
		LDHAL6B
		BBOF1
		AFAP1
		PRKD2
		ZFP36L1
		CYSLTR1
		DRICH1
		LOC101927560
		CFAP54
		HIST1H2AJ
		TMEM175
		GALP
		RORA-AS1
		LOC100506321
		TMEM196
		C9orf57
		NEO1
		DDX3Y
		LINC01501
		LAT
		NECTIN4
		LOC392196
		KCNA3
		CDT1
		ZHX2
		FKSG29
		GUCY1B2
		CD28
		MIR4450
		LINC01102
		SOHLH2
		TPSB2
		MCOLN3
		ZNRF3
		NFE2L3
		LOC101929122
		SRRM5
		CCNB1IP1
		PALMD
		ENPP7
		ENPEP
		USP2-AS1
		LRRC70
		CAPN11
		FAIM
		DNAJC5B
		GABRP
		TACSTD2
		LOC101928823
		LOC105377622
		LOC102725121
		ZNF541
		TEKT4
		NRG3
		PPP1R36
		COMP
		PICSAR
		TCTEX1D4
		TMEM52B
		LOC440292
		LOC102724163
		BMS1P21
		MIR3154
		SRGAP1
		LRRC26
		CALCR
		SLC24A4
		BARHL1
		PIWIL2
		IER5
		MOBP
		LOC100505622
		ADH4
		GRPR
		NTSR2
		BTBD18
		LINC01018
		SNORD1B
		LRMP
		BHLHE40
		OTOP3
		PTH
		CRB3
		LINC02036
		BARX1
		MIR1273H
		HADHB
		LINC02065
		LOC100996724
		LINC01085
		EN2
		ADIRF
		MIR2276
		INHBE
		TOX2
		RHOG
		PSG10P
		HEY1
		CASR
		IRF2
		CCDC173
		SOX1
		SPATA6L
		GPR84
		LINC01648
		ZNF99
		FGF10
		SDC3
		BACH1-IT2
		LOC101928191
		SOX6
		LOC100287944
		FAM182A
		TSPEAR
		ENO3
		RSPH10B
		COL4A6
		GAGE10
		NAB1
		IRGC
		ASIC4
		TSPAN18
		SAMD15
		LOC105372204
		TNFRSF18
		TRPM3
		ZNF559-ZNF177
		FRG1JP
		LOC101927237
		SLFN11
		POLR2J3
		HDAC11-AS1
		POU5F1P4
		OR10V2P
		DNAH8
		ADAP2
		LINC02580
		CNTNAP5
		LOC105376671
		ADAM8
		SFTPC
		EIF1AY
		VPS33B-DT
		PCDHGA11
		NUDT13
		GPR150
		MT1F
		MED15P9
		LOC101929076
		DDX11-AS1
		SULF1
		PRDM5
		LOC101926898
		PTGFRN
		C1orf194
		SIGLEC5
[truncated: 6,952 more rows]

## Sheet: Venn_PSEN1-N_FUS
Overlapes	total	elements
Fusiform gyrus PSEN1/WT	1388	SAMD4A
		C10orf90
		RALYL
		PTPRR
		GGT3P
		FAT4
		LOC101927053
		NR4A2
		CXCL13
		CPNE4
		COL1A1
		TMEM52
		TMEM266
		FOXP3
		ARL14EPL
		CST7
		SELL
		LOC100505555
		LINC01121
		GYPC
		LOC401463
		GDF10
		LYZL4
		SAMSN1
		AIPL1
		HPCA
		DNAH11
		ASS1
		RGS4
		PTPN5
		LINC01270
		CHST6
		HTR3A
		SLITRK4
		CNTN2
		CHRM1
		ARAP1
		CDH8
		CLEC4GP1
		SPATA4
		KISS1R
		DNAJC30
		KIF19
		FXYD2
		ZCCHC12
		TFEC
		FSTL5
		AHRR
		SMIM2-IT1
		LINC01399
		PDGFRB
		FHDC1
		VRK2
		LCN15
		C3orf22
		LOC392232
		SYCE3
		NXF4
		ANXA8
		HSPA2
		TACR2
		SVOPL
		ABCG8
		TPTE2
		OTUD7A
		KALRN
		C6orf141
		NEGR1
		TLR5
		LINC01206
		TAC1
		GYPA
		TDRD9
		DSC1
		MAS1
		LINC00896
		LINC00622
		ITGA2
		AMER3
		PEAK3
		GBX2
		LSMEM2
		CXADRP2
		SFTPA1
		RHO
		CR1
		FAM84B
		DAAM2
		MIR3145
		GRIN3A
		GNLY
		ITGA10
		CDK18
		ACSM6
		MAGEA8
		SLC12A7
		FCGR2A
		BMF
		SNORD109A
		LOC102724691
		LRRC32
		GUSBP5
		ANO4
		CR1L
		FAM153B
		ADAM29
		SH3TC2
		LOC647859
		LOC102724532
		ALOX5AP
		SLC17A6
		MIR1302-8
		GALNT6
		TESPA1
		ERFE
		TMPRSS3
		NAP1L5
		VSIG10L2
		ACSL1
		LOC105370708
		BRDT
		VIP
		LINC01094
		DUSP27
		SNORD116-24
		LOC653653
		LOC101927550
		SPATA31C1
		NME5
		CLDN34
		CCDC96
		C21orf33
		PGR
		LOC100505635
		PLG
		SMCO1
		LMO7DN
		HSPA7
		RAPGEF5
		KCNV1
		NEUROD6
		HFE2
		QRFPR
		CLEC5A
		ERMN
		SOSTDC1
		TNRC6C-AS1
		LRG1
		LINCR-0002
		KCNC2
		CDH19
		LOC100128593
		CCBE1
		FAM95A
		SUN3
		BCL6B
		CD200R1
		GSTM5
		MIR4500HG
		LINC00244
		CCDC144NL-AS1
		TLE4
		PKP3
		SH3GL2
		SNORD62A
		SNORD32A
		MIR6733
		SNORA71C
		PABPC1L2B
		RAPGEF4-AS1
		WNT7B
		LOC101928322
		TWIST1
		TMEM88B
		EHHADH
		DIO3OS
		FRMPD2B
		IL2RG
		LOC388780
		LAMA2
		ITIH5
		EPDR1
		YBX2
		ODF1
		DSCAML1
		ELOVL3
		GJB6
		LINC01203
		LINC01990
		LINC00941
		SYT5
		TRIM72
		GABRR2
		CTSW
		NEFM
		SLC6A1-AS1
		VSNL1
		STRIP2
		LOC101928075
		GPR22
		LINC01231
		CCL17
		IFNL3
		LINC02458
		SNORA13
		SCUBE1
		ABCA8
		LOC101927691
		SERPINB2
		COL6A2
		SULT1A1
		ABCC3
		MIR548AN
		SYNJ2
		NPAS4
		CPM
		SLC26A4
		PLD5
		DGKB
		TGM3
		LINC00570
		RUNDC3B
		LOC105374013
		CAMP
		GRHL3
		TBC1D26
		GABRA2
		LINC01844
		CLMN
		PLSCR5
		VCX
		C8orf34
		LINC00158
		FRMPD2
		SNORD34
		C7
		CPQ
		TNFRSF12A
		EGR3
		NEBL-AS1
		MIR325HG
		GLRA3
		LOC105376525
		LINC00861
		MVB12B
		ITGAM
		COL3A1
		ETNPPL
		IVNS1ABP
		LOC100505912
		TUBA4A
		IL1RAPL2
		LANCL3
		ADGRD1
		MUC19
		TMEM155
		LINC02265
		B3GNT3
		VWDE
		KLHL33
		CAPN13
		CRYGD
		NAP1L3
		HGD
		MYO3A
		FOXO4
		CDH22
		INA
		NFIX
		LPA
		PNMA8B
		GRID1-AS1
		MYO15A
		SNORD38A
		ATAD3C
		FREM3
		ZNF300
		HTR6
		LINC01105
		C11orf97
		GPR34
		EPHA6
		NTN1
		FCGR2C
		LINC01107
		FBXL21
		LDB2
		AEBP1
		CCL28
		FIGNL2
		ALX4
		PLEKHG6
		TMEM177
		ALKAL2
		FER1L6-AS2
		NOS3
		SLC12A5
		GFAP
		LINC00501
		ZMYND12
		GBP3
		PKN2-AS1
		CD96
		SNORD115-22
		TGFBR2
		ACMSD
		SGO1-AS1
		DTHD1
		WWTR1
		SNORD17
		ADAD2
		LINC02192
		FRZB
		SMA4
		PITX3
		SHISA2
		LINC01010
		KRT5
		ZMAT4
		OCM
		FOXD1
		HSD11B1
		KCNJ5
		TMEM119
		CASQ2
		LINC01585
		INHBA-AS1
		FAM95C
		HAS1
		CYP4F11
		NOTCH3
		C1orf116
		FBXO32
		SLC26A4-AS1
		LOC100507472
		GAD1
		TNR
		SFRP1
		ICAM5
		PARM1
		MS4A14
		TNNT1
		BIRC3
		LOC101929295
		INSL3
		MIR3662
		BCAR4
		GDF15
		LPO
		CACNA2D1
		PADI1
		ARRDC2
		C16orf54
		ANKS4B
		ZNF208
		HIST1H4E
		CSF3R
		HSD11B2
		CYP2C19
		LINC01515
		LOC400553
		APOBR
		CECR2
		LOC101927668
		EVI2A
		PNMA6F
		TMEM191C
		CABP1
		GJB1
		DKFZp779M0652
		PLEKHG7
		BRWD1-AS1
		LINC01260
		SNORD16
		TDRD5
		TMEM200A
		HHLA2
		PIK3AP1
		PTGES
		CRP
		LINC01168
		MEG8
		PNOC
		ABCC11
		LINC00943
		STON1
		MLIP
		PGM2L1
		NIPAL4
		NPPA
		LOC283038
		LINC01605
		BAALC-AS1
		ARHGAP42
		MIR6757
		NGFR
		KLHL10
		PDGFD
		SOX10
		NFKBIZ
		CDRT15P2
		RHCE
		PLIN3
		NSG2
		GLI1
		SFTPD
		MIR579
		CHN2
		SST
		PRF1
		EDA2R
		PLCXD3
		IGFN1
		GPR1
		MXRA5
		GRM1
		RAPSN
		CNTN5
		GAP43
		TRANK1
		GXYLT2
		ABRACL
		FHL5
		ACAN
		FIGN
		LOC729080
		NEK10
		COL8A1
		GABRA1
		REEP1
		MYOCD
		CD68
		BNC1
		LYPD6B
		GREM2
		CHGB
		MIR4525
		LINC02362
		WNT1
		LUM
		LRRC63
		MIR3177
		CCR6
		SYNE3
		LDLRAP1
		TSG1
		PCOLCE-AS1
		NGEF
		GLRA1
		RNASE13
		FYB1
		GNG3
		LINC02352
		LINC00290
		LOC101927066
		KIF12
		BOK
		C6orf222
		CLEC7A
		LINGO2
		FBXL22
		CD74
		APOD
		NRGN
		TBX18
		NKX6-2
		LOC100130872
		MACC1
		EGLN2
		ADTRP
		FAM163B
		IL1RN
		TFPI
		CYB5R2
		GIPC3
		C20orf203
		BFSP1
		ADAMTS3
		ERVMER34-1
		SPSB1
		CD22
		RMST
		CEACAM1
		LTK
		TPH2
		HSPB7
		SPTSSB
		PEAR1
		PLAUR
		MESP2
		FAM222A
		FAM238B
		NHLRC1
		LOC101928358
		LOC102724094
		C1QTNF1
		LOC283731
		S1PR3
		SCN3B
		DIO3
		MIR548AR
		LINC01547
		NFE2
		MSC
		FPR3
		C6orf223
		LUCAT1
		DNAJC22
		EPHA2
		LOC399815
		CARD11
		LOC158434
		SNORD18A
		LINC02395
		MIR6775
		TAF7L
		REEP3
		BDNF
		HSPB3
		LINC00515
		EFHD1
		TLR6
		SCARNA4
		CCDC196
		STBD1
		CXCL8
		LOC101927666
		KIAA1549L
		IP6K3
		TPBGL
		FCN2
		HTR3B
		RAB27B
		MYOF
		LCK
		MYO1H
		PPP1R3B
		LPCAT2
		AMY2A
		MS4A8
		CD7
		LINC01470
		LOC100505797
		CYP2E1
		LRFN2
		WDFY4
		ITPRIPL1
		LOC101928295
		HAR1A
		HAPLN2
		LINC00689
		RNU4ATAC
		CCKBR
		PRSS3
		LOC400499
		MIR4489
		DRGX
		LOC101929473
		COL25A1
		RBPMS2
		DEFB135
		LINC01123
		NIPAL2
		CUX2
		BMPER
		PDE1A
		LINC01561
		MIR3125
		LOC728739
		PHLPP1
		SH2D4A
		COPG2IT1
		GRTP1-AS1
		CPA6
		SLCO4A1
		CCNO
		CGB7
		LOC105376906
		LOC101928150
		SERPINH1
		ACTL6B
		CD24
		STXBP5L
		CLCA4
		INHBA
		PPEF1
		PLCB1
		NXPE4
		ADRA2B
		CYTL1
		LIN28B-AS1
		NPC1L1
		CHST9
		LINC00664
		MIR924HG
		SGCA
		FLT3
		FGF9
		PLD4
		CLEC2L
		PCAT18
		VHLL
		LINC00377
		CACNG3
		FLJ37035
		COL2A1
		HK2
		MDK
		LOC101927636
		ZDHHC23
		DLX5
		CYP1B1-AS1
		CA2
		ETS1
		PCDH8
		ANPEP
		LINC01821
		ASB18
		SERTM1
		GABRA4
		SSTR1
		FMO2
		LINC00989
		SERPINE1
		AKAP5
		RSAD2
		SARDH
		CPA5
		MORC4
		S1PR5
		LINC01338
		LOC105369205
		PCP4
		NDUFAF4P1
		LOC102723385
		CDCP1
		IRF8
		TLCD1
		STPG4
		GNG13
		SNORD12
		C1orf94
		C3orf67-AS1
		PRR26
		LOC100505795
		CD300E
		LOC101928764
		C8orf34-AS1
		HSPG2
		GCNT1
		ATP10B
		RFTN2
		SLC35F4
		LRRC3B
		NLRP14
		RPRML
		SPOCD1
		C12orf54
		RIT2
		PAX7
		FAM153A
		ITGA5
		NAP1L2
		CNGB1
		NOS2
		COL4A5
		XK
		GDA
		MET
		PHYHIP
		CACNG5
		LOC100996654
		PTPN22
		UNC45B
		RUNX3
		CLDN16
		C1orf61
		LINC01537
		ANO5
		NPY6R
		C12orf40
		C9orf139
		FAM19A4
		MIR4782
		TMEM26-AS1
		FBXL19-AS1
		LOC101927043
		SNORA19
		FCN1
		A4GALT
		ADAM32
		CFAP221
		TSPAN7
		PCDH18
		SNORD46
		FGF1
		EPHA4
		HEPHL1
		HBG2
		PCSK6
		STAT5A
		LOC101927402
		NPY4R2
		MYLK2
		PDZRN3-AS1
		CYP4A22
		PRDM12
		LOC102724719
		TBX21
		MIR503HG
		TNFAIP6
		CYP19A1
		GPR158
		CATSPER1
		NOXA1
		HIST2H3D
		CPVL
		RGS20
		UNC5B-AS1
		PI15
		THPO
		HIST1H3E
		TYRP1
		C1orf115
		HBP1
		SDR16C5
		HCAR2
		TSPAN19
		SMAD1-AS2
		OSM
		CBS
		SNORD113-3
		H2BFWT
		GCGR
		SNORD115-9
		SIGLEC1
		FLJ42969
		TAL2
		SOST
		SMS
		WIF1
		NPNT
		ITGB2
		CSRNP1
		SHANK2-AS1
		LOC105377774
		KANK4
		DCTN1-AS1
		LOC102724183
		LOC101928728
		LOC100133286
		NKX2-1
		FAS-AS1
		LOC284395
		LOC392364
		SPINK13
		CA12
		SLAMF6
		SRL
		SLCO1C1
		ASPN
		LINC00504
		LOC100506258
		LMO7
		MSC-AS1
		ANKRD18B
		NRN1
		OGN
		FNDC9
		SDSL
		MMP8
		ADCYAP1
		PNMA2
		CHD7
		LOC101928882
		SERTAD4
		CALHM1
		FAM19A2
		FZD5
		NR4A1
		LOC102723996
		FUT3
		2019-09-12
		HERC2P3
		RNF152
		CHRDL2
		ITPKB
		MEOX2
		LINC01829
		LINC00304
		IPCEF1
		SNORD14C
		C2orf80
		TNFSF8
		LINC01608
		HBE1
		LOC100129620
		C7orf61
		APOO
		LINC00970
		DIO2
		LOC105378148
		SCIMP
		PRX
		SNORA30
		SNCG
		DRD4
		ARL5C
		OIT3
		LINC01881
		CACNB2
		DDX11L2
		VSTM2A
		LINC01331
		JAZF1-AS1
		LRRC1
		ESRP1
		TACR3
		VCAN
		ACOXL
		PGPEP1L
		FGF13
		LINC00184
		CDKN1A
		UNC5D
		DIO1
		GPC3
		GSG1
		AGMO
		IQCJ-SCHIP1-AS1
		OLFM5P
		TFEB
		ADAMTS9-AS2
		SLC27A2
		PREX1
		ZBTB7B
		ANO3
		MED14OS
		LY6D
		DCN
		LOC400655
		PDE1B
		SNORA71B
		SLC30A3
		KISS1
		TMEM269
		MIR657
		ROR1
		PAX5
		COL1A2
		SNORA48
		KCNE4
		LINC01512
		MAP3K9
		C18orf65
		GBX1
		HECW1
		PTGER3
		IRS4
		LINC00839
		KLK6
		CAPN3
		PTK2B
		LINC01106
		UNC5B
		ST7-AS2
		MFSD6
		SH2D1A
		CALB1
		FAM95B1
		ST6GALNAC5
		GPR83
		B3GNT9
		LLPH-AS1
		DRD5
		DUOXA2
		LINC02433
		SLCO4A1-AS1
		CNKSR3
		LOC100132813
		CRYAB
		SNORD115-2
		FAM241B
		MIR4653
		ATP11A-AS1
		C12orf50
		LOC101927278
		NCF2
		NNAT
		PCP4L1
		STAT4
		FCRL3
		CCDC102A
		MYOT
		PRRG4
		NEAT1
		MCEMP1
		LRRC25
		CNR1
		MS4A6A
		FNDC11
		BHLHE22
		EWSAT1
		CPA2
		LINC02552
		GJA4
		FABP3
		SPOCK3
		PAGE4
		IQCF4
		ZBTB16
		STXBP5-AS1
		THCAT155
		RHEBL1
		GRIN2B
		ADAMTS14
		SVOP
		FAM83E
		SPHK1
		ADAM9
		FAM222A-AS1
		PABPC1L2A
		INSM2
		SLC45A2
		GPRC5A
		PAK3
		PTER
		LOC101927418
		AXDND1
		NEUROD1
		MAP7D2
		ANKRD36BP2
		TNS1
		CD9
		C3orf80
		PRUNE2
		C8orf88
		CCDC160
		CACNA1F
		LINC00488
		PLOD3
		HAVCR1
		GABRA6
		NUTM2F
		CPED1
		KLHL32
		LOC100130451
		SUGT1P3
		ZP3
		LINCR-0001
		SMIM24
		GFRA3
		LOC101929331
		FMR1NB
		CD163
		CD37
		DPT
		KREMEN2
		CA3-AS1
		ZNF32-AS2
		LSP1
		DDIT4
		LOC101929224
		DCDC2C
		KCNH8
		MYRF
		TXK
		IL12RB2
		FFAR4
		SLAMF9
		COLEC10
		ERBB3
		SLC4A9
		SLC12A1
		CRYBB1
		LOC646522
		PCBP2-OT1
		LOC101928100
		LOC101929748
		SGMS2
		CARTPT
		MIR1247
		TNFRSF11A
		CBLN4
		KCNIP4
		SOX2-OT
		CD48
		EFCAB6
		ALOX12B
		TDGF1
		CLEC12A
		LOC101929237
		LOC440896
		CYP2C8
		LOC728730
		CAP2
		LOC101928335
		MOS
		SFTPA2
		NOX1
		TMEM213
		C15orf56
		LINC00487
		ITGA11
		KLK10
		ZNF98
		KLF15
		TTC6
		IL12A-AS1
		RNF125
		RAD51AP2
		PLEKHA4
		TBC1D2
		APOC4-APOC2
		LOC105378948
		ENC1
		LINC00578
		FOXD4
		MMRN1
		LOC100505588
		TPTE2P3
		F3
		DLX1
		LPAR1
		SCN2B
		ADGRF4
		ADAMTSL3
		AOAH
		GABRA3
		HDC
		C2orf16
		NOTCH1
		OCA2
		TNFRSF10D
		LOC100131626
		PYDC1
		LOC105377135
		OVOL3
		LOC401557
		CTD-2297D10.2
		SNCB
		HIST1H2BF
		KCNJ2
		GOLT1A
		PHEX-AS1
		AKAIN1
		TESMIN
		FYB2
		ADAM12
		GJD3
		MITF
		C15orf48
		DCLK3
		TMCC3
		TMEM235
		SPN
		PCSK1
		ZNF718
		LRFN5
		ENTPD3
		PIK3R5
		AGBL4
		NKD1
		LOC105377650
		QDPR
		FRMD6-AS1
		LINC00323
		NPW
		RBFOX1
		FAM163A
		NKX6-1
		MIOX
		GPR171
		PLD1
		MIR1281
		ADAMTS2
		SNORD116-4
		GABRQ
		ERICH5
		C5orf47
		PRRX1
		MYOD1
		IL1RL2
		PROX1
		FAM71F1
		TIAF1
		SLC17A9
		ADRB1
		FRMPD4
		COL23A1
		ANO9
		VSIG1
		NHLH2
		LINC00639
		COL5A2
		PDE6H
		TAC3
		RASSF10
		LINC01586
		GAD2
		PIK3C2G
		MSR1
		RASSF9
		CILP2
		CALB2
		FMOD
		ERC2
		LOC101927572
		GNG2
		TMC6
		DMGDH
		LOC102724596
		ENPP2
		LRRC8E
		PAX2
		LOC102723335
		IL13
		PDK4
		IGFBP5
		SPINK9
		OR13C5
		HAGLR
		SNORA29
		P2RY14
		PCSK1N
		CAPN8
		MYBL1
		CGREF1
		FAM238C
		LINC01134
		PARP15
		LOC100129935
		SPIN2A
		UROC1
		FOXC2
		C1QTNF9B
		CRH
		PGF
		LINC02389
		JAML
		PLA2G1B
		CT55
		CYP4F2
		MSX2P1
		LINC02525
		ARL4D
		SH3BP5
		ZNF812P
		TLR7
		LOC100506606
		IL4
		RBP2
		LINC01793
		MGAT4C
		GABRD
		EVI2B
		PLCZ1
		LINC00994
		DEPDC1-AS1
		RASL11B
		LRP2
		LOC102724612
		GVINP1
		TERT
		STRA6
		LOC729683
		CCDC184
		TMEM200B
		HHLA1
		C17orf102
		GPR158-AS1
		HTR1D
		LINC01166
		DNM1P35
		GRM7
		LINC01476
		OR13J1
		MORF4L2-AS1
		SNORD45C
		MIR6883
		SLN
		MYOG
		NRXN3
		PCDHGB6
		KCNJ2-AS1
		LOC442497
		NUAK2
		AHSG
		LOC105371930
		TNFRSF6B
		GAS6-AS1
		VGF
		LINC00945
		LY86-AS1
		IL12B
		BAALC-AS2
		PLPPR4
		PRELP
		COL8A2
		CCDC152
		TLR2
		LINC00508
		CDC42EP1
		LOC102724329
		MMP10
		RPLP0P2
		CEBPE
		CD3E
		AMIGO2
		LRTM2
		ADARB2
		LOC105376684
		ROS1
		DGCR10
		TMTC2
		ACER1
		KHNYN
		MIR137HG
		SLC5A11
		FGL2
		LGR6
		RAB3C
		TRIM22
		EPN2-AS1
		MAB21L3
		MIR7-3HG
		CRYM
		C15orf59-AS1
		ATF3
		CFAP46
		GDF6
		IKZF1
		SLC26A8
		SLC16A12
		SEMA3A
		MATN1-AS1
		C3AR1
		PNMA5
		MAEL
		LOC101927374
		TNNI3
		HOXB3
		LOC101927069
		LOC101928386
		SLC1A5
		CALCA
		CCND2-AS1
		PRSS35
		PACRG-AS1
		SNORD115-46
		STAP1
		HILS1
		DLX6
		LUNAR1
		CDCA7L
		KCNB2
		CARD6
		IL13RA2
		LRIG3
		ZIC1
		P2RX5
		TPTEP1
		DRD2
		TMC8
		ADRA1B
		LOC101929099
		GDAP1
		TMEM191B
		PTGES3L
		LINC01160
		CTD-2201I18.1
		ETV4
		PCK1
		IRAK3
		LIPA
		SLCO1A2
		SYCE1
		SEMA6A-AS1
		CCK
		LINC01132
		SIT1
		ERICH3
		CYP4A11
		CCDC70
		DCDC2
		UCKL1-AS1
		TBX15
		FAM19A3
		GPR88
		KCNK4
		ANGPT1
		ISYNA1
		NWD2
		CREB5
		B3GAT2
		ANGPT2
		LAMP5
		KIAA0040
		LINC00620
		MIR8075
		H2BFM
		MMP28
		MOXD1
		ECM2
		SH2D3A
		NCKAP5
		CYP4X1
		PLK2
		ARHGAP9
		HAR1B
		S100A4
		IGF2
		PROK1
		RPS10P7
		CDH9
		LINC00333
		NELL1
		ANKRD30B
		PCDH19
		C11orf87
		CCDC144CP
		JUNB
		SCN2A
		TRABD2A
		PPP4R1L
		ST8SIA3
		COL14A1
		RBM47
		VPREB3
		EGFL6
		CYTOR
		TTYH2
		MRGPRX3
		NEUROG2
		TGFA
		PRLR
		RIPOR3
		ST3GAL5-AS1
		MIR124-2HG
		CALML3-AS1
		SPATS1
		FAM84A
		MS4A7
		ITIH1
		PPFIBP2
		NCALD
		HHIP
		SLC45A3
		ADH1B
		TSACC
		WFDC3
		KIAA0319
		HEY2
		AP1M2
		NCMAP
		PRR35
		PTPN3
		NPY2R
		LINC00437
		CLEC4G
		MLNR
		SAP25
		LOC400927-CSNK1E
		LRP4
		LINC00642
		SCARNA27
		DAW1
		REM1
		ADPGK-AS1
		PTGS1
		GMNC
		CLEC4F
		NECTIN3-AS1
		CHN1
		UCHL1-AS1
		KCNJ15
		ATOH7
		ARHGAP40
		IL2RB
		SERTAD4-AS1
		CYP24A1
		MIR6758
		DNAH5
		MAL2
		LINC01124
		SMIM18
		ST18
		FAM106B
PSEN1/WT	5714	CLMP
		LOC105371921
		CREB3L1
		LOC653712
		PKNOX2
		LINC01201
		CTAGE10P
		BBOX1
		C10orf25
		XDH
		EDN1
		AEN
		KCNG1
		OR2K2
		LOC105372478
		MIRLET7G
		TMC4
		BSN-AS2
		LOC101928894
		LINC01279
		CHRNA10
		LINC00864
		KLHL14
		HIC2
		ADAM21P1
		RNVU1-14
		UTY
		LOC105377805
		ZAR1L
		LINC00683
		LOC283856
		ERG
		DUXB
		CABS1
		ARID3C
		NOSTRIN
		BANK1
		LOC105376335
		LOC102723729
		PIR
		SLC25A52
		MIR550A3
		TMEM132E
		HERC2P2
		FIBCD1
		SLC22A2
		LINC00698
		SUGCT
		LHB
		CMPK2
		MAP1LC3C
		CRYGC
		MIR611
		NUDT9P1
		NOXO1
		POU3F1
		SLCO2B1
		LRGUK
		TEK
		FAAHP1
		AP1S2
		MIR6746
		LOC101559451
		ALDOC
		NUDT1
		RFPL2
		SEL1L3
		IPW
		PDCD4
		MARCOL
		LGI2
		RNF223
		SNORD115-26
		CAVIN3
		ANKRD6
		LTBP4
		SHROOM1
		PYY
		GBP7
		VWA5A
		STK17A
		ABR
		FOXE1
		SIAH3
		RIMBP3B
		NEFH
		ZNF257
		C11orf88
		ROR2
		LOC728026
		PABPC5
		C7orf33
		AP4B1-AS1
		MIR181B2
		LINC00597
		KCNIP2-AS1
		HCCAT5
		P2RX3
		LOC101927178
		RARRES3
		FNDC1
		CD82
		PIRT
		VAX2
		NFE4
		CPEB3
		BIN3-IT1
		CAMTA1
		MIMT1
		LOC100133091
		FAM198A
		OGFR-AS1
		BDKRB1
		ID1
		COL18A1
		TEX47
		PDZD3
		STPG1
		LINC02015
		LOC101926913
		EMX2
		PWP2
		C11orf72
		RALY-AS1
		MIR4641
		TFR2
		FLJ33534
		SPX
		CYP1A1
		ARSH
		LOC100996318
		GRIK2
		LOC101929464
		PPBP
		TDRG1
		LOC102724023
		LAMB4
		MAN2B1
		EML3
		FAM24A
		ACADL
		GNG12
		CROCC2
		TFAP2B
		FAM205BP
		LOC102031319
		LOC100129617
		TARID
		PP14571
		PCCB
		PRSS56
		ARHGAP15
		LTBR
		PACERR
		FAM218A
		NAMA
		SLC39A5
		PRR5
		DNHD1
		ADRA1A
		C19orf67
		LOC439933
		SNORA78
		GFI1
		LOC105274304
		GATA1
		TTTY14
		HK3
		LPIN3
		SPATA19
		RPS21
		IRX3
		ARID5A
		CYSTM1
		MIR6889
		TTC41P
		FOXCUT
		UNC5CL
		KLKB1
		SYTL5
		OLFML2A
		PTGES3L-AARSD1
		GRIK1-AS1
		PRSS46P
		ABCC6P1
		DCX
		ACOT2
		HIST1H4I
		PPARGC1A
		OR6A2
		OTOA
		GSTM2P1
		LINC01607
		WI2-2373I1.2
		GTSF1
		BASP1-AS1
		PITX1
		MIR452
		FETUB
		CYP17A1-AS1
		ADAMTS9-AS1
		DEUP1
		CADPS2
		SEMA3G
		BCORP1
		STOML3
		MTRNR2L8
		FST
		TGFB2-AS1
		HCRTR1
		PSD2
		PREX2
		CXCR2P1
		PCDH9-AS4
		NUGGC
		TANC2
		LOC101930010
		PGM1
		ADAMTS19-AS1
		LINC01301
		SNORD116-7
		DCT
		MIR5692B
		UPK1B
		LOC101928371
		HIST1H4L
		NTN4
		CNTNAP3B
		CD177
		TSHZ1
		RNU6-2
		MIR3671
		SCARNA2
		HERC6
		USP9Y
		CASP1
		LINC01619
		XAF1
		MYCL
		ICA1L
		ZBED6CL
		CCDC60
		ZDHHC22
		TCTA
		LOC100288748
		SNAR-B1
		B3GALT5-AS1
		EHD2
		NCF1
		HSFX4
		HOXA5
		FAM41C
		MIR221
		IL20RA
		CACNG2
		FAM157A
		LINC01291
		TPI1P2
		UTS2R
		LINC01907
		LOC105369660
		LOC100506271
		HHIPL1
		NEURL3
		CLDN10
		LINC01185
		LOC284412
		SRGAP2C
		SPDYE1
		CMKLR1
		GPR157
		ZNF750
		ZFAS1
		MEGF11
		SDK2
		KCNK7
		LOC100130476
		SNORD116-21
		SPATS2L
		PABPC5-AS1
		ESRRB
		PRCD
		CDK16
		GEMIN6
		KLRC4
		LINC-PINT
		ARSK
		RBP7
		RNF43
		SPATA32
		EPB41L3
		MIR943
		LOC102723582
		PROS1
		OSTN
		MAP6
		LOC285043
		APOL1
		MGC34796
		RNF175
		ZBTB7C
		MME
		TEX26
		EFCAB12
		THEG
		NR4A3
		PIH1D3
		MBL1P
		CPO
		GAS1RR
		SULT6B1
		SOX15
		DNASE1L1
		AGAP12P
		DACT3-AS1
		LINC01600
		NXPE2
		NLRP9
		VAV3-AS1
		BRICD5
		LINC00908
		GAL
		TSTD1
		PCYT1B
		C6orf120
		FOXO1
		LINC01949
		LOC100996437
		PCDH9-AS2
		CLCNKB
		CCDC28A
		LOC285593
		ADCYAP1R1
		GLTPD2
		NEURL1-AS1
		MIR4330
		TBPL2
		BLVRB
		STMN1
		DPP6
		MORC2-AS1
		PRELID2
		SNORA68
		MMP24
		GRID1
		LINC00161
		CCDC129
		MIR152
		PWAR1
		PLPPR5
		KLHDC1
		MINOS1P1
		RNF217-AS1
		DPPA2
		C16orf78
		ARHGAP8
		RAD21L1
		ZNF571-AS1
		KRTAP5-11
		SNORA16A
		FLJ34503
		PTCD2
		GRAMD1C
		ADGRF5
		CABP7
		SERPINB11
		ARHGDIB
		LOC101927789
		HORMAD2
		ACSS3
		LGALS2
		DNAJB13
		HIST1H4B
		TRIM77
		CCDC162P
		CACNA1C
		LOC103091866
		HES2
		LOC100507747
		GSEC
		NRN1L
		SNORD72
		USP17L7
		SNORA23
		MIR548S
		ALDH1L1
		CFAP47
		LINC01554
		LINC01139
		MAN1A1
		MIR5685
		KRT9
		OCEL1
		LOC399715
		NLGN4X
		TMEM255B
		ABHD5
		OR6B2
		LOC105370362
		UNCX
		EXOC3L4
		F2RL2
		IMPG2
		HTR4
		MRAS
		EMB
		LPAR3
		AXL
		PNPLA3
		SNORD9
		LOC102723885
		LINC02268
		SHE
		LINC01046
		CSNK1E
		LINC01587
		KCNQ4
		MIR6780B
		AKR1E2
		LOC101927914
		LINC01862
		PTGER2
		SLC5A7
		LOC101927410
		ESAM
		LOC101929532
		MIR765
		PPEF1-AS1
		LCA10
		TSKU
		PDLIM1
		KCNS2
		LHX4-AS1
		TNK1
		ITGAD
		C20orf85
		ARL17B
		PAX6
		AK8
		PKD1P1
		LOC100507156
		KCNK9
		SNHG15
		ITGBL1
		MIR544A
		NETO1
		EFHD2
		MIR4656
		EGFR
		MIR6717
		LOC653786
		ZSCAN5B
		CPXM1
		SNORD114-1
		CACNA1C-AS1
		CDHR4
		LOC101928733
		MAPKAPK3
		AFAP1
		MIR130A
		PRKD2
		ZFP36L1
		DRICH1
		LOC101927560
		MIR1269A
		CFAP54
		NKX3-1
		HIST1H2AJ
		GALP
		LOC100506321
		MIR4682
		NEO1
		DDX3Y
		ZNF878
		NECTIN4
		LOC392196
		KCNA3
		CDT1
		ZHX2
		FKSG29
		GUCY1B2
		CD28
		MIR4450
		LINC01102
		SOHLH2
		MCOLN3
		ZNRF3
		AQP7P3
		NFE2L3
		LOC101929122
		MIR99AHG
		SRRM5
		PSD4
		CCNB1IP1
		ENPEP
		SH3D21
		MIR93
		SLC22A13
		USP2-AS1
		GLIS3
		LRRC70
		C1RL-AS1
		TMEM50B
		FAIM
		DNAJC5B
		GABRP
		TACSTD2
		TEKT4
		MIR199B
		COMP
		PPP1R36
		IQCF6
		PICSAR
		TAL1
		TCAP
		LOC102724163
		BMS1P21
		SRGAP1
		LRRC26
		FAM156A
		CALCR
		SLC24A4
		PIWIL2
		IER5
		FAM110D
		PSMD10
		MOBP
		GRPR
		BTBD18
		LINC01018
		HTRA1
		LRMP
		BHLHE40
		PTH
		CRB3
		LINC02036
		BARX1
		MIR1273H
		NXNL1
		HADHB
		PLXNB2
		ARMS2
		LINC01085
		EN2
		TCTE3
		TOX2
		RHOG
		HEY1
		BPIFA3
		CASR
		IRF2
		GNG7
		SOX1
		SPATA6L
		GPR84
		LINC01648
		ZNF99
		FGF10
		SDC3
		ADORA2B
		LOC101928191
		SOX6
		LOC100287944
		FAM182A
		ENO3
		RSPH10B
		COL4A6
		GAGE10
		IRGC
		ASIC4
		CCDC168
		TSPAN18
		SAMD15
		TNFRSF18
		TRPM3
		CRIP1
		LOC101927237
		SLFN11
		HDAC11-AS1
		POU5F1P4
		OR10V2P
		TSLP
		ADAP2
		CNTNAP5
		LOC105376671
		SFTPC
		EIF1AY
		VPS33B-DT
		PCDHGA11
		NUDT13
		C1orf53
		MT1F
		MED15P9
		LOC101929076
		DDX11-AS1
		SULF1
		PTGFRN
		C1orf194
		SIGLEC5
		OACYLP
		CSNK1G2-AS1
		B3GNT6
		NMUR2
		C2orf15
		SNHG22
		LPL
		LOC645752
		FTCDNL1
		CA5B
		KIZ
		HCN4
[truncated: 6,576 more rows]

## Sheet: Venn_APOE4-N_FUS
Overlaps	total	elements
APOE4/WT Fusiform gyrus	1475	C9orf152
		MMP2
		SAMD4A
		C10orf90
		RALYL
		PTPRR
		GGT3P
		RTN1
		SMIM17
		PRKAG2-AS1
		FAT4
		LOC101927053
		PDE1C
		NR4A2
		CXCL13
		CPNE4
		COL1A1
		TMEM266
		FOXP3
		ARL14EPL
		CST7
		SNORD98
		SELL
		LOC100505555
		CTDSP2
		GYPC
		SYT13
		LOC401463
		GDF10
		SAMSN1
		LOC101928416
		AIPL1
		FAXC
		PTPN5
		LINC01270
		CHST6
		SLITRK4
		CNTN2
		CHRM1
		DBH
		HIST1H2BJ
		ARAP1
		CDH8
		SPACA6
		CLEC4GP1
		SPATA4
		GIPR
		KISS1R
		SCN11A
		MAD2L1
		LINC02393
		KIF19
		FXYD2
		ZCCHC12
		TFEC
		FSTL5
		AHRR
		ZDHHC11B
		LINC01399
		GJB5
		PDGFRB
		FHDC1
		VRK2
		GRHL1
		C3orf22
		LOC392232
		KIF4A
		TACR2
		SVOPL
		LGR5
		LINC02506
		ABCG8
		TPTE2
		OTUD7A
		KALRN
		C6orf141
		NEGR1
		FGF12
		TRIM56
		LINC01206
		TAC1
		GYPA
		TYMS
		TDRD9
		DSC1
		MAS1
		LINC00622
		AIF1L
		ITGA2
		AMER3
		WNT10B
		PEAK3
		GBX2
		LSMEM2
		CXADRP2
		CR1
		C2orf48
		DAAM2
		MIR3145
		GRIN3A
		GNLY
		FAM83A
		ITGA10
		CDK18
		ACSM6
		MAGEA8
		SLC12A7
		LOC102724691
		LRRC32
		GUSBP5
		LINC00320
		ANO4
		FAM153B
		ADAM29
		LOC101928465
		SH3TC2
		LOC647859
		ALOX5AP
		RIPK3
		SLC17A6
		MIR1302-8
		GALNT6
		NDRG1
		ERFE
		UPB1
		NAP1L5
		VSIG10L2
		F10
		LOC105370708
		VIP
		LINC01094
		CDC45
		FUT11
		SNORD116-24
		RASGRP3
		LOC653653
		FBXO47
		WISP1
		CLDN34
		ITGAX
		C1orf105
		C21orf33
		PGR
		LOC100505635
		PLG
		IL10RA
		SMCO1
		LINC01532
		LMO7DN
		HSPA7
		PRRG3
		SAA4
		RAPGEF5
		NEUROD6
		HFE2
		SLC6A12
		CLEC5A
		GJC1
		SOSTDC1
		TNRC6C-AS1
		LRG1
		ADRB3
		LINCR-0002
		KCNC2
		CDH19
		SUN3
		BCL6B
		IGSF6
		CD200R1
		RFFL
		MIR4500HG
		LINC00244
		TLE4
		PKP3
		COL24A1
		SNORD62A
		SNORD32A
		TREM1
		CASP4
		PABPC1L2B
		UGT8
		RAPGEF4-AS1
		WNT7B
		GLP2R
		LOC101928322
		TWIST1
		AOX1
		LMF1-AS1
		TBC1D8B
		EHHADH
		DIO3OS
		NEK2
		FRMPD2B
		ASTL
		MEF2C
		IL2RG
		ANKRD37
		LOC105373926
		LAMA2
		ITIH5
		EPDR1
		DSCAML1
		GJB6
		CEACAM8
		LINC00941
		SNORA21
		LOC105379282
		SYT5
		CCNI2
		SNORD115-20
		LOC101929563
		CTSW
		SYN1
		SLC6A1-AS1
		CXCR2
		VSNL1
		LOC101928075
		CCL17
		LINC00862
		LINC02458
		SNORA13
		ABCD2
		CDH17
		MAP10
		ABCA8
		LOC101927691
		SERPINB2
		COL6A2
		SULT1A1
		KCNK17
		MIR548AN
		PHF19
		SYNJ2
		C9orf41-AS1
		NPAS4
		SLC26A4
		FBXO5
		TGM3
		CDK5R2
		RUNDC3B
		GRHL3
		GABRA2
		LINC01844
		CLMN
		PLSCR5
		OVOL2
		VCX
		RFX8
		C8orf34
		LINC00158
		SNORD34
		C7
		CPQ
		TNFRSF12A
		EGR3
		NEBL-AS1
		MIR325HG
		GLRA3
		LSS
		LINC00861
		DNAH2
		SPINK2
		ITGAM
		SKA3
		COL3A1
		IVNS1ABP
		TUBA4A
		IL1RAPL2
		LANCL3
		LINC02265
		KLHL33
		CAPN13
		CRYGD
		NAP1L3
		HGD
		MYO3A
		B3GNT4
		FOXO4
		CDH22
		INA
		NFIX
		SLC16A6
		LPA
		ENPP5
		GRID1-AS1
		GINS4
		FREM3
		HTR6
		LINC01105
		C11orf97
		FXYD7
		GPR34
		NTN1
		LINC01107
		LDB2
		KLRC4-KLRK1
		AEBP1
		ANKRD2
		FIGNL2
		ALX4
		PLEKHG6
		LINC00926
		SLC26A9
		ALKAL2
		LOC100130238
		NOS3
		STAU2-AS1
		SLC12A5
		WDR76
		OTOGL
		GFAP
		PRSS16
		LINC00501
		ZMYND12
		IGFL3
		GBP3
		PKN2-AS1
		CD96
		SNORD115-22
		TGFBR2
		ACMSD
		SGO1-AS1
		DTHD1
		YBX3P1
		WWTR1
		COBL
		SNORD17
		ADAD2
		LOC100507387
		LINC02192
		FRZB
		SMA4
		PITX3
		SHISA2
		RGPD8
		OCM
		HIST2H2BF
		KCNJ5
		TMEM119
		CASQ2
		LINC01585
		INHBA-AS1
		TEPP
		HAS1
		NOTCH3
		C1orf116
		FBXO32
		SLC26A4-AS1
		LOC100507472
		CDKN3
		GAD1
		SFRP1
		RMI2
		PARM1
		MIR3662
		RTKN2
		BCAR4
		GDF15
		LPO
		CACNA2D1
		PADI1
		ARRDC2
		C16orf54
		ZNF208
		HIST1H4E
		CSF3R
		HSD11B2
		CYP2C19
		LINC01515
		LOC100506476
		LOC101927668
		PNMA6F
		TMEM191C
		CABP1
		GJB1
		DKFZp779M0652
		PLEKHG7
		SBNO2
		BRWD1-AS1
		LINC01260
		CEACAM16
		TDRD5
		TMEM200A
		LOC401261
		HHLA2
		RIIAD1
		CLEC3B
		LINC01168
		MEG8
		TTLL11
		PNOC
		ABCC11
		LINC00943
		CYP51A1-AS1
		STON1
		FN1
		DHFR
		DKFZP434K028
		MLIP
		PGM2L1
		TMEM140
		NIPAL4
		LOC283038
		RRAD
		BAALC-AS1
		ARHGAP42
		ZFP36
		POC1A
		NGFR
		KLHL10
		PDGFD
		LINC02298
		SOX10
		NAPB
		RHCE
		PLIN3
		NSG2
		SPP1
		GLI1
		SFTPD
		ENO2
		CD2
		NEFL
		CHN2
		LINC00507
		BMP2
		SST
		LOC100129697
		EDA2R
		PLCXD3
		IGFN1
		GPR1
		HTR5A
		RAPSN
		CNTN5
		C20orf166-AS1
		TRANK1
		GXYLT2
		TEX14
		LOC101928701
		FHL5
		ACAN
		FCMR
		HIST1H2AG
		FIGN
		LOC729080
		GFRA2
		ZNF90
		COL8A1
		CDCA5
		GABRA1
		REEP1
		MYOCD
		CD68
		RGS1
		BNC1
		MYO1E
		HRNR
		LYPD6B
		GREM2
		CASQ1
		CHGB
		MIR4525
		LINC02362
		WNT1
		LOC100130075
		LUM
		ALOXE3
		MIR3177
		CCR6
		LDLRAP1
		LOC285556
		PLCH1
		TSG1
		PCOLCE-AS1
		NGEF
		GLRA1
		FYB1
		GNG3
		LINC02352
		LINC00290
		HS1BP3-IT1
		LOC101927066
		KIF12
		BOK
		C6orf222
		CLEC7A
		SELPLG
		LINGO2
		CD74
		APOD
		CCDC38
		TBX18
		NKX6-2
		LOC100130872
		MACC1
		SUSD4
		LINC00466
		ADTRP
		TFPI
		SCG3
		GABRB3
		GIPC3
		BFSP1
		ADAMTS3
		KANK2
		EMILIN2
		GUCA1C
		ERVMER34-1
		AKR1C1
		GABRG2
		LYZ
		CNDP1
		CD22
		RMST
		GABBR2
		TGFB1I1
		LTK
		HSPB7
		OLFM3
		P2RX7
		SPTSSB
		PEAR1
		MCM8
		PLAUR
		MESP2
		FAM222A
		SNORD115-32
		CPNE7
		FAM238B
		NHLRC1
		LOC101928358
		NXPH2
		LOC102724094
		C1QTNF1
		LOC283731
		TMEM63A
		S1PR3
		MOB3B
		SCN3B
		BICDL2
		TMEM130
		C17orf97
		MIR548AR
		NFE2
		MSC
		CILP
		NUP210L
		LMNTD1
		C6orf223
		DNAJC22
		ARHGAP30
		EPHA2
		LINC01792
		TAF7L
		REEP3
		BDNF
		HSPB3
		SEMA3E
		LINC00515
		EFHD1
		TLR6
		SCARNA4
		FAM86B3P
		CCDC196
		CXCL8
		LOC101927666
		TPBGL
		FCN2
		RAB27B
		MYOF
		PPP1R3B
		CD7
		LINC01470
		LINC00954
		LINC01333
		CYP7B1
		CNTNAP4
		LOC100505797
		LRFN2
		WDFY4
		ITPRIPL1
		LOC101928295
		HAR1A
		CRYBG3
		LINC00689
		PRSS3
		LOC400499
		MIR4489
		DRGX
		LOC101929473
		COL25A1
		RBPMS2
		FOXD2-AS1
		RXFP1
		DEFB135
		NIPAL2
		LINC01123
		CUX2
		GAB2
		ZNF813
		BMPER
		PDE1A
		PTGDR2
		LINC01561
		CERNA1
		PHLPP1
		COPG2IT1
		GRTP1-AS1
		CPA6
		LINC01625
		CCNO
		CGB7
		ACRV1
		ARHGEF37
		ARL9
		SERPINH1
		STARD6
		ACTL6B
		STXBP5L
		CLCA4
		LONRF3
		SLC5A12
		PPEF1
		ADAMTS1
		ADRA2B
		LIN28B-AS1
		NPC1L1
		CHST9
		GPR4
		MIR924HG
		RASGRF2-AS1
		SGCA
		FLT3
		FGF9
		PLD4
		CLEC2L
		PCAT18
		VHLL
		LINC00377
		CACNG3
		COL2A1
		HK2
		TMEM71
		MDK
		LOC100420587
		TNFAIP8
		ZDHHC23
		DLX5
		ZNF367
		CYP1B1-AS1
		CA2
		PCDH8
		WWC2-AS2
		ASB18
		SERTM1
		RASL10A
		GABRA4
		SSTR1
		SALL4
		LACTB2-AS1
		CYP26B1
		TSSK4
		LINC00989
		POU2F3
		SNORA28
		SARDH
		CEP295NL
		NDUFAF4P1
		SLC6A9
		LOC102723385
		SNORD19
		MIR4639
		IRF8
		SPATA13
		LOC101927539
		STPG4
		FAM9C
		C3orf67-AS1
		PRR26
		CD300E
		FAM72C
		MYOM3
		LOC101928764
		TGFBI
		ZNF683
		NCAPG
		HSPG2
		GCNT1
		ATP10B
		SLC35F4
		GLIPR1L1
		LRRC3B
		FANCB
		RPRML
		SPOCD1
		PAX7
		FAM153A
		ITGA5
		NAP1L2
		CNGB1
		COL4A5
		XK
		GDA
		MET
		PHYHIP
		SSBP3-AS1
		CACNG5
		LOC100996654
		PTPN22
		UNC45B
		LPAR4
		RUNX3
		C5AR1
		FEV
		CLDN16
		VGLL3
		C1orf61
		SRRM4
		LINC01537
		C9orf139
		KIAA1211L
		FAM19A4
		MIR4782
		TMEM26-AS1
		SERPINE3
		LOC101927043
		FCN1
		A4GALT
		THRB
		CFAP221
		TSPAN7
		PCDH18
		FGF1
		PLCXD2
		SELENOP
		KRT222
		HEPHL1
		HBG2
		PCSK6
		STAT5A
		LOC101927402
		NPY4R2
		ZFHX4-AS1
		KCNA4
		PDZRN3-AS1
		NMNAT2
		LOC102724719
		TBX21
		MIR503HG
		CRYBA1
		SLC46A2
		NOXA1
		NECAB2
		CPVL
		RGS20
		PI15
		DLGAP1
		DLGAP1-AS4
		LYPD8
		C1orf115
		SMCO2
		TSPAN19
		OSM
		CBS
		SNORD113-3
		ELF4
		PARP4
		GCGR
		SNORD115-9
		SIGLEC1
		TAL2
		FAM86HP
		SOST
		SYNGR4
		LOC101928323
		FAM153C
		NPNT
		CSRNP1
		NRSN1
		KANK4
		DCTN1-AS1
		SGO1
		LOC102724183
		LOC100133286
		NKX2-1
		MIR21
		LOC284395
		TRIP10
		LOC392364
		SPINK13
		CA12
		SLAMF6
		SRL
		LINC01140
		SLCO1C1
		DEPDC1
		ASPN
		LINC00504
		LOC100506258
		LINC00463
		LINC00900
		LMO7
		SLC39A4
		STARD8
		ANKRD18B
		NRN1
		OGN
		GPR21
		FNDC9
		MMP8
		IRAK2
		ADCYAP1
		PNMA2
		CHD7
		LOC100132154
		MOV10L1
		EID2B
		LINC02016
		CALHM1
		FZD5
		LOC102723996
		2019-09-12
		HERC2P3
		RNF152
		LOC101929413
		ITPKB
		LINC00304
		SNORD14C
		IPCEF1
		C2orf80
		TNFSF8
		LOC105373289
		HBE1
		LOC100129620
		C7orf61
		APOO
		LINC00970
		TBX3
		LOC105378148
		UNC13A
		SCIMP
		PRX
		SNORA2B
		HIST1H2AC
		THSD4-AS1
		SNCG
		DRD4
		ARL5C
		HIPK4
		OIT3
		CACNB2
		DDX11L2
		STPG2
		VSTM2A
		LINC01331
		KRBOX1
		JAZF1-AS1
		LRRC1
		TACR3
		PGPEP1L
		FGF13
		BEND3P3
		RTBDN
		LINC00184
		EFCC1
		CDKN1A
		DRAIC
		UNC5D
		TRIML2
		GPC3
		AJUBA
		GRP
		GSG1
		HOOK1
		MLKL
		AGMO
		IQCJ-SCHIP1-AS1
		OLFM5P
		ADAMTS9-AS2
		SLC27A2
		CALD1
		LOC101060091
		ZBTB7B
		ANO3
		LOC101928994
		DCN
		LOC400655
		LOC101928596
		PDE1B
		SNORA71B
		SLC30A3
		PLP1
		LIN28A
		STMN2
		ROR1
		COL1A2
		SNORA48
		KCNE4
		ITGAL
		LINC01512
		MAP3K9
		GBX1
		HECW1
		PTGER3
		LINC01284
		IRS4
		LINC00839
		LOC105373132
		RAB42
		CAPN3
		LINC01106
		UNC5B
		MFSD6
		SH2D1A
		CALB1
		FAM95B1
		GPR83
		CLDN11
		DRD5
		DUOXA2
		CFAP57
		MUC16
		LOC100132813
		FAM241B
		MIR4653
		LOC101927278
		LOC101928786
		NCF2
		NNAT
		PCP4L1
		STAT4
		FCRL3
		DEGS2
		CCDC102A
		EPHA5
		PRRG4
		CLDN7
		MCEMP1
		LRRC25
		CNR1
		MS4A6A
		PCLO
		BHLHE22
		FNDC7
		GJA4
		ABTB2
		SCHLAP1
		FA2H
		SPOCK3
		IQCF4
		STXBP5-AS1
		GABRB2
		NPM2
		GRIN2B
		ADAMTS14
		HSPA6
		SVOP
		FAM83E
		SPHK1
		FAM222A-AS1
		PABPC1L2A
		SLC45A2
		GPRC5A
		PAK3
		PTER
		DUSP5P1
		PARD3-AS1
		NKX6-3
		TAS2R1
		TINAG
		AXDND1
		NEUROD1
		MAP7D2
		ANKRD36BP2
		CAMK1G
		C3orf80
		G0S2
		CCDC160
		CACNA1F
		LINC00488
		QPCT
		PLK4
		HAVCR1
		GABRA6
		NUTM2F
		TRIP13
		CPED1
		KLHL32
		LOC100130451
		ZP3
		LINCR-0001
		SMIM24
		SH3RF2
		LOC101929331
		FMR1NB
		CD163
		GIMAP2
		CD37
		DPT
		LSP1
		ALOX15B
		DDIT4
		LOC101929224
		DCDC2C
		KCNH8
		MYRF
		TXK
		HIST1H2BG
		IL12RB2
		FFAR4
		SLAMF9
		COLEC10
		SLC9A6
		ERBB3
		NAT16
		SNORA66
		AZGP1
		CRYBB1
		LOC646522
		LINC00937
		LOC100505938
		PCBP2-OT1
		CAV1
		LINC00889
		LOC101928100
		LOC101929748
		SGMS2
		CARTPT
		LOC105375840
		LOC401585
		CBLN4
		MATN1
		KCNIP4
		CD48
		SPON2
		ERF
		TDGF1
		TMC3
		CLEC12A
		LOC101929237
		LOC440896
		C22orf34
		CYB5RL
		CYP2C8
		DOCK5
		CAP2
		LOC101928335
		SFTPA2
		MOS
		TMEM213
		LINC01099
		C15orf56
		PGC
		KLK10
		KLF15
		TTC6
		ME3
		LOC100506368
		RAD51AP2
		PLEKHA4
		TBC1D2
		APOC4-APOC2
		TCP11L2
		LINC01551
		LOC105378948
		PIP5KL1
		ENC1
		LINC00578
		ACOT4
		FRMD6-AS2
		MMRN1
		LOC100505588
		TPTE2P3
		UHRF1
		DLX1
		LPAR1
		SCN2B
		LINC01164
		ADAMTSL3
		TNFSF14
		AOAH
		CRISPLD2
		GABRA3
		HDC
		C2orf16
		NOTCH1
		LOC100131626
		PYDC1
		LOC105377135
		GLS2
		CENPF
		OVOL3
		LOC401557
		CTD-2297D10.2
		LOC100996385
		HIST1H2BF
		KCNJ2
		GOLT1A
		PHEX-AS1
		AKAIN1
		FYB2
		ADAM12
		SIDT1
		TPX2
		MITF
		C15orf48
		DCLK3
		TMCC3
		RPL34-AS1
		SPN
		MIR4435-2HG
		LOC100132004
		GGT2
		LRFN5
		RAB19
		GINS1
		ENTPD3
		SIGLEC9
		AGBL4
		ANLN
		SNORD115-6
		DYSF
		FOXJ1
		NKD1
		QDPR
		TMEM98
		GSDMA
		LINC00323
		LAMP3
		LLGL2
		FAM163A
		CDS1
		RAB3A
		MRGPRF
		MIOX
		PLD1
		ADAMTS2
		GABRQ
		DNAAF1
		C5orf47
		PRRX1
		MYOD1
		PROX1
		TIAF1
		SLC17A9
		ADRB1
		FOXL1
		MUC5B
		FRMPD4
		COL23A1
		LRRC2
		ANO9
		VSIG1
		NHLH2
		MIR7-1
		LINC00629
		RIMBP2
		ABCC2
		HASPIN
		TAC3
		RASSF10
		LINC01586
		FAM19A1
		FOXR1
		MIR645
		LINC01167
		GAD2
		PIK3C2G
		MSR1
		RASSF9
		CILP2
		CALB2
		FMOD
		PLPP2
		ERC2
		LOC101927572
		GNG2
		TMC6
		DMGDH
		ZWINT
		LRRC8E
		PAX2
		ADRA1D
		IL13
		HIST2H2AC
		IGFBP5
		NPIPA3
		RPH3A
		HAGLR
		FGD2
		SNORA29
		P2RY14
		PCSK1N
		CAPN8
		IQGAP3
		CGREF1
		PARP15
		LOC100129935
		MIR302C
		UROC1
		FOXC2
		C1QTNF9B
		CRH
		ACP5
		PGF
		LINC02389
		PLA2G1B
		DNAJC5G
		CT55
		CYP4F2
		MSX2P1
		NECAP1
		MCM7
		LCN10
		ARHGEF28
		ZNF812P
		CLCN1
		LOC100506606
		IL4
		RBP2
		LINC01793
		PSMG1
		PLCZ1
		LINC00994
		RASL11B
		LRP2
		MIR4256
		ZNF483
		LOC102724612
		SLC7A11-AS1
		GVINP1
		GCKR
		TERT
		TMEM74B
		STRA6
		SPA17
		CCDC184
		TMEM200B
		HHLA1
		C17orf102
		GPR158-AS1
		HTR1D
		LINC01166
		DNM1P35
		GRM7
		LINC01476
		ICA1
		SMIM5
		MIR6883
		SLN
		EPHA5-AS1
		LOC105376339
		MYOG
		NDRG4
		LIPJ
		SNORD94
		NRXN3
		PCDHGB6
		CDKN2C
		LOC442497
		NMU
		NUAK2
		AHSG
		TNFRSF6B
		HIST1H2BD
		LINC01250
		LY86-AS1
		RAMP2-AS1
		IL12B
		BAALC-AS2
		LINC02347
		HMCN2
		PLPPR4
		HTR2A
		PRELP
		CCDC152
		LINC00508
		RPLP0P2
		LRTM2
		LOC389705
		ADARB2
		LOC105376684
		SPC24
		ROS1
		DGCR10
		KHNYN
		MIR137HG
		CACTIN-AS1
		LINC00326
		SLC5A11
		LGR6
		RAB3C
		TRIM22
		EPN2-AS1
		VEPH1
		MAB21L3
		MIR7-3HG
		CRYM
		ZNF704
		C3P1
		CFAP58-AS1
		SMIM22
		IKZF1
		SLC26A8
		SLC16A12
		TGFBR3L
		SEMA3A
		REST
		C3AR1
		PNMA5
		MAEL
		LOC101927374
		RAI14
		HOXB3
		LOC101927069
		GYPE
		TRH
		SLC1A5
		CALCA
		CCND2-AS1
		HCAR3
		LOC101927509
		PRSS35
		PACRG-AS1
		RBBP8NL
		SNORD115-46
		STAP1
		HILS1
		LOC101928414
		DLX6
		LUNAR1
		LOC101927497
		CDCA7L
		KCNB2
		LINC00658
		IL13RA2
		LOC100506985
		SLC22A11
		LRIG3
		SNORD47
		P2RX5
		TPTEP1
		JAKMIP1
		DRD2
		TMC8
		ADRA1B
		LOC101929099
		GDAP1
		TMEM191B
		BEST1
		HSD3B1
		SLC38A8
		LINC01160
		PTGES3L
		ETV4
		OPTC
		PCK1
		IRAK3
		LIPA
		LOC101928737
		SLCO1A2
		LOC101927055
		CCK
		TMEM27
		ERICH3
		DQX1
		SCEL
		UCKL1-AS1
		TNFRSF13C
		DDX4
		TBX15
		CCL2
		KRT81
		ERVW-1
		KCNK4
		NWD2
		ISYNA1
		CREB5
		ANGPT2
		B3GAT2
		LAMP5
		KIAA0040
		SSSCA1-AS1
		DACH2
		LINC00620
		H2BFM
		MMP28
		MOXD1
		FAM13C
		ECM2
		HIST2H2BC
		NCKAP5
		CYP4X1
		HAR1B
		S100A4
		IGF2
		ANKRD19P
		JMJD6
		CDH9
		ZNF699
		LINC00333
		NELL1
		ANKRD30B
		PCDH19
		SNORD27
		CCDC144CP
		SCN2A
		TRABD2A
		SPDEF
		PPP4R1L
		WNT10A
		ST8SIA3
		COL14A1
		TRIM54
		RBM47
		VPREB3
		EGFL6
		CYTOR
		FOXF1
		MIR3916
		TTYH2
		MRGPRX3
		TCEAL5
		NEUROG2
		CCDC169
		TGFA
		LOC100128494
		MIR124-2HG
		SPATS1
		FAM84A
		MS4A7
		ITIH1
		PPFIBP2
		PTAFR
		NCALD
		HHIP
		TSACC
		WFDC3
		KIAA0319
		HEY2
		NCMAP
		PTPN3
		NPY2R
		RTKN
		LINC00437
		CLEC4G
		MLNR
		TJP2
		LRP4
		LINC00642
		ORC6
		PKD2L1
		TLL1
		PLAC4
		DAW1
		REM1
		ADPGK-AS1
		PTGS1
		GMNC
		MIR1285-1
		NECTIN3-AS1
		KCNJ15
		ATOH7
		ARHGAP40
		SERTAD4-AS1
		MIR6758
		LINC02568
		MDH1B
		MAL2
		LINC01124
		ST18
		FRMD4B
		FAM106B
		RFPL1
APOE4/WT	6687	PNCK
		CLMP
		FSTL1
		LOC105371921
		SMARCD3
		A4GNT
		LINC01201
		BBOX1
		XDH
		EDN1
		AEN
		KCNG1
		DECR1
		SALL1
		OR2K2
		PXYLP1
		CXCL3
		MIRLET7G
		LOC101928674
		TMC4
		BSN-AS2
		LOC101928894
		LINC01279
		LINC00864
		CCNI
		KLHL14
		ADAM21P1
		TBX10
		UTY
		CENPQ
		LOC105377805
		ZAR1L
		LOC283856
		KBTBD8
		ERG
		ARID3C
		SEMA4D
		AGPAT1
		NOSTRIN
		FER1L5
		LOC105376335
		SLC25A52
		MIR550A3
		LOC105375106
		EVC
		HERC2P2
		SORL1
		FIBCD1
		SYN3
		LINC00698
		HEIH
		WDR34
		C20orf27
		SUGCT
		HMX1
		PCAT19
		LHB
		TAOK3
		CMPK2
		BRCA1
		SLC12A4
		TMC3-AS1
		CDC25B
		BMP3
		CRYGC
		MIR611
		POU3F1
		SLCO2B1
		LOC105371910
		LINC02249
		TEK
		FAAHP1
		NUTM2G
		AP1S2
		MIR6746
		RFPL2
		SEL1L3
		IPW
		GDPD5
		SMIM35
		PDCD4
		MARCOL
		RNF223
		LGI2
		SNORD115-26
		LTBP4
		DCAF4L1
		SHROOM1
		KCNC1
		CCL19
		BECN2
		GBP7
		VWA5A
		STK17A
		ABR
		SIAH3
		CD38
		CNGA3
		RIMBP3B
		NEFH
		PGBD5
		ZNF257
		ROR2
		FOXM1
		LOC728026
		TNNT3
		C7orf33
		AP4B1-AS1
		MIR181B2
		KCNIP2-AS1
		EPB42
		HIST1H2AD
		CHST15
		CDK1
		P2RX3
		LOC101927178
		CD82
		PIRT
		VAX2
		SNORA2A
		RUVBL1-AS1
		CPEB3
		BIN3-IT1
		MMP16
		CAMTA1
		ORC1
		C3orf56
		OGFR-AS1
		BDKRB1
		COL18A1
		PDZD3
		CDCA4
		LINC02015
		MIR1200
		LOC101926913
		EMX2
		PWP2
		MMP15
		ELAC2
		NPR1
		LOC101929526
		RALY-AS1
		TFR2
		RUNDC3A-AS1
		SPX
		RAG1
		FLJ33534
		LOC654342
		LOC100996318
		GRIK2
		IGSF11
		MRLN
		USP46-AS1
		PPBP
		DNAH17-AS1
		TDRG1
		LAMB4
		EML3
		LOC101927765
		FAM24A
		CGA
		LRRC10
		GNG12
		TMEM125
		CTC-338M12.4
		CD53
		TFAP2B
		FAM46D
		FAM205BP
		LOC100129617
		PIN1P1
		PCCB
		UNG
		PRSS56
		MIR6509
		GSTP1
		ARHGAP15
		LTBR
		MYORG
		PACERR
		FAM218A
		NAMA
		SLC39A5
		SMTNL2
		ADRA1A
		LINC01828
		C19orf67
		LOC439933
		LINC00486
		C2orf92
		FAM221B
		KRT15
		SNORA78
		GFI1
		GATA1
		TTTY14
		LPIN3
		SPATA19
		IRX3
		XCR1
		ELFN1
		CYSTM1
		MIR6889
		FOXCUT
		LINC00475
		LMO4
		KLKB1
		CHL1-AS1
		HP
		BTK
		KRCC1
		SYTL5
		OLFML2A
		HAPLN4
		PTGES3L-AARSD1
		PRSS46P
		GRIK1-AS1
		ABCC6P1
		DCX
		ACOT2
		PLSCR4
		HIST1H4I
		PPARGC1A
		MANF
		PRSS22
		CYP3A5
		PITX1
		MIR452
		CELSR3
		LOC101928911
		FETUB
		CYP17A1-AS1
		ADAMTS9-AS1
		DEUP1
		SEMA3G
		BCORP1
		IL23A
		C5
		SLC2A10
		MTRNR2L8
		FST
		TGFB2-AS1
		PSD2
		PAWR
		ARHGEF26
		SNORD91A
		PREX2
		CXCR2P1
		LOC101929229
		PCDH9-AS4
		LOC105375107
		PFN1P2
		TANC2
		METTL7B
		LOC101930010
		PGM1
		ADAMTS19-AS1
		SNCAIP
		LINC01301
		SNORD116-7
		DCT
		UPK1B
		LOC101928371
		HIST1H4L
		NTN4
		CNTNAP3B
		LOC101928093
		CD177
		JAK2
		RNU6-2
		ZNF264
		HERC6
		USP9Y
		CASP1
		LINC01619
		MYCL
		ENKUR
		PLA2G4C
		DAND5
		CASC10
		AQP11
		ZBED6CL
		CCDC60
		ZDHHC22
		RAB11FIP4
		GLIPR2
		SNAR-B1
		B3GALT5-AS1
		EHD2
		UBE2Q2P2
		NCF1
		C6orf52
		HOXA5
		FAM41C
		MIR221
		IL20RA
		GCM1
		CACNG2
		UTS2R
		FPGT-TNNI3K
		LINC01907
		LOC105369660
		LOC100506271
		LOC101927987
		MIR4783
		NEURL3
		CLDN10
		SNORD115-14
		HPCAL4
		MIR138-2
		TRAIP
		LOC284412
		SEMA3B-AS1
		CACNA2D3-AS1
		MIR4750
		CMKLR1
		LINC00575
		MCM5
		MEGF11
		SDK2
		DICER1-AS1
		KCNK7
		LOC100130476
		SNORD116-21
		SPATS2L
		PABPC5-AS1
		ESRRB
		PRCD
		KLRC4
		RBP7
		CPNE9
		RNF43
		HOTAIRM1
		PLAC8L1
		HS3ST5
		EPB41L3
		WSB1
		CDKN2B
		LOC102723582
		MIR943
		MAP6
		DDIT4L
		LOC285043
		OR2L13
		MIR3127
		MME
		TEX26
		NR4A3
		MBL1P
		CPO
		GAS1RR
		CCNA2
		MALL
		AGAP12P
		DACT3-AS1
		LINC01600
		NXPE2
		NLRP9
		VAV3-AS1
		LINC00908
		RAVER1
		SLC30A2
		TSTD1
		AUH
		SLC25A39
		LOC101927859
		PSRC1
		FOXO1
		LINC01949
		LOC100996437
		C9orf135
		PPP1R17
		LOC285593
		AMPD3
		ADCYAP1R1
		GLTPD2
		CDH20
		MAGI2-AS3
		LOC101928118
		CBX2
		ABI3
		LOC102724511
		ZBTB46-AS1
		MIR6867
		LINC01700
		CRTAP
		LOC148696
		DPP6
		PRELID2
		SNORA68
		LOC101928590
		MMP24
		GRID1
		MIR1251
		HMBS
		FAM13A
		MRO
		CCDC129
		GADD45B
		PWAR1
		PLPPR5
		KLHDC1
		MINOS1P1
		ARHGAP8
		TCTN3
		RAD21L1
		LOC105378951
		ZNF571-AS1
		KRTAP5-11
		LOC105371184
		FLJ34503
		PRSS42
		LOC101928739
		ADGRF5
		CABP7
		HORMAD2
		ACSS3
		SCARNA22
		LGALS2
		DNAJB13
		HIST1H4B
		TRIM77
		CACNA1C
		LOC103091866
		HES2
		LOC100507747
		NRN1L
		CYP4F24P
		2019-09-05
		ASB4
		SNORA23
		ALDH1L1
		CFAP47
		LINC01554
		LINC01139
		MIR5685
		PRKN
		KRT9
		HTR1A
		NLGN4X
		LOC399715
		FSD2
		OR6B2
		UNCX
		F2RL2
		EXOC3L4
		ZDHHC1
		IMPG2
		BATF2
		HTR4
		EMB
		CBWD1
		LPAR3
		AXL
		LMNB1
		SNORD9
		LOC102723885
		LINC02268
		SHE
		IFIT1B
		CSNK1E
		LINC01587
		SPDYE18
		AKR1E2
		LOC101927914
		LINC01862
		PTGER2
		SLC5A7
		ESAM
		LOC101929532
		NPIPB15
		IFT172
		GFOD1
		LINC00595
		PKN3
		NCOR1P1
		MFGE8
		ENTHD1
		PPEF1-AS1
		LCA10
		TSKU
		PDLIM1
		KRTCAP3
		KC6
		TNK1
		C19orf18
		APOC1P1
		ITGAD
		ARL17B
		PAX6
		SCG2
		PKD1P1
		NLK
		PCDH20
		KCNK9
		ITGBL1
		NETO1
		EFHD2
		MIR4656
		CLDN3
		MIR6717
		LOC653786
		ZSCAN5B
		CPXM1
		CDHR4
		LOC101928733
		SNORD50A
		LOC100270746
		LOC102724404
		MAPKAPK3
		PLGLB2
		AFAP1
		PRKD2
		ZFP36L1
		CYSLTR1
		NKX3-1
		HIST1H2AJ
		CCNB2
		GALP
		TIGD4
		RORA-AS1
		LOC100506321
		TMEM196
		ERBB2
[truncated: 7,549 more rows]
