# Supplementary material for: The fusiform gyrus exhibits an epigenetic signature for Alzheimer’s disease
Source: Clin Epigenetics. 2020 Aug 27;12:129. doi: 10.1186/s13148-020-00916-3 (PMC7457273; doi:10.1186/s13148-020-00916-3)
Supplement: Supplementary file 5 — Additional file 5: Table S4. ST4_common_up_down_expressed_genes_in_FUS_and_AD-Ns.xlsx. [file 13148_2020_916_MOESM5_ESM.xlsx]

## Sheet: co-up_PSEN2-N_FUS
SYMBOL	REFSEQ	PSEN2_DN_RPKM	WT_DN_RPKM	logFC_N	logFC_FUS	AveExpr
ACAN	NM_001135	0.0962358	0	0.132558	0.850661	0.996051
ACTN3	NM_001104	0.114986	0.0491646	0.0877847	0.839887	-2.79282
ADAM12	NM_001288973	1.06073	0.329843	0.631897	0.715401	1.84842
ADAMTSL3	NM_001301110	0.264633	0.0569396	0.258826	1.15749	1.81249
ADARB2	NM_018702	6.43592	0.470349	2.33835	0.828365	5.84501
ADGRD1	NM_001330497	0.458249	0.156747	0.334164	0.631278	2.61612
ADRA2B	NM_000682	0.0568108	0.0194325	0.0519509	1.09197	0.658197
ANGPT1	NM_001146	1.42742	0.573827	0.625145	0.681025	1.99501
ANO4	NM_001286615	1.47496	0.524701	0.698881	1.13401	2.41309
APOBR	NM_018690	0.0841725	0.0259125	0.0796866	0.812752	1.38956
APOC4	NR_037932	0.0174512	0	0.0249596	1.08809	-4.78935
AREG	NM_001657	0.0500285	0	0.0704286	0.975217	-4.32587
ASPA	NM_000049	0.0569629	0	0.0799247	0.85175	4.12813
AZGP1	NM_001185	0.0504636	0	0.0710261	1.13367	3.67974
B3GNT3	NM_014256	0.0563329	0	0.0790645	0.908493	-5.90145
BCAR4	NR_024049	0.0971635	0	0.133779	0.756483	-4.68617
BCL2A1	NM_001114735	0.0338475	0	0.0480234	1.11615	-0.353538
BMP2	NM_001200	1.10465	0.534524	0.455792	0.68998	1.57084
BNC1	NM_001301206	0.0852289	0	0.117999	1.93276	-4.21628
BOK	NM_032515	9.31054	1.63461	1.96846	0.890652	5.94614
C10orf90	NM_001004298	0.00964224	0	0.0138442	0.975119	4.02864
C15orf48	NM_032413	0.301431	0.0343688	0.331348	1.09895	-5.09785
C15orf62	NM_001130448	3.75735	1.4212	0.974434	0.745346	1.11027
C1QTNF1	NM_030968	1.31942	0.190162	0.96261	0.656863	3.36018
C1QTNF3	NR_037951	0.061857	0.0272038	0.047867	0.701251	-5.08023
C5AR1	NM_001736	0.195577	0.080278	0.146305	0.715664	2.09963
C9orf139	NM_207511	0.343027	0.0772689	0.31811	0.949893	-0.473608
CACTIN	NM_001012712	0.183534	0.068486	0.147533	0.993276	-2.22699
CAPN13	NM_144575	0.0146012	0	0.0209128	0.711211	1.00474
CAPN3	NM_000070	1.00235	0.187827	0.753367	0.841102	6.14768
CARD11	NM_001324281	0.021293	0	0.0303968	0.847887	1.62668
CCDC160	NM_001101357	1.1932	0.360126	0.6893	0.637675	1.15999
CCDC54	NM_032600	0.0493326	0	0.0694721	1.47253	-3.21429
CCNI2	NM_001039780	0.990958	0.439735	0.467659	0.756713	2.53954
CD300E	NM_181449	0.0452741	0.00929175	0.050538	1.33023	-2.11437
CD3E	NM_000733	0.042192	0	0.059621	1.20189	-2.34355
CD48	NM_001256030	0.0319822	0	0.0454181	0.83643	-1.5025
CD68	NM_001040059	4.60888	1.42943	1.20709	0.626043	4.08862
CD96	NM_001318889	0.0047746	0	0.0068719	1.08326	-2.71426
CDCP1	NM_022842	0.0203722	0	0.0290956	0.653171	0.0622632
CEP295NL	NM_001243540	0.0565425	0.0145055	0.058574	1.38912	-1.53474
CGN	NM_020770	3.85999	1.711	0.842129	0.706038	2.99342
CHN2	NM_001039936	32.1534	3.36694	2.92446	0.671133	5.18381
CHST9	NM_001243848	0.584164	0.0957883	0.531752	0.585224	0.740723
CILP	NM_003613	1.10728	0.483824	0.506061	0.675407	-1.00382
CLCA4	NM_012128	0.0295539	0	0.0420194	1.18813	3.48826
CLEC5A	NM_001301167	0.045146	0.00926547	0.0503988	1.36202	1.02479
CNDP1	NM_032649	0.508252	0.149015	0.39248	1.19329	5.886
CNTNAP4	NM_001322178	3.72921	1.5994	0.863419	0.808145	5.92277
COBL	NM_001287436	0.551596	0.224806	0.341199	0.747913	7.49385
COL14A1	NM_021110	0.124518	0.00387202	0.163732	0.790511	0.952377
COL8A1	NM_001850	0.0722832	0.0105964	0.0854791	1.42011	-1.11487
CPQ	NM_016134	0.113723	0.0129665	0.136804	0.81203	4.40178
CPT1B	NM_001145134	0.252757	0.114123	0.169198	0.753455	-2.37148
CPVL	NM_001348052	2.427	0.245774	1.4599	0.750556	2.23199
CR1	NM_000573	0.0472769	0	0.0666429	1.43419	0.523171
CRP	NM_000567	0.0470539	0	0.0663357	0.958109	-4.89894
CST7	NM_003650	0.137283	0	0.185591	1.50622	-1.60507
CXADRP2	NR_024387	0.180475	0.0396851	0.18322	1.06292	-4.909
CXCL8	NM_000584	0.0374407	0	0.0530289	1.15733	0.0510181
CYP19A1	NM_000103	0.0278276	0	0.0395982	1.66687	-3.07299
DDX11L2	NR_024004	0.429269	0.0142097	0.494921	0.661285	1.10678
DIO3	NM_001362	47.5584	0.623281	4.90274	0.86763	-0.33369
DIO3OS	NR_002770	0.600661	0.0189655	0.651563	1.0094	-1.10647
DMRT2	NM_001130865	0.089254	0.0305298	0.0799541	0.792097	1.18554
DNAJC22	NM_001304944	0.261567	0.0362718	0.283814	0.774136	0.829648
DYSF	NM_001130455	0.0656247	0.0252532	0.0557192	0.694179	5.28632
EGLN2	NM_017555	0.269921	0.0276985	0.305322	0.952878	-3.97952
EMILIN2	NM_032048	0.085926	0.0339133	0.0708107	0.676413	1.48471
EPN2	NR_048576	0.321864	0	0.402574	0.637595	-1.46585
F10	NM_000504	1.20525	0.341181	0.717435	0.670309	-0.24816
FAM13C	NM_001001971	10.6881	5.27986	0.896237	0.645136	3.96069
FAM19A4	NM_001005527	0.320017	0.0285557	0.359937	0.802029	1.29353
FAM222A	NM_032829	15.418	2.77657	2.12013	0.801229	4.17013
FAM222A	NM_032897	0.294177	0.0377344	0.318598	0.618405	-1.72862
FAM83E	NM_017708	0.162702	0	0.217481	0.984638	-4.26006
FBXL19	NM_175901	1.7288	0.85386	0.557735	0.889833	1.16155
FGD2	NM_173558	0.0257363	0	0.0366599	0.739687	2.92327
FHDC1	NM_033393	3.93419	0.534448	1.68509	0.71359	1.36822
FMO2	NM_001301347	0.0120355	0	0.0172599	1.09109	1.032
FNDC7	NM_001144937	0.049168	0	0.0692457	0.832675	-2.14726
FOXD4	NM_207305	1.91188	0.464269	0.991771	0.718775	-0.675652
FRMD8P1	NR_033742	0.0709294	0	0.0988633	0.820608	-2.6212
FZD5	NM_003468	19.3143	1.39217	3.0861	0.750105	2.4089
GABRQ	NM_018558	1.74099	0.496264	0.873334	1.15311	-1.83093
GABRR1	NM_001256703	0.00909869	0	0.0130673	0.75107	-5.56803
GBP3	NM_001319179	0.0472303	0.00969323	0.0526617	0.693967	2.43067
GBX1	NM_001098834	5.62827	0	2.72863	0.909721	-4.32064
GFRA3	NM_001496	0.77688	0.27139	0.48294	0.886487	-4.40511
GIPR	NM_000164	2.39011	0.89697	0.837635	1.7248	0.738518
GJA4	NM_002060	0.0906767	0.0372198	0.0725019	1.1278	2.6875
GLI1	NM_001160045	6.6461	0.382268	2.46769	0.605692	0.736212
GLRA1	NM_000171	0.0129854	0	0.0186134	0.722432	-3.94709
GMNC	NM_001146686	0.0176149	0	0.0251917	1.50186	-2.00818
GPRC5A	NM_003979	0.0111954	0	0.0160619	1.71608	-1.78846
GRID1	NR_038986	0.0759234	0.0311641	0.0613015	1.18796	-2.39317
GVINP1	NR_003945	0.0146062	0.0037471	0.0155241	0.8054	-0.751868
GZMH	NM_001270780	0.0307497	0	0.0436941	1.07886	-3.23533
GZMK	NM_002104	0.0305437	0	0.0434057	1.46136	-4.03264
HCAR3	NM_006018	0.059744	0	0.0837158	1.05074	-4.44095
HEPHL1	NM_001098672	0.042908	0.00550385	0.0526933	0.932385	-4.079
HERC2P3	NM_001024682	2.70771	0.0306178	1.84702	1.16449	4.92046
HHIP	NM_022475	4.14742	0.136779	2.1789	1.1379	3.1891
HIC1	NM_001098202	0.699523	0.348659	0.333604	1.04529	1.52986
HIST1H3E	NM_003532	1.65809	0.708949	0.63728	1.34428	-3.42286
HSPA2	NM_021979	2.96136	0.508447	1.39293	0.843906	7.00897
HSPA7	NR_024151	0.0256063	0	0.036477	0.728098	1.74269
IGF2	NM_000612	0.00497168	0	0.00715485	1.57207	-4.0419
IL1R2	NM_001261419	0.011594	0	0.0166303	1.54505	-2.08324
IL2RG	NM_000206	0.312108	0.0854066	0.273651	0.856337	0.335967
IL7R	NM_002185	0.0069297	0	0.00996297	1.20938	-1.26838
INHBA	NM_002192	0.1761	0.015059	0.212448	1.36754	-2.3298
IRAK3	NM_001142523	0.156837	0.00785077	0.198903	0.684048	3.60648
IRF8	NM_002163	1.67864	0	1.4215	0.646402	2.88523
IRS4	NM_003604	2.89778	0.11146	1.81019	0.731532	1.33972
ITGA10	NM_001303040	0.849291	0.0955084	0.755372	1.20495	3.22826
JAML	NM_001098526	0.0846637	0.0124113	0.0994523	1.24183	-1.03328
KCNH8	NM_144633	13.7272	3.19487	1.81179	0.641795	4.89072
KCNJ2	NM_000891	0.198426	0.0523589	0.187514	0.79497	3.90353
KCNK17	NM_001135111	0.0383632	0	0.0543112	1.2851	-4.03695
KLHL32	NM_001286250	1.66962	0.792862	0.574371	0.659947	5.45706
KLHL33	NM_001109997	0.0490546	0	0.0690898	0.785229	-3.16886
LIN28A	NM_024674	0.389634	0.179516	0.236511	0.692511	-5.89906
LINC00304	NM_173617	2.02068	0.131423	1.41674	0.819726	-2.1237
LINC00310	NM_153751	0.158973	0.0362517	0.161472	1.08649	-1.85545
LINC00320	NR_024090	0.0146213	0	0.0209413	0.673195	5.44186
LINC00578	NR_047568	0.0522393	0	0.0734628	1.80692	-3.35783
LINC00861	NR_038446	0.0350942	0.00600209	0.0411288	1.2732	-3.09028
LINC01134	NR_024455	0.114461	0	0.156346	1.75903	-3.78861
LINC01160	NR_034126	0.186293	0	0.24646	0.607659	-0.792483
LINC01206	NR_104146	0.123546	0	0.168059	1.23298	-3.9012
LINC01338	NR_105016	1.91913	0.259125	1.21312	0.824649	0.964916
LINC01561	NM_001012711	0.939203	0.135531	0.772096	0.663407	2.29554
LINC01608	NR_125416	0.0848889	0	0.117547	1.04933	-0.679821
LINC01626	NR_121615	0.0412913	0	0.0583738	0.684777	-5.90912
LINC02393	NR_033987	0.0158011	0	0.0226179	2.08791	-2.10683
LMF1	NR_110945	0.108051	0.0221756	0.116381	0.744984	-0.925305
LOC100130075	NR_073494	0.241348	0.0928736	0.183781	1.31495	-4.05063
LOC100133286	NR_040084	0.104564	0.0268251	0.105287	0.830465	-2.00759
LOC100505795	NR_038072	0.0650397	0	0.0909072	0.739291	-5.5673
LOC100506606	NR_103860	1.01795	0.233658	0.70995	0.62721	-0.16983
LOC101927053	NR_110209	0.0282462	0	0.0401857	1.30558	-3.50689
LOC101927967	NR_110288	0.0944326	0	0.130183	1.30321	-3.45002
LOC101928358	NR_110652	1.90056	0.114723	1.37965	1.22921	0.0763452
LOC101928764	XM_016999509	0.506638	0.0799839	0.480323	0.975972	-1.14479
LOC101929295	NR_110303	0.0331446	0	0.0470421	0.608549	-2.4398
LOC101929895	XM_017010126	1.35026	0.434041	0.712734	1.13126	0.321606
LOC102723385	NR_119379	0.0816323	0	0.11321	0.839527	-2.78128
LOC102724596	NR_110882	1.25705	0.224339	0.882438	1.09756	-0.0741364
LOC105370708	XM_016999531	1.89393	0.209591	1.25851	0.725372	-5.71833
LOC105371930	XM_011508798	0.226907	0	0.295026	0.973277	-5.18271
LOC105373926	XM_011512292	0.0119926	0	0.0171987	1.4592	-2.57007
LOC105374013	XM_011513341	3.16714	1.12906	0.968839	0.748892	0.938094
LOC105376339	XM_011519765	0.157233	0	0.210679	0.754855	-3.4078
LOC105377650	XM_017007608	0.0269011	0	0.0382973	0.972009	-4.62121
LOC283731	NR_027073	11.6304	1.53173	2.3187	0.823513	-0.348539
LOC653653	NR_027408	17.1698	7.99071	1.01504	0.699238	1.60804
LOC728739	NR_037629	0.102631	0	0.14095	0.772469	-3.01948
LRG1	NM_052972	0.107589	0	0.147423	1.04206	-1.30906
LRP2	NM_004525	2.89635	0.410734	1.46568	1.19457	4.92404
LRRC32	NM_001128922	0.203971	0.0405113	0.210508	0.635384	4.53995
LRRC63	NM_001024609	0.101827	0.037997	0.0860958	0.868571	1.30643
MAB21L3	NM_152367	0.0760122	0	0.105694	0.818205	-3.11071
MACC1	NM_182762	0.0313641	0.0143044	0.0240631	1.09831	-3.66833
MFSD6	NM_017694	5.2174	2.5865	0.793734	0.812979	4.28354
MIR1247	NR_031649	22.9999	0.963336	3.61165	1.41047	-3.82106
MIR1254	NR_031655	18.098	7.09095	1.23904	1.15438	-3.55044
MIR302C	NR_029858	1.87754	0	1.52484	0.763115	-5.92356
MIR3177	NR_036138	0.778493	0	0.830655	0.717253	-5.7537
MIR320C1	NR_031565	0.362707	0	0.446475	0.64621	-5.7943
MIR325HG	NR_110400	2.47975	0.373524	1.3411	0.99004	-2.06815
MIR4489	NR_039709	6.69253	0	2.94346	0.946559	-3.30463
MIR4525	NR_039751	0.425576	0	0.511545	0.904522	-4.72147
MIR4534	NR_039759	1.06394	0	1.0454	1.19056	-1.43643
MIR4782	NR_039943	2.8282	0.4146	1.43627	0.780449	-5.77751
MIR548AN	NR_039765	0.769114	0	0.823027	1.13365	-4.64562
MIR6757	NR_106815	1.38775	0	1.25565	1.25449	-3.05807
MIR6758	NR_106816	8.61285	0.519896	2.66099	0.853108	-1.73082
MIR6883	NR_106943	0.409208	0	0.494884	1.51961	-2.80197
MIR7-1	NR_029605	18.2804	8.33723	1.04607	0.655582	-0.183612
MLANA	NM_005511	0.230381	0.085967	0.180125	0.981491	-3.18507
MMP2	NM_001127891	2.67791	1.08013	0.822211	0.766852	1.87336
MMRN1	NM_007351	1.34857	0.18364	0.988551	1.191	0.170026
MTUS1	NM_001001924	8.96077	4.36059	0.893865	0.663539	7.1508
MYBL1	NM_001080416	3.0029	0.855634	1.10913	0.595018	2.58993
NDUFAF4P1	NR_036507	0.0274211	0	0.0390277	0.678019	-6.1781
NEAT1	NR_002802	8.68244	1.35925	2.03705	0.778891	8.28214
NFE2	NM_001136023	0.0574069	0	0.0805306	0.767674	-1.37645
NFKBIZ	NM_001005474	0.737686	0.241924	0.48459	0.790679	2.80447
NIPAL4	NM_001099287	0.0455844	0	0.0643096	0.677697	2.20458
NKX6-1	NM_006168	0.688154	0.0623084	0.668244	1.07824	-0.350174
NKX6-2	NM_177400	39.9996	0.35357	4.92077	0.871368	4.507
NOS3	NM_000603	0.0941193	0.0301819	0.0868709	0.591338	2.3892
NPIPA3	NM_001277323	0.0117325	0	0.0168279	0.962913	-3.79071
NPNT	NM_001033047	4.45114	0.286726	2.08285	0.770436	2.80068
NRIP2	NM_031474	2.59573	1.1701	0.72852	0.793582	3.52415
NTN1	NM_004822	39.3936	4.80577	2.79857	0.636547	2.87664
OIT3	NM_152635	0.133382	0	0.180634	0.959769	-4.9938
OSM	NM_001319108	0.0208752	0	0.0298065	1.10878	-1.88094
OTUD7A	NM_001329907	0.117894	0.0573058	0.0803906	0.864773	-0.521017
OVOL3	NM_001270948	0.0647428	0.0166092	0.0667398	0.913118	-2.24734
P2RX7	NM_002562	0.117779	0.0322297	0.114871	1.42718	5.35857
P2RY10	NM_001324218	0.00892567	0	0.0128199	1.37308	-4.75999
PACRG	NR_028390	0.1196	0.0306824	0.119383	0.931792	0.51104
PCBP2	NR_109828	0.324592	0.111029	0.253652	1.42357	-3.3241
PCDHA3	NM_018906	2.30079	1.09158	0.65822	1.26406	-2.07705
PDK4	NM_002612	0.957546	0.247864	0.649586	0.631392	6.798
PGR	NM_000926	0.0146481	0	0.0209795	0.591973	1.10676
PLA2G1B	NM_000928	0.282462	0	0.358916	0.813478	-5.12518
PLD5	NM_001195811	1.88822	0.417336	1.027	0.73698	2.29199
PLEKHG6	NM_001144856	0.0680378	0.0261818	0.0576763	1.4992	-4.35959
PLPP2	NM_003712	0.700141	0.16905	0.540318	0.876972	4.10519
PRLR	NM_000949	0.367832	0.103413	0.309918	1.03997	-0.575771
PRR26	NM_001012714	0.0919629	0.0145184	0.106129	0.696245	-0.757842
PRR5L	NM_001160167	2.55255	1.08038	0.772006	0.709567	3.28609
PRRG4	NM_024081	0.0392047	0	0.0554798	0.796793	0.981834
PSG8	NR_036584	0.0511237	0	0.0719324	0.725079	1.69425
PTPN22	NM_001193431	0.0290113	0.00595408	0.0326943	0.772691	-1.18531
RAPGEF5	NM_012294	7.44893	1.51035	1.75088	0.615874	7.28721
RGPD8	NM_001164463	0.692109	0.321384	0.356772	0.598138	0.739812
RIPOR3	NM_001290268	0.206855	0.064174	0.181518	1.45999	3.14621
RNF152	NM_173557	9.96875	2.11797	1.81472	0.950964	4.01194
RNU4ATAC	NR_023343	0.491049	0	0.576328	0.830593	-2.4603
RNVU1-7	NR_004426	0.194623	0	0.256556	0.674901	-6.05788
SAMD4A	NM_001161576	6.50496	1.72802	1.45999	0.694304	6.05082
SCARNA27	NR_003703	3.79979	0.779843	1.43122	0.710223	-5.68645
SCIMP	NM_001271842	0.0596416	0	0.0835764	0.638432	0.00248878
SEMA6A	NR_109879	0.924209	0.372583	0.487372	1.22153	-1.44362
2019-09-12	NM_001154458	0.234816	0	0.304296	1.09707	-1.53105
SERTAD4	NM_001354173	10.4652	4.77291	0.989891	0.741978	0.463563
SGMS2	NM_001136257	0.163899	0.0345	0.170032	0.757162	3.02923
SH2D3A	NM_005490	1.52689	0.364881	0.888586	1.0865	-2.72975
SH3BP5	NM_001018009	14.7162	6.04704	1.15716	0.692447	1.6408
SHC4	NM_203349	1.20653	0.555739	0.50418	0.649405	4.36383
SHROOM4	NM_020717	1.18075	0.322453	0.721605	1.04946	4.63178
SIGLEC1	NM_023068	0.103184	0.0235298	0.10812	0.92158	0.746645
SLC45A2	NM_001012509	0.375084	0.0296076	0.417425	0.972638	-4.41723
SLC5A11	NM_001258411	0.0828399	0.0170015	0.0904981	1.09586	4.62455
SLC6A1	NR_046647	2.78738	1.34603	0.690977	0.898612	0.0630515
SLC6A12	NM_001122847	0.107541	0.0441421	0.0850423	1.03833	5.53273
SLCO1A2	NM_005075	0.122037	0.053128	0.0914394	0.702927	7.35214
SLCO3A1	NM_001145044	8.67628	3.45813	1.11801	0.705715	5.45254
SLX4IP	NM_001009608	1.06128	0.515411	0.44383	0.59195	0.98289
SMIM22	NM_001253790	0.796029	0.342554	0.419831	0.610928	-0.940952
SNORA28	NR_002964	0.253319	0	0.325754	1.32315	-4.75597
SNORA29	NR_002965	0.683962	0.233953	0.448572	1.16436	-2.7262
SNORA2B	NR_002951	0.465959	0	0.551845	0.780917	-6.03198
SNORA30	NR_002966	0.247428	0	0.318957	0.633276	-5.84586
SNORA5A	NR_002919	2.85835	0.733286	1.15447	1.49277	-4.07682
SNORA71B	NR_002910	2.11223	0.722502	0.853445	0.776506	-4.66937
SNORD16	NR_002440	2.55346	0.982603	0.841828	1.32709	-4.49245
SNORD19	NR_003047	2.93984	1.2929	0.780963	1.07055	-4.35073
SNORD32A	NR_000021	5.8387	2.79602	0.849233	0.987687	-2.52326
SNORD62A	NR_002914	2.59799	0.761708	1.03022	0.873715	-5.88092
SOX2	NR_004053	36.7848	17.3146	1.04481	0.721136	7.81908
SPATA46	NM_182581	3.77755	1.00177	1.255	1.52178	-2.94978
SPINK13	NM_001040129	0.501662	0	0.58656	1.14164	-4.60007
SPOCK3	NM_001040159	3.23707	1.41086	0.813518	0.977857	6.64673
SRPK3	NM_001170760	0.749329	0.327207	0.398408	0.697455	2.19348
ST3GAL5	NR_110569	0.0286005	0	0.0406828	0.685738	-0.713003
ST7	NR_002331	0.066358	0	0.0926919	0.870223	-4.07719
STARD8	NM_001142503	0.636387	0.164845	0.490376	0.624846	3.46685
STAT5A	NM_001288718	0.547372	0.102126	0.489531	0.602781	3.3341
STPG4	NM_001163561	0.120497	0	0.164138	0.873452	-4.18591
TACR3	NM_001059	0.145662	0.0373684	0.143253	1.75708	-3.81582
TBC1D2	NM_001267571	1.99398	0.72188	0.79808	0.672215	3.88373
TBX15	NM_001330677	0.103105	0.0151146	0.119927	0.971643	0.495128
TBXAS1	NM_001061	0.435358	0.206829	0.25019	0.610142	2.89022
TIAF1	NM_004740	0.550051	0.094074	0.502605	0.848391	1.76177
TLE4	NM_001282748	41.2971	11.8283	1.72123	0.585672	5.84905
TLR2	NM_001318787	0.0940028	0.0438466	0.0677067	0.816572	3.28258
TMC8	NM_152468	0.47091	0.0930999	0.428284	0.867218	3.1633
TMCC3	NM_001301036	3.9362	0.450588	1.76676	0.75753	4.92403
TMEM200B	NM_001003682	0.309552	0.150002	0.187436	0.886168	-0.0646674
TMEM235	NM_001145529	0.0225332	0	0.0321476	0.818474	4.62395
TMEM71	NM_001145153	0.0839953	0	0.116359	0.808135	-0.209483
TMTC2	NM_001320321	22.6261	7.55718	1.46518	0.765185	5.29384
TNFRSF6B	NM_003823	0.165809	0	0.221331	0.698443	-3.63031
TNR	NM_001328635	6.59199	1.83514	1.42106	0.907977	3.44294
TSACC	NM_001304817	0.18619	0.0272945	0.207485	0.822579	-1.52841
TTLL7	NM_001350214	12.1131	5.01758	1.12376	1.218	5.41169
UBE2F	NR_037904	0.0536982	0	0.0754617	0.80584	-5.42188
UCKL1	NR_027287	1.32285	0.321022	0.814241	1.11652	-0.0504685
VCAN	NM_001126336	172.769	50.8343	1.74519	0.826102	6.28328
VHLL	NM_001004319	0.0944326	0	0.130183	1.38596	-4.42189
WDFY4	NM_020945	0.0101071	0	0.0145083	0.658996	2.1558
WWTR1	NM_001168278	5.08569	1.86974	1.0845	0.642856	5.11697
ZIC1	NM_003412	40.6559	16.3172	1.26631	0.797657	3.55529
ZIC4	NM_001168378	2.58026	1.2544	0.667319	0.784626	2.03942
ZNF208	NM_001329971	2.34961	0.104517	1.60058	0.628874	1.55102
ZNF300	NM_001172831	38.9409	15.8272	1.24707	0.704916	2.40513
ZNF32	NR_047558	2.85677	1.15813	0.837609	0.639383	-0.22725

## Sheet: co-down_PSEN2-N_FUS
SYMBOL	REFSEQ	PSEN2_DN_RPKM	WT_DN_RPKM	logFC_N	logFC_FUS	AveExpr
ABRACL	NM_021243	20.3219	50.7775	-1.27999	-0.836347	2.77232
ACOXL	NM_001105516	0.112547	0.330306	-0.257892	-0.597772	0.541759
ACOXL-AS1	NR_122074	0.00993718	0.0713804	-0.0852053	-1.01006	-2.96801
ACR	NM_001097	0.209682	0.59769	-0.40136	-1.0405	-2.77831
ACSM6	NM_207321	0	0.0631087	-0.0882891	-1.03443	-5.58521
ADAD2	NM_001145400	0	0.0776454	-0.107883	-1.05161	-1.12436
ADAMTS3	NM_014243	1.70393	4.64709	-1.06245	-1.12246	1.23249
ADCYAP1	NM_001099733	0.786746	1.84037	-0.668745	-1.7713	1.98885
ADTRP	NM_001143948	0	0.00852177	-0.0122422	-0.93432	0.967204
AGBL1	NM_152336	0.0041377	0.0127379	-0.0123037	-1.49564	-2.55768
AHRR	NM_001242412	1.39265	3.10698	-0.779466	-0.720459	1.59374
AIPL1	NM_001033054	0	0.0546802	-0.0768056	-1.29564	-4.46646
AKAIN1	NM_001145194	0.0313538	0.461165	-0.502579	-1.10312	-1.54339
ARHGEF28	NM_001080479	0.141485	0.358432	-0.25103	-0.621109	2.70809
ARL4D	NM_001661	12.1762	39.3648	-1.61516	-0.854457	1.88664
ARL5C	NM_001143968	0	0.0696141	-0.0970904	-1.51426	-3.53258
ASS1	NM_000050	1.32804	9.41564	-2.16156	-0.588925	4.33348
BAALC	NM_198099	0.0643512	0.330176	-0.321642	-0.921136	-0.300731
BDNF	NM_001143805	0.0956296	0.290622	-0.236306	-1.13367	1.56235
BHLHE22	NM_152414	0.018792	61.1294	-5.93035	-1.05088	2.995
BRDT	NM_001242805	0	0.0485116	-0.0683428	-0.795374	-1.21768
C18orf65	NM_001272093	0.276748	0.915076	-0.584929	-0.606768	-1.49331
C1orf115	NM_024709	1.05248	15.6714	-3.02193	-0.700511	6.19716
C1orf61	NM_001320453	7.89442	160.717	-4.18443	-0.596562	7.60412
C1orf94	NM_001134734	0.0872082	0.298301	-0.255996	-1.11657	-2.00945
C1QTNF9B	NM_001007537	0.069267	0.184807	-0.14803	-1.87844	-1.41395
C20orf166	NM_152757	0.0530497	0.117949	-0.0862804	-1.04774	-1.61026
C21orf33	NM_001320383	0.103679	3.02456	-1.86651	-2.2651	-2.06265
C3orf67	NR_110820	0.0579541	0.223015	-0.209165	-1.44182	-1.39116
C6orf141	NM_001145652	0.143826	0.408708	-0.300506	-1.74659	-1.09904
C6orf223	NM_001171992	0.148987	2.84187	-1.74145	-1.14592	-2.42101
CA12	NM_001218	5.41449	16.7152	-1.46558	-1.01789	2.00431
CACNA2D1	NM_000722	3.31862	10.7247	-1.4409	-0.600961	5.90857
CACNG1	NM_000727	0.701233	1.48879	-0.548864	-0.834614	-2.62832
CALB2	NM_001740	3.433	146.376	-5.05507	-0.602693	3.67937
CALHM1	NM_001001412	0	0.0643065	-0.0899136	-1.28003	-0.618752
CAP2	NM_006366	6.20846	29.9976	-2.1044	-0.893915	5.94143
CAPN8	NM_001143962	0	0.0944681	-0.13023	-1.29665	-1.93096
CARTPT	NM_004291	0	27.0618	-4.81054	-1.65993	1.90663
CATSPER1	NM_053054	0	0.100049	-0.137567	-0.87415	-3.86381
CCDC144NL	NR_104185	0	2.75699	-1.90958	-0.612588	-1.15078
CCIN	NM_005893	0	0.0505714	-0.0711742	-1.41224	-3.74744
CCK	NM_000729	0	0.0405866	-0.0573971	-0.873683	5.84343
CCKBR	NM_001318029	1.27038	2.68245	-0.697733	-0.848813	2.9122
CCL28	NM_001301873	0	0.0150418	-0.0215391	-0.719191	0.67591
CDRT15P2	NR_033865	0	0.114723	-0.156685	-1.23371	-5.31942
CETN4P	NR_024041	0.202978	1.30181	-0.936156	-0.986192	-0.53964
CGB7	NM_033142	0.116596	0.299118	-0.218425	-1.27774	-4.48151
CHRM1	NM_000738	0.0560559	3.00268	-1.92228	-0.700816	4.32
CHRND	NM_000751	0	0.0442166	-0.062421	-0.934146	-3.97548
CILP2	NM_153221	0.410475	1.38065	-0.755176	-1.04903	-1.89626
CLEC4F	NM_001258027	0.0169372	0.0608315	-0.0609649	-1.78196	-3.9554
CLEC4G	NM_001244856	0.0234693	0.0963336	-0.0992191	-0.66426	0.199767
CLEC4GP1	NR_002931	0.0329904	0.169268	-0.178779	-0.924009	1.30046
COL17A1	NM_000494	0	0.0233536	-0.0333047	-0.730392	-0.776659
COL2A1	NM_001844	6.22275	37.6627	-2.42032	-1.18255	-2.62009
CPNE4	NM_001289112	1.4366	5.802	-1.48109	-0.826989	3.86049
CRYGD	NM_006891	0.767482	1.80677	-0.667213	-0.694977	-2.16163
CRYM	NM_001014444	0.458069	2.16225	-1.11689	-1.50271	4.70411
CYP24A1	NM_000782	0	0.0380191	-0.0538329	-1.1758	-2.52069
CYP26B1	NM_001277742	1.37873	3.19361	-0.818004	-0.729735	3.40274
CYP2C18	NM_000772	0	0.090088	-0.124445	-1.44852	-4.37467
CYP4F2	NM_001082	0	0.136132	-0.184131	-1.71579	-3.69323
CYTOR	NR_024204	0	0.375691	-0.460156	-0.876183	1.14021
DBH	NM_000787	0.0231291	0.29668	-0.341834	-0.596846	-0.0819612
DEFB135	NM_001033017	0	0.279944	-0.35608	-0.751189	-6.06867
DEPDC1	NR_110671	0	0.0262658	-0.0374044	-1.57416	-5.42784
DGKB	NM_001350705	0.24697	1.52773	-1.01942	-0.933455	4.43259
DKFZp779M0652	NM_199137	0	0.20187	-0.265281	-0.804944	-0.139953
DMGDH	NM_013391	0.12188	0.34578	-0.262524	-0.617174	1.15068
DRAIC	NR_026979	0.0561611	0.134472	-0.103191	-0.606983	-0.341167
DRGX	NM_001080520	0	0.0623677	-0.0872832	-2.04982	-1.84125
ELOVL3	NM_152310	0	0.348088	-0.430915	-1.39965	-1.34546
EPDR1	NM_001242946	1.78751	10.0466	-1.98655	-0.605457	5.35949
EPHA6	NM_001080448	0.38357	2.20685	-1.21276	-0.825489	0.0194022
EPHX4	NM_173567	0.530864	1.1803	-0.510183	-1.06298	2.43166
ERFE	NM_001291832	0.418094	2.02098	-1.09106	-0.801197	0.435084
ETNPPL	NM_001146590	0.0115982	0.0238034	-0.0173023	-0.670075	7.08759
EWSAT1	NM_173610	0.214725	0.712876	-0.495791	-0.911117	-1.79784
FAM163B	NM_001080515	0.488349	1.42508	-0.704321	-0.682951	5.69134
FAM238C	NR_026795	0.370322	1.23956	-0.708703	-0.664692	2.20641
FAM86B3P	NR_024361	0.825471	1.68131	-0.554668	-1.03063	-0.39568
FAM95B1	NR_026759	0	0.0849084	-0.117573	-0.935377	-5.3463
FCN2	NM_004108	0	0.0196658	-0.0280964	-1.37697	-3.13356
FER1L6	NM_182525	0	0.0936883	-0.129202	-0.924714	-1.71136
FLJ31104	NR_102755	0.237051	0.558053	-0.332839	-0.71164	-1.35168
FOSB	NM_001114171	0.0253587	0.0520446	-0.0370671	-0.627374	1.48958
FRMD6	NR_037676	0.0859171	0.440827	-0.407983	-0.631559	-1.29749
FRMPD2	NM_001017929	0.00693874	0.135286	-0.17308	-0.727989	1.10351
FSHR	NM_000145	0	0.00886545	-0.0127338	-1.10525	-4.23996
FSTL5	NM_001128427	2.85845	19.984	-2.4432	-0.947271	2.75927
FUT3	NM_000149	0.163983	1.2861	-0.973816	-1.45032	-3.00895
GCNT1	NM_001097633	0.0231526	0.698499	-0.731239	-0.678826	1.80176
GDF10	NM_004962	0.0721044	0.86323	-0.797361	-0.867456	2.12312
GFY	NM_001195256	0.191605	0.507932	-0.339665	-1.43112	-2.87915
GGT2	NM_001351304	0.00689527	0.0283028	-0.0303515	-1.00105	-5.35559
GJB6	NM_001110219	0.0381797	0.091417	-0.0721463	-0.740508	5.54513
GPR158	NR_027333	0.0131189	0.0269243	-0.0195264	-1.1402	-3.40207
GREM2	NM_022469	1.51553	3.34293	-0.787805	-0.901996	1.3421
GRM1	NM_000838	1.38251	4.94711	-1.3197	-0.617582	3.58315
GSTM5	NM_000851	0	0.239222	-0.309434	-0.826222	5.06959
GUCY1B3	NM_000857	6.23389	13.8386	-1.03651	-0.641737	5.82867
H2BFM	NM_001164416	0	0.051124	-0.0719328	-1.00575	-5.21294
HBE1	NM_005330	0	0.0341537	-0.0484507	-1.65112	-3.83193
HBG2	NM_000184	0	0.224723	-0.292456	-1.14351	-4.22635
HECW1	NM_001287059	7.56535	15.7673	-0.969065	-0.647918	3.06272
HHLA2	NM_001282556	0	0.0354762	-0.0502944	-0.81329	-2.55278
HIPK4	NM_144685	0.0127929	0.131276	-0.159612	-0.735438	1.56042
HKDC1	NM_025130	0.0524232	0.23055	-0.225588	-0.762166	-0.121657
HPCA	NM_002143	6.09973	17.8221	-1.40659	-0.773624	5.5773
HSD52	NR_027120	0	0.0314031	-0.0446083	-1.02144	-4.51158
HSPB3	NM_006308	0	0.0835547	-0.115772	-1.92004	0.110341
ICAM5	NM_003259	0.872196	4.82671	-1.63795	-0.639555	3.84605
IGFN1	NM_001164586	0	0.00549047	-0.00789941	-1.58008	0.664176
IL12A	NR_108088	0.0131621	0.0540263	-0.0570457	-0.960211	-1.78893
IL33	NM_001199640	1.42079	7.40286	-1.7954	-0.720621	3.77617
INSL3	NM_001265587	0.0354647	0.218356	-0.234658	-0.859861	-2.29569
IQCF4	NR_038213	0.0330075	0.237098	-0.260109	-1.33931	-3.86301
KCNV1	NM_014379	0.0324985	0.281084	-0.311225	-1.22964	3.66908
KIF12	NM_138424	0.343207	1.3326	-0.796258	-0.83129	0.453535
KMO	NM_003679	0.011373	0.0233411	-0.016972	-0.80054	-0.491114
KRT86	NM_001320198	0	0.013223	-0.0189518	-0.726548	-1.8562
LCN15	NM_203347	0.0344317	0.141331	-0.141879	-0.719998	0.0445571
LINC00244	NR_024119	0	0.107213	-0.146932	-1.02386	-3.91789
LINC00333	NR_046871	0	0.0403367	-0.0570506	-0.65214	-6.23348
LINC00377	NR_125770	0	0.0706654	-0.0985077	-0.937575	-4.1599
LINC00471	NM_173513	0.497944	1.14969	-0.521146	-0.963744	-1.14171
LINC00501	NR_047465	0.0309435	0.0635064	-0.0448634	-1.52626	-3.77039
LINC00570	NR_047499	0	0.0492533	-0.069363	-1.53915	-3.95626
LINC00642	NR_033986	0	0.27718	-0.352962	-1.29196	-2.46726
LINC00839	NM_032770	0.0276828	0.355089	-0.398993	-0.641314	2.37921
LINC00896	NM_152508	0	0.0296949	-0.0422169	-1.00952	-3.97055
LINC01260	NM_024049	0.662089	1.95332	-0.829338	-0.637906	1.52714
LINC01270	NM_001025463	0	0.0287563	-0.0409013	-0.897047	-1.62913
LINC01532	NR_040036	0	0.0504416	-0.070996	-0.674087	0.762236
LINC01537	NR_126364	0.0782629	0.655872	-0.618882	-0.86741	0.109518
LINC01585	NR_120371	0	0.0255487	-0.036396	-0.816901	-3.7595
LINC01844	NR_110558	0	0.0880468	-0.121741	-0.847657	-1.66862
LINC02352	NR_135834	0	0.126029	-0.171243	-1.0823	-5.48122
LINC02395	NR_110048	0.0202206	0.0414994	-0.0297809	-1.11895	-3.86926
LINC02568	NR_120375	0	0.35365	-0.436855	-1.49796	-4.77888
LINCR	NR_120604	1.40557	4.80784	-1.27162	-0.812886	-1.19656
LMO7	NM_001306080	1.55305	3.89116	-0.937958	-0.600335	4.92821
LOC100129935	NR_026870	0.0348642	0.0715531	-0.0502618	-0.673012	-6.11849
LOC100132004	XR_001746457	0	0.0478152	-0.0673843	-1.01589	-5.61029
LOC100505588	NR_135129	0.725414	12.392	-2.95636	-0.868549	1.08915
LOC100505938	NR_125740	0	0.0305251	-0.0433796	-0.856975	-2.73137
LOC100506476	NR_109995	1.07043	2.52974	-0.769631	-0.905213	0.248637
LOC100507387	NR_038402	0	0.304841	-0.383874	-1.01175	2.03607
LOC101927278	NR_134451	0.127673	0.393041	-0.304889	-0.70959	-2.01581
LOC101928322	NR_120637	0.948066	2.27004	-0.747266	-1.03177	-0.828103
LOC101928994	NR_120648	0	0.0338887	-0.0480809	-1.13484	-4.59029
LOC101929224	NR_110787	0	0.712031	-0.775709	-1.01253	-0.943255
LOC102724183	XR_001734729	0	0.0625364	-0.0875122	-1.32847	-2.92197
LOC102724719	NR_120678	0.0759957	0.155969	-0.10343	-1.15755	-4.61653
LOC105369205	XM_011508736	0.0355754	6.78286	-2.90987	-1.03282	-0.927036
LOC105376906	XM_017027549	0	0.386367	-0.47131	-1.59394	-5.11271
LOC284395	NR_040029	0.0865327	0.710376	-0.654582	-0.983528	0.443783
LOC284578	NR_027086	0.0405225	0.0970266	-0.0762904	-0.840479	2.12378
LOC401463	NR_015374	0.0236256	0.0606096	-0.0512055	-1.59196	-2.9202
LOC401557	NR_046107	0	0.0175669	-0.0251236	-1.71727	-5.02003
LOC401585	NR_125365	0.0851152	0.873425	-0.78783	-1.05598	-4.94725
LOC647859	NR_026578	0	0.680002	-0.748463	-1.41617	-4.79998
LOC728730	NR_037875	1.14129	2.6286	-0.76093	-0.832106	2.32988
LRRC3B	NM_001317808	6.80114	19.0601	-1.36257	-0.795176	3.52554
LRRC8E	NM_001268284	0.0349138	0.14331	-0.143706	-0.874604	-4.3645
LRTM2	NM_001039029	0.259933	2.83994	-1.60774	-0.891459	2.83923
LY6D	NM_003695	0.358184	1.02099	-0.573384	-1.00203	-3.11608
LY86	NM_173675	0	0.0485716	-0.0684253	-1.47418	1.82498
LYZL4	NM_001304386	0	0.0827629	-0.114717	-1.23114	-2.75279
MAS1	NM_002377	0	0.288576	-0.365778	-1.14425	-5.34254
MESP2	NM_001039958	0.118655	0.284107	-0.199	-1.14464	-1.6789
MIR924HG	NR_024391	0.312195	1.6781	-1.02923	-1.39479	-5.49962
MLIP	NM_001281746	0.0320223	0.279312	-0.309894	-1.32521	2.19193
MOS	NM_005372	0	0.0629268	-0.0880423	-0.735	-5.76802
MRGPRX3	NM_054031	0	0.0241011	-0.0343582	-0.985953	-5.85993
MSC	NM_005098	0	0.0318303	-0.0452058	-1.11207	0.830998
MYOG	NM_002479	0.0208208	0.170925	-0.197919	-1.14485	-3.90745
NCALD	NM_001040624	7.2918	21.9036	-1.46582	-0.753508	5.95144
NEUROD1	NM_002500	0.0850585	17.9696	-4.12785	-1.06039	2.49127
NEUROD6	NM_022728	0.0590805	219.695	-7.7031	-1.68059	3.06762
NEUROG2	NM_024019	2.55402	159.943	-5.50096	-0.731017	-1.28589
NPPA	NM_006172	0.559969	2.03033	-0.957957	-0.767081	-0.141353
NPW	NM_001099456	0.157078	0.451327	-0.326886	-1.07721	-3.76148
NRN1	NM_001278710	0.208087	24.9002	-4.42217	-1.05496	6.05693
NUTM2F	NM_017561	0.0101699	0.250464	-0.307866	-1.12055	-3.80782
NWD2	NM_001144990	0.22198	0.534428	-0.32848	-1.05275	2.28506
OCA2	NM_000275	0.033826	0.159671	-0.165722	-0.800967	0.120468
ODF1	NM_024410	0.0321109	0.0659023	-0.0464772	-1.74295	-3.81757
OR13J1	NM_001004487	0.101975	0.59298	-0.531636	-0.665857	-2.22148
OVOL2	NM_001303461	0	0.0176188	-0.0251973	-1.38145	-2.40456
PAGE4	NM_001318877	0	0.110096	-0.150684	-0.947522	-6.01218
PAX7	NM_001135254	0	0.062259	-0.0871356	-1.18247	-0.223994
PDE1A	NM_001003683	0.957401	6.63901	-1.96445	-0.772207	5.26207
PGC	NM_001166424	0.0176052	0.0903294	-0.0995861	-1.12741	-4.03743
PHYHIP	NM_001099335	6.4946	31.6639	-2.12378	-0.74885	7.3906
PI15	NM_001324403	0.524154	3.11398	-1.43253	-0.605528	1.56153
PIK3C2G	NM_001288772	0	0.0224124	-0.0319772	-1.70232	-3.95218
PITX3	NM_005029	0.040174	0.0824504	-0.0574761	-0.722258	-6.03175
PLCB1	NM_015192	4.05751	9.31684	-1.0285	-0.730518	5.56679
PLEKHG7	NM_001004330	0.0162848	0.0417773	-0.0357422	-1.12754	-4.05751
PPEF1	NM_006240	0.0593827	1.06639	-0.963889	-1.70992	0.332889
PRSS35	NM_001170423	0.807746	6.44268	-2.04163	-0.997547	1.71594
PTER	NM_001001484	0.302426	3.05307	-1.63781	-1.21635	5.55558
PTGES	NM_004878	0.740718	3.7314	-1.44259	-0.653371	1.36791
PTPN3	NM_001145368	0.0977323	0.318567	-0.264445	-1.02403	3.03853
QRFPR	NM_198179	0.0129749	0.113172	-0.136079	-0.901801	-1.41364
RAPSN	NM_005055	0	0.0373046	-0.0528396	-0.599215	-1.98237
RASL11B	NM_023940	2.98469	14.1424	-1.92605	-1.06888	2.72719
RASSF10	NM_001080521	0.70163	1.47659	-0.541437	-0.914775	-2.49228
RFPL1	NM_021026	0	0.0241544	-0.0344333	-0.851675	-2.63058
RGS20	NM_001286673	0.709536	1.65783	-0.636646	-0.613496	4.10645
RGS4	NM_001102445	0.200592	1.49029	-1.05257	-1.35134	6.42852
RHCE	NM_001330430	0.0578528	0.161138	-0.134401	-1.17165	-0.658781
RHEBL1	NM_001303126	0.0992019	0.91618	-0.801776	-0.692167	1.07467
RHO	NM_000539	0.0230623	0.0946631	-0.0975929	-1.22228	-2.45741
RIIAD1	NM_001144956	2.73585	6.62267	-1.02886	-0.967963	0.0360975
RPLP0P2	NR_002775	0.0271644	0.074334	-0.0647754	-0.950972	0.922439
SAA4	NM_006512	0	0.0492533	-0.069363	-0.608201	-6.08744
SARDH	NM_001134707	0.34785	1.36626	-0.811952	-0.614716	1.85762
SFTPA1	NM_001093770	0	0.0274432	-0.0390586	-0.822952	-5.54392
SFTPA2	NM_001098668	0.0999787	0.243663	-0.17712	-1.19569	-1.81427
SH3GL2	NM_003026	10.6248	24.4978	-1.13316	-0.743197	6.57329
SH3RF2	NM_152550	0.0399227	0.0870557	-0.0639495	-1.09474	0.996237
SLC17A6	NM_020346	0.650562	9.13758	-2.61868	-1.17874	3.10116
SLC26A4	NR_028137	0.0164188	0.202182	-0.24216	-0.761604	4.50434
SLC26A4	NM_000441	0.0106821	0.0438466	-0.0465804	-0.911347	2.3525
SLC5A12	NM_178498	0	0.0172864	-0.0247259	-1.01771	-1.63182
SLN	NM_003063	0	1.30116	-1.20236	-1.98524	-2.16721
SMCO1	NM_001077657	0	0.0351055	-0.0497778	-0.844715	-3.46376
SNCB	NM_001001502	12.3607	27.1207	-1.07364	-0.730129	6.97966
SNCG	NM_001330120	1.81767	6.78943	-1.46702	-1.02545	5.99807
SNORD115	NR_003301	0	0.399432	-0.484841	-0.648282	-6.07943
SOSTDC1	NM_015464	0.392787	0.80613	-0.374927	-1.02482	0.999192
SOWAHB	NM_001029870	0.174834	0.392458	-0.245176	-1.07221	-0.0215771
STRA6	NM_001142617	0.120405	1.4265	-1.11486	-0.836845	-1.36099
SYNGR4	NM_012451	0	0.0879877	-0.121662	-1.39962	-4.81565
TAC3	NM_001006667	1.86405	9.91725	-1.93048	-0.803864	1.56588
TAS2R1	NM_019599	0	0.0483445	-0.0681129	-0.791492	-5.73996
TBC1D26	NM_178571	0.785574	2.0679	-0.780863	-0.732391	1.03349
TCERG1L	NM_174937	1.61611	3.35725	-0.735994	-0.93779	1.98605
TDRD5	NM_001199085	0.0147633	0.0302992	-0.0219201	-1.49601	-0.991508
TERT	NM_001193376	0.0470671	0.193195	-0.188476	-1.3286	-5.11177
TESMIN	NM_001039656	0.526863	1.30197	-0.5923	-0.652055	-1.34033
TMEM177	NM_001105198	4.57286	11.2507	-1.13638	-0.691598	1.75385
TNNI3	NM_000363	2.49893	7.03247	-1.19893	-1.50705	-2.76371
TPTE2	NM_001141968	0.110597	0.238331	-0.157061	-0.85479	-1.47729
TRABD2A	NM_001080824	0.0288331	0.177525	-0.194749	-0.989384	1.26705
TRIM72	NM_001008274	0.0444957	0.28918	-0.303647	-1.46472	-3.74683
TSG1	NR_015362	0.0133048	0.286712	-0.344621	-1.10709	-3.58053
TTC6	NM_001007795	0	0.00929703	-0.0133508	-1.24269	-2.57604
TUBA4A	NM_001278552	0.0816621	0.478851	-0.451227	-0.790648	5.59811
TWIST1	NM_000474	0.0353273	0.108755	-0.0988539	-0.958995	0.536787
UBE2E1	NR_046652	0.082052	0.252597	-0.211153	-1.19645	-3.46903
UNC5B	NR_038453	0.0493326	0.506235	-0.521475	-0.842396	-1.70167
VEPH1	NM_001167911	2.15205	7.1447	-1.36957	-0.850845	-2.78586
VPREB3	NM_013378	0	0.111978	-0.153128	-1.21742	-2.26397
VSIG10L2	XM_016999486	0.0667396	0.376673	-0.367978	-1.06847	-5.35429
WNT10A	NM_025216	0	0.0222057	-0.0316856	-0.678172	-1.54689
WNT7B	NM_058238	0.231964	26.6677	-4.48917	-0.774163	2.33005
WNT8A	NM_001300938	0.137513	0.297901	-0.190298	-1.06206	-3.11323
ZP3	NM_001110354	0	0.187281	-0.247662	-0.67335	-0.472352

## Sheet: co-up_PSEN1-N_FUS
SYMBOL	REFSEQ	PSEN1_DN_RPKM	WT_DN_RPKM	logFC_N	logFC_FUS	AveExpr
ABCC3	NM_001144070	0.0442433	0.0182233	0.0364038	1.15523	-0.141891
ACAN	NM_001135	0.0166499	0	0.0238229	0.850661	0.996051
ACMSD	NM_001307983	0.253715	0.0743129	0.222795	1.30548	-4.25607
ACSL1	NM_001286708	12.8322	5.2229	1.15238	0.880392	6.23778
ADAM12	NM_001288973	0.964302	0.329843	0.562761	0.715401	1.84842
ADAMTSL3	NM_001301110	0.291102	0.0569396	0.28871	1.15749	1.81249
ADARB2	NM_018702	9.09888	0.470349	2.77996	0.828365	5.84501
ADGRD1	NM_001330497	0.321853	0.156747	0.192488	0.631278	2.61612
ADH1B	NM_000668	0.021194	0	0.030257	0.701185	1.69641
ANGPT1	NM_001146	2.57092	0.573827	1.18202	0.681025	1.99501
ANO4	NM_001286615	1.43925	0.524701	0.67791	1.13401	2.41309
AOAH	NM_001177506	0.171554	0.0669975	0.134867	0.663494	2.20571
APOBR	NM_018690	0.125823	0.0259125	0.134072	0.812752	1.38956
APOC4-APOC2	NR_037932	0.0326079	0	0.0462926	1.08809	-4.78935
APOD	NM_001647	0.0527787	0	0.0742022	0.653852	8.14785
ARL14EPL	NM_001195581	0.0795199	0.0291142	0.0689868	0.587984	-6.24226
ATP11A-AS1	NR_046661	0.00741053	0	0.0106517	0.936341	-3.11308
B3GNT3	NM_014256	0.0210519	0	0.0300562	0.908493	-5.90145
BCAR4	NR_024049	0.0453881	0	0.0640386	0.756483	-4.68617
BNC1	NM_001301206	0.108064	0	0.148041	1.93276	-4.21628
BOK	NM_032515	7.52861	1.63461	1.69472	0.890652	5.94614
C10orf90	NM_001004298	0.00450419	0	0.00648358	0.975119	4.02864
C1QTNF1	NM_030968	1.30194	0.190162	0.951693	0.656863	3.36018
C3AR1	NM_001326475	0.0610127	0	0.085442	0.795387	2.96629
C9orf139	NM_207511	0.273578	0.0772689	0.241509	0.949893	-0.473608
CAPN13	NM_144575	0.0272827	0	0.0388332	0.711211	1.00474
CAPN3	NM_000070	0.773593	0.187827	0.57835	0.841102	6.14768
CARD11	NM_001324281	0.0132622	0	0.0190075	0.847887	1.62668
CCDC144CP	NR_023380	1.46121	0.514207	0.700804	0.97488	0.5739
CCDC160	NM_001101357	0.934436	0.360126	0.508173	0.637675	1.15999
CD163	NM_004244	0.118195	0.0534563	0.0860417	1.40554	3.03229
CD3E	NM_000733	0.0197092	0	0.0281577	1.20189	-2.34355
CD48	NM_001256030	0.0448196	0	0.0632539	0.83643	-1.5025
CD68	NM_001040059	3.05269	1.42943	0.738261	0.626043	4.08862
CD96	NM_001318889	0.0133822	0	0.0191784	1.08326	-2.71426
CDCP1	NM_022842	0.0237913	0	0.0339216	0.653171	0.0622632
CEBPE	NM_001805	0.0320817	0	0.0455572	0.842928	-4.45302
CHN2	NM_001039936	22.0156	3.36694	2.39792	0.671133	5.18381
CHST9	NM_001243848	0.93961	0.0957883	0.823798	0.585224	0.740723
CLCA4	NM_012128	0.0644259	0	0.0900755	1.18813	3.48826
CLEC7A	NM_022570	0.0105632	0	0.0151596	0.685292	2.31887
COL14A1	NM_021110	0.0246767	0.00387202	0.0295934	0.790511	0.952377
COL8A1	NM_001850	0.0289421	0.0105964	0.0259548	1.42011	-1.11487
CPA2	NM_001869	0.336315	0.0738799	0.315428	1.05436	-1.43962
CPQ	NM_016134	0.0472209	0.0129665	0.0479792	0.81203	4.40178
CPVL	NM_001348052	1.43207	0.245774	0.965146	0.750556	2.23199
CR1	NM_000573	0.0353352	0	0.0500979	1.43419	0.523171
CR1L	NM_175710	0.016233	0	0.0232312	1.2729	-4.82935
CRP	NM_000567	0.0879213	0	0.121574	0.958109	-4.89894
CST7	NM_003650	0.160322	0	0.214526	1.50622	-1.60507
CTSW	NM_001335	0.230092	0.0758181	0.193332	0.935832	-1.79194
CXADRP2	NR_024387	0.204741	0.0396851	0.212577	1.06292	-4.909
CXCL8	NM_000584	0.0174897	0	0.0250142	1.15733	0.0510181
CYB5R2	NM_001001336	0.209631	0.100735	0.136099	0.776573	3.29892
CYP19A1	NM_000103	0.0259982	0	0.0370282	1.66687	-3.07299
DCDC2C	NM_001287444	0.036709	0	0.052011	0.920956	-3.99593
DIO3	NM_001362	16.357	0.623281	3.41853	0.86763	-0.33369
DIO3OS	NR_002770	0.120868	0.0189655	0.137512	1.0094	-1.10647
DNAJC22	NM_001304944	0.145302	0.0362718	0.144326	0.774136	0.829648
DSCAML1	NM_020693	7.78508	2.90047	1.17141	0.613186	4.33583
EGLN2	NM_017555	0.151306	0.0276985	0.163855	0.952878	-3.97952
EPN2-AS1	NR_048576	0.100235	0	0.137812	0.637595	-1.46585
EVI2A	NM_001003927	0.0693488	0.0326446	0.0503886	0.919635	5.92458
FAM106B	NM_001348161	0.762876	0.297928	0.441721	1.65551	-2.16183
FAM19A4	NM_001005527	0.337977	0.0285557	0.379433	0.802029	1.29353
FAM222A	NM_032829	22.2271	2.77657	2.62066	0.801229	4.17013
FAM222A-AS1	NM_032897	1.47726	0.0377344	1.25531	0.618405	-1.72862
FAM83E	NM_017708	0.107298	0	0.147044	0.984638	-4.26006
FAS-AS1	NR_028371	0.0383783	0	0.0543322	1.05004	-3.97932
FBXL19-AS1	NM_175901	1.85667	0.85386	0.623803	0.889833	1.16155
FCGR2A	NM_001136219	0.0167575	0	0.0239756	0.836037	3.79305
FCGR2C	NM_001005410	0.023971	0	0.0341749	1.03711	0.131902
FGL2	NM_006682	0.0698687	0.0230226	0.0645958	0.630568	3.34306
FHDC1	NM_033393	3.06172	0.534448	1.40437	0.71359	1.36822
FIGN	NM_001321825	5.26914	1.65978	1.23696	0.901164	2.63516
FLJ37035	NR_033847	0.802437	0.194421	0.593638	0.996174	-0.876148
FMO2	NM_001301347	0.0112443	0	0.0161316	1.09109	1.032
FOXD4	NM_207305	1.06354	0.464269	0.494939	0.718775	-0.675652
FYB1	NM_001243093	0.0235173	0.0103323	0.0187056	0.615362	3.53001
FZD5	NM_003468	13.906	1.39217	2.6395	0.750105	2.4089
GABRQ	NM_018558	1.74703	0.496264	0.876507	1.15311	-1.83093
GABRR2	NM_002043	0.307569	0.0883542	0.264739	1.89717	-1.0919
GALNT6	NM_007210	0.0259169	0	0.0369139	0.688889	3.26363
GBP3	NM_001319179	0.0706007	0.00969323	0.0845035	0.693967	2.43067
GBX1	NM_001098834	8.97136	0	3.31779	0.909721	-4.32064
GFRA3	NM_001496	0.942008	0.27139	0.611142	0.886487	-4.40511
GJA4	NM_002060	0.101659	0.0372198	0.0869561	1.1278	2.6875
GJB1	NM_000166	0.0155637	0	0.0222807	0.835593	3.49505
GLI1	NM_001160045	6.25666	0.382268	2.39227	0.605692	0.736212
GLRA1	NM_000171	0.0121318	0	0.0173972	0.722432	-3.94709
GMNC	NM_001146686	0.148112	0	0.199264	1.50186	-2.00818
GPR171	NM_013308	0.0184358	0	0.0263551	1.27042	-2.7304
GPR34	NM_001033513	0.0767764	0	0.106719	0.748597	3.14706
GPRC5A	NM_003979	0.0522974	0	0.0735425	1.71608	-1.78846
GRID1-AS1	NR_038986	0.0709324	0.0311641	0.0545935	1.18796	-2.39317
GVINP1	NR_003945	0.0477611	0.0037471	0.061914	0.8054	-0.751868
HAGLR	NR_033979	0.00639914	0	0.00920259	0.997471	2.55339
HCAR2	NM_177551	0.115525	0.0317224	0.112668	1.08959	-3.35923
HEPHL1	NM_001098672	0.0250546	0.00550385	0.0277821	0.932385	-4.079
HERC2P3	NM_001024682	4.89914	0.0306178	2.517	1.16449	4.92046
HHIP	NM_022475	4.49742	0.136779	2.2738	1.1379	3.1891
HIST1H3E	NM_003532	1.61363	0.708949	0.612949	1.34428	-3.42286
HSPA2	NM_021979	2.41143	0.508447	1.17731	0.843906	7.00897
HSPA7	NR_024151	0.023923	0	0.0341072	0.728098	1.74269
HSPB7	NM_001349682	0.0204737	0	0.029239	1.00445	0.852058
IGF2	NM_000612	0.00464485	0	0.00668559	1.57207	-4.0419
IL1RN	NM_000577	0.0178938	0	0.025587	1.14684	-3.22066
IP6K3	NM_001142883	0.0139443	0	0.0199785	1.62103	2.90912
IRAK3	NM_001142523	0.128658	0.00785077	0.163326	0.684048	3.60648
IRF8	NM_002163	3.04697	0	2.01684	0.646402	2.88523
IRS4	NM_003604	2.80151	0.11146	1.77412	0.731532	1.33972
ITGA10	NM_001303040	0.532597	0.0955084	0.484377	1.20495	3.22826
KCNH8	NM_144633	12.0922	3.19487	1.64201	0.641795	4.89072
KCNJ2	NM_000891	0.148305	0.0523589	0.125879	0.79497	3.90353
KCNJ2-AS1	NR_036534	0.329705	0.0938878	0.281641	0.835174	1.12264
KLHL32	NM_001286250	1.66773	0.792862	0.573347	0.659947	5.45706
KLHL33	NM_001109997	0.0152766	0	0.0218729	0.785229	-3.16886
KLK6	NM_001012964	0.0348568	0	0.0494311	0.970406	4.98054
LINC00304	NM_173617	2.02079	0.131423	1.41679	0.819726	-2.1237
LINC00323	NR_024100	0.0295393	0	0.041999	1.2678	-0.780555
LINC00578	NR_047568	0.0488052	0	0.0687467	1.80692	-3.35783
LINC00861	NR_038446	0.0546454	0.00600209	0.0681246	1.2732	-3.09028
LINC00945	NR_104056	0.0702473	0	0.0979442	0.806522	-3.32855
LINC00989	NR_038826	0.029036	0	0.0412935	0.980403	-5.52501
LINC01010	NR_038216	0.0289233	0	0.0411355	1.17173	-0.281466
LINC01134	NR_024455	0.0763831	0	0.106192	1.75903	-3.78861
LINC01160	NR_034126	0.038677	0	0.0547471	0.607659	-0.792483
LINC01206	NR_104146	0.137261	0	0.185563	1.23298	-3.9012
LINC01338	NR_105016	0.802119	0.259125	0.517273	0.824649	0.964916
LINC01561	NM_001012711	0.685517	0.135531	0.569823	0.663407	2.29554
LINC01608	NR_125416	0.118963	0	0.162162	1.04933	-0.679821
LOC100131626	NR_046369	0.417063	0.114522	0.346478	0.81296	-4.69166
LOC100133286	NR_040084	0.0976903	0.0268251	0.0962807	0.830465	-2.00759
LOC100505635	NR_125831	0.0448421	0	0.0632849	1.58956	-1.59466
LOC100505795	NR_038072	0.0759551	0	0.105618	0.739291	-5.5673
LOC100506606	NR_103860	1.40153	0.233658	0.961008	0.62721	-0.16983
LOC101927053	NR_110209	0.039584	0	0.0560064	1.30558	-3.50689
LOC101927069	NR_110647	0.040261	0	0.0569455	0.632679	-0.413432
LOC101927550	NR_110102	2.2105	1.05563	0.643217	0.935211	0.413987
LOC101928100	NR_120430	0.0421484	0	0.0595607	0.998975	-0.224123
LOC101928150	NR_120634	0.00859365	0	0.012345	0.703002	-0.476677
LOC101928358	NR_110652	2.3762	0.114723	1.59871	1.22921	0.0763452
LOC101928764	XM_016999509	0.655384	0.0799839	0.616156	0.975972	-1.14479
LOC101928882	NR_109986	0.0311273	0	0.0442225	0.919537	-5.00815
LOC101929295	NR_110303	0.0309657	0	0.0439963	0.608549	-2.4398
LOC102723335	NR_135693	0.330284	0.155475	0.203249	1.09222	-3.91118
LOC102723385	NR_119379	0.0762659	0	0.106035	0.839527	-2.78128
LOC102724596	NR_110882	1.37866	0.224339	0.958148	1.09756	-0.0741364
LOC105370708	XM_016999531	1.6133	0.209591	1.11135	0.725372	-5.71833
LOC105371930	XM_011508798	0.176659	0	0.234696	0.973277	-5.18271
LOC105374013	XM_011513341	2.80523	1.12906	0.837764	0.748892	0.938094
LOC105377650	XM_017007608	0.0753982	0	0.104871	0.972009	-4.62121
LOC158434	NM_001256408	0.0448084	0	0.0632384	0.807632	0.47168
LOC283731	NR_027073	8.82048	1.53173	1.95567	0.823513	-0.348539
LOC400499	XM_011508542	0.160739	0.0621197	0.128097	0.599962	-0.745431
LOC442497	NR_033960	0.0530841	0	0.0746206	1.52674	-4.23894
LOC653653	NR_027408	26.4267	7.99071	1.60907	0.699238	1.60804
LOC728739	NR_037629	0.0958841	0	0.132095	0.772469	-3.01948
LRG1	NM_052972	0.150775	0	0.202606	1.04206	-1.30906
LRP2	NM_004525	4.23745	0.410734	1.89242	1.19457	4.92404
LRRC32	NM_001128922	0.135238	0.0405113	0.125702	0.635384	4.53995
LRRC63	NM_001024609	0.121079	0.037997	0.111085	0.868571	1.30643
MAB21L3	NM_152367	0.0451916	0	0.0637674	0.818205	-3.11071
MACC1	NM_182762	0.052093	0.0143044	0.0527716	1.09831	-3.66833
MAGEA8	NM_001166400	0.252391	0.0970266	0.191086	0.833212	-5.00876
MFSD6	NM_017694	5.22216	2.5865	0.794837	0.812979	4.28354
MIR1247	NR_031649	13.3751	0.963336	2.8722	1.41047	-3.82106
MIR3125	NR_036072	4.96999	1.25975	1.40157	0.99291	-4.89884
MIR3177	NR_036138	2.18195	0	1.66991	0.717253	-5.7537
MIR325HG	NR_110400	3.31569	0.373524	1.65171	0.99004	-2.06815
MIR4489	NR_039709	3.36677	0	2.12657	0.946559	-3.30463
MIR4525	NR_039751	0.3976	0	0.482951	0.904522	-4.72147
MIR4782	NR_039943	1.1324	0.4146	0.592086	0.780449	-5.77751
MIR548AN	NR_039765	1.79638	0	1.48356	1.13365	-4.64562
MIR657	NR_030394	1.21714	0.334219	0.732706	1.8595	-1.51726
MIR6757	NR_106815	0.432173	0	0.518206	1.25449	-3.05807
MIR6758	NR_106816	6.62666	0.519896	2.32708	0.853108	-1.73082
MIR6883	NR_106943	0.382307	0	0.467078	1.51961	-2.80197
MIR8075	NR_107042	1.11825	0.409418	0.587773	0.997194	-5.51812
MMRN1	NM_007351	1.3674	0.18364	1.00007	1.191	0.170026
MORC4	NM_001085354	8.23451	4.10806	0.854261	0.65379	3.18126
MORF4L2-AS1	NR_038978	1.78463	0.695184	0.716045	0.765747	0.796771
MS4A14	NM_001079692	0.00834592	0	0.0119906	0.894469	2.46755
MS4A7	NM_021201	0.00991026	0	0.0142271	0.902391	3.33901
MVB12B	NM_001011703	29.0452	13.7671	1.02475	0.608266	5.91483
MXRA5	NM_015419	1.26336	0.332522	0.764307	0.77374	0.239966
MYBL1	NM_001080416	4.95184	0.855634	1.68142	0.595018	2.58993
MYOD1	NM_002478	0.0660464	0	0.0922703	0.823014	-5.79687
MYOT	NM_001135940	0.18375	0.0720806	0.142951	1.16447	3.09705
NDUFAF4P1	NR_036507	0.0768556	0	0.106825	0.678019	-6.1781
NEAT1	NR_002802	4.97399	1.35925	1.34037	0.778891	8.28214
NFE2	NM_001136023	0.053633	0	0.0753725	0.767674	-1.37645
NFKBIZ	NM_001005474	0.966289	0.241924	0.662898	0.790679	2.80447
NIPAL4	NM_001099287	0.0340702	0	0.0483342	0.677697	2.20458
NKX6-1	NM_006168	0.387641	0.0623084	0.385431	1.07824	-0.350174
NKX6-2	NM_177400	56.5672	0.35357	5.41041	0.871368	4.507
NOS3	NM_000603	0.0769406	0.0301819	0.0640395	0.591338	2.3892
NPNT	NM_001033047	1.90624	0.286726	1.17545	0.770436	2.80068
NTN1	NM_004822	42.207	4.80577	2.89571	0.636547	2.87664
NXPE4	NM_001077639	0.0255235	0	0.0363606	1.08277	-5.24652
OIT3	NM_152635	0.037384	0	0.05295	0.959769	-4.9938
OSM	NM_001319108	0.0195029	0	0.0278659	1.10878	-1.88094
OTUD7A	NM_001329907	0.278258	0.0573058	0.273786	0.864773	-0.521017
OVOL3	NM_001270948	0.0453651	0.0166092	0.0402416	0.913118	-2.24734
P2RY14	NM_001081455	0.0485035	0.02131	0.0379109	0.898908	2.12789
PCBP2-OT1	NR_109828	0.303254	0.111029	0.230222	1.42357	-3.3241
PDK4	NM_002612	0.934896	0.247864	0.632796	0.631392	6.798
PEAK3	NM_198532	0.0696186	0.025489	0.0607844	0.650392	-1.13012
PGR	NM_000926	0.00342129	0	0.00492745	0.591973	1.10676
PIK3AP1	NM_152309	0.340152	0.144202	0.228055	0.593232	2.78865
PLA2G1B	NM_000928	0.580566	0	0.660441	0.813478	-5.12518
PLD5	NM_001195811	2.04906	0.417336	1.10518	0.73698	2.29199
PLEKHG6	NM_001144856	0.0635651	0.0261818	0.051622	1.4992	-4.35959
PRLR	NM_000949	0.426033	0.103413	0.370035	1.03997	-0.575771
PROX1	NM_001270616	0.657122	0.24393	0.413775	0.763881	4.39423
PRR26	NM_001012714	0.0396542	0.0145184	0.0353088	0.696245	-0.757842
PRRG4	NM_024081	0.010465	0	0.0150193	0.796793	0.981834
PTPN22	NM_001193431	0.0487874	0.00595408	0.0601579	0.772691	-1.18531
RAPGEF5	NM_012294	8.05345	1.51035	1.85058	0.615874	7.28721
RIPOR3	NM_001290268	0.296627	0.064174	0.285029	1.45999	3.14621
RNF152	NM_173557	9.22233	2.11797	1.71305	0.950964	4.01194
RNU4ATAC	NR_023343	0.229384	0	0.297936	0.830593	-2.4603
RUNX3	NM_001031680	0.012159	0	0.017436	1.13816	0.826838
SAMD4A	NM_001161576	7.17269	1.72802	1.58296	0.694304	6.05082
SCARNA27	NR_003703	3.07666	0.779843	1.19564	0.710223	-5.68645
SCIMP	NM_001271842	0.0185736	0	0.0265503	0.638432	0.00248878
SEMA6A-AS1	NR_109879	1.17183	0.372583	0.662017	1.22153	-1.44362
2019-09-12	NM_001154458	0.28206	0	0.358463	1.09707	-1.53105
SERTAD4	NM_001354173	10.119	4.77291	0.945658	0.741978	0.463563
SERTAD4-AS1	NR_024337	3.16837	1.14637	0.957585	0.81012	1.15166
SGCA	NM_000023	0.0407655	0	0.0576451	1.43863	-0.766236
SGMS2	NM_001136257	0.164903	0.0345	0.171276	0.757162	3.02923
SH2D1A	NM_001114937	0.0236949	0	0.0337857	1.04396	-1.91735
SH2D3A	NM_005490	0.937981	0.364881	0.505779	1.0865	-2.72975
SH3BP5	NM_001018009	14.0382	6.04704	1.09354	0.692447	1.6408
SIGLEC1	NM_023068	0.0571264	0.0235298	0.0465948	0.92158	0.746645
SLAMF6	NM_001184714	0.0108594	0	0.0155824	1.47539	-3.01915
SLC45A2	NM_001012509	0.33021	0.0296076	0.369559	0.972638	-4.41723
SLC5A11	NM_001258411	0.0464365	0.0170015	0.0411629	1.09586	4.62455
SLC6A1-AS1	NR_046647	3.21688	1.34603	0.845954	0.898612	0.0630515
SLCO1A2	NM_005075	0.117469	0.053128	0.0855546	0.702927	7.35214
SNORA19	NR_002917	0.232969	0	0.302136	0.903064	-5.7523
SNORA29	NR_002965	1.278	0.233953	0.884479	1.16436	-2.7262
SNORA30	NR_002966	0.231163	0	0.300021	0.633276	-5.84586
SNORA71B	NR_002910	2.41191	0.722502	0.986074	0.776506	-4.66937
SNORD109A	NR_001295	17.3579	8.31057	0.979459	1.12855	-4.42021
SNORD116-4	NR_003319	37.7314	17.3794	1.07542	0.97068	-2.07701
SNORD16	NR_002440	2.0874	0.982603	0.638996	1.32709	-4.49245
SNORD18A	NR_002441	1.704	0.467906	0.881335	0.756724	-4.9115
SNORD32A	NR_000021	5.81853	2.79602	0.844972	0.987687	-2.52326
SNORD34	NR_000019	0.451818	0	0.53786	0.808768	-4.81548
SNORD45C	NR_003042	3.44077	1.67966	0.728757	0.85948	-4.00787
SOX2-OT	NR_004053	53.1009	17.3146	1.56266	0.721136	7.81908
SPINK13	NM_001040129	0.937366	0	0.954097	1.14164	-4.60007
SPOCK3	NM_001040159	4.79656	1.41086	1.26565	0.977857	6.64673
ST3GAL5-AS1	NR_110569	0.160322	0	0.214526	0.685738	-0.713003
ST7-AS2	NR_002331	0.0371975	0	0.0526906	0.870223	-4.07719
STAT5A	NM_001288718	0.365278	0.102126	0.308905	0.602781	3.3341
STPG4	NM_001163561	0.0625419	0	0.0875197	0.873452	-4.18591
SYNE3	NM_024633	0.351156	0.1729	0.204114	1.23238	2.1901
TACR3	NM_001059	0.476303	0.0373684	0.50906	1.75708	-3.81582
TAL2	NM_005421	1.13643	0.299574	0.717164	1.06987	-3.78707
TBC1D2	NM_001267571	1.88103	0.72188	0.7426	0.672215	3.88373
TIAF1	NM_004740	0.428243	0.094074	0.384531	0.848391	1.76177
TLE4	NM_001282748	27.1548	11.8283	1.13405	0.585672	5.84905
TLR2	NM_001318787	0.127743	0.0438466	0.111528	0.816572	3.28258
TLR7	NM_016562	0.0119471	0	0.0171339	1.08268	1.99699
TMC8	NM_152468	0.383446	0.0930999	0.339841	0.867218	3.1633
TMCC3	NM_001301036	2.28558	0.450588	1.17951	0.75753	4.92403
TMEM119	NM_181724	0.0409896	0.0112555	0.0418082	0.589787	3.31193
TMEM200B	NM_001003682	0.465937	0.150002	0.350186	0.886168	-0.0646674
TMEM235	NM_001145529	0.0210519	0	0.0300562	0.818474	4.62395
TMTC2	NM_001320321	24.8534	7.55718	1.59515	0.765185	5.29384
TNFRSF6B	NM_003823	0.206545	0	0.270882	0.698443	-3.63031
TNFSF8	NM_001244	0.0129511	0	0.0185646	0.643951	-0.391424
TNR	NM_001328635	4.40135	1.83514	0.9299	0.907977	3.44294
UCKL1-AS1	NR_027287	0.642996	0.321022	0.314674	1.11652	-0.0504685
VCAN	NM_001126336	114.188	50.8343	1.15201	0.826102	6.28328
VHLL	NM_001004319	0.17645	0	0.234439	1.38596	-4.42189
WDFY4	NM_020945	0.014164	0	0.020291	0.658996	2.1558
WWTR1	NM_001168278	8.00573	1.86974	1.64992	0.642856	5.11697
ZIC1	NM_003412	35.6403	16.3172	1.08122	0.797657	3.55529
ZNF208	NM_001329971	1.19766	0.104517	0.992549	0.628874	1.55102
ZNF300	NM_001172831	34.1749	15.8272	1.06375	0.704916	2.40513
ZNF32-AS2	NR_047558	3.62453	1.15813	1.09952	0.639383	-0.22725

## Sheet: co-down_PSEN1-N_FUS
SYMBOL	REFSEQ	PSEN1_DN_RPKM	WT_DN_RPKM	logFC_N	logFC_FUS	AveExpr
ABRACL	NM_021243	18.9507	50.7775	-1.37589	-0.836347	2.77232
ACOXL	NM_001105516	0.138795	0.330306	-0.22425	-0.597772	0.541759
ACSM6	NM_207321	0	0.0631087	-0.0882891	-1.03443	-5.58521
ADAD2	NM_001145400	0	0.0776454	-0.107883	-1.05161	-1.12436
ADAMTS3	NM_014243	0.957044	4.64709	-1.52883	-1.12246	1.23249
ADCYAP1	NM_001099733	0.221298	1.84037	-1.21766	-1.7713	1.98885
ADTRP	NM_001143948	0	0.00852177	-0.0122422	-0.93432	0.967204
AHRR	NM_001242412	0.716396	3.10698	-1.25869	-0.720459	1.59374
AIPL1	NM_001033054	0.0165943	0.0546802	-0.0530615	-1.29564	-4.46646
AKAIN1	NM_001145194	0.0195285	0.461165	-0.519217	-1.10312	-1.54339
ALOX12B	NM_001139	0.738944	1.79345	-0.683838	-0.9091	-1.4333
AMY2A	NM_000699	0.0177606	0.0390154	-0.0298188	-1.81052	-2.81866
ANKS4B	NM_145865	0	0.011271	-0.0161696	-0.90793	-5.09483
ANO5	NM_001142649	2.55805	5.69847	-0.912743	-0.593545	4.30594
ARL4D	NM_001661	19.2357	39.3648	-0.996192	-0.854457	1.88664
ARL5C	NM_001143968	0.0316897	0.0696141	-0.0520813	-1.51426	-3.53258
ASS1	NM_000050	1.53682	9.41564	-2.03766	-0.588925	4.33348
AXDND1	NM_144696	0	0.00771758	-0.0110914	-1.1861	-3.63254
BAALC-AS1	NR_034092	0	0.0451149	-0.0636616	-0.833709	1.34126
BAALC-AS2	NM_198099	0	0.330176	-0.411617	-0.921136	-0.300731
BDNF	NM_001143805	0.0790343	0.290622	-0.258325	-1.13367	1.56235
BHLHE22	NM_152414	0.026335	61.1294	-5.9197	-1.05088	2.995
BRDT	NM_001242805	0	0.0485116	-0.0683428	-0.795374	-1.21768
C18orf65	NM_001272093	0.287283	0.915076	-0.573073	-0.606768	-1.49331
C1orf115	NM_024709	0.913061	15.6714	-3.12342	-0.700511	6.19716
C1orf61	NM_001320453	12.7456	160.717	-3.55644	-0.596562	7.60412
C1orf94	NM_001134734	0.135792	0.298301	-0.192926	-1.11657	-2.00945
C1QTNF9B	NM_001007537	0.0388281	0.184807	-0.189695	-1.87844	-1.41395
C20orf203	NM_182584	0.628378	1.50339	-0.620448	-0.73094	1.57571
C21orf33	NM_001320383	0.0553503	3.02456	-1.93111	-2.2651	-2.06265
C3orf67-AS1	NR_110820	0.0406082	0.223015	-0.233015	-1.44182	-1.39116
C6orf141	NM_001145652	0.103362	0.408708	-0.352466	-1.74659	-1.09904
C6orf223	NM_001171992	0.0327512	2.84187	-1.89532	-1.14592	-2.42101
CA12	NM_001218	8.05543	16.7152	-0.968134	-1.01789	2.00431
CACNA1F	NM_001256789	0	0.0306584	-0.0435663	-0.607129	0.219479
CACNA2D1	NM_000722	2.35388	10.7247	-1.80564	-0.600961	5.90857
CALB2	NM_001740	2.90283	146.376	-5.23884	-0.602693	3.67937
CALHM1	NM_001001412	0.00975784	0.0643065	-0.0759043	-1.28003	-0.618752
CAP2	NM_006366	7.56291	29.9976	-1.85599	-0.893915	5.94143
CAPN8	NM_001143962	0	0.0944681	-0.13023	-1.29665	-1.93096
CARTPT	NM_004291	0.0977704	27.0618	-4.67596	-1.65993	1.90663
CATSPER1	NM_053054	0	0.100049	-0.137567	-0.87415	-3.86381
CCDC144NL-AS1	NR_104185	0.0773652	2.75699	-1.80207	-0.612588	-1.15078
CCDC70	NM_001346075	0	0.0851475	-0.117891	-0.585368	-6.15189
CCKBR	NM_001318029	1.25534	2.68245	-0.707321	-0.848813	2.9122
CCL28	NM_001301873	0	0.0150418	-0.0215391	-0.719191	0.67591
CDRT15P2	NR_033865	0	0.114723	-0.156685	-1.23371	-5.31942
CGB7	NM_033142	0.0136164	0.299118	-0.358021	-1.27774	-4.48151
CHRM1	NM_000738	0.146638	3.00268	-1.80356	-0.700816	4.32
CILP2	NM_153221	0.369288	1.38065	-0.797931	-1.04903	-1.89626
CLEC4F	NM_001258027	0.0237357	0.0608315	-0.0513522	-1.78196	-3.9554
CLEC4G	NM_001244856	0.0438529	0.0963336	-0.0707684	-0.66426	0.199767
CLEC4GP1	NR_002931	0.0462325	0.169268	-0.160403	-0.924009	1.30046
COL2A1	NM_001844	7.99282	37.6627	-2.1041	-1.18255	-2.62009
CPNE4	NM_001289112	1.56745	5.802	-1.40562	-0.826989	3.86049
CRH	NM_000756	0.291129	1.80441	-1.11906	-1.90246	-0.954766
CRYGD	NM_006891	0.379604	1.80677	-1.02465	-0.694977	-2.16163
CRYM	NM_001014444	0.513547	2.16225	-1.06302	-1.50271	4.70411
CYP24A1	NM_000782	0.017307	0.0380191	-0.0290778	-1.1758	-2.52069
CYP2C19	NM_000769	0	0.0366165	-0.0518822	-1.25138	-5.35546
CYP4F2	NM_001082	0	0.136132	-0.184131	-1.71579	-3.69323
CYTOR	NR_024204	0.0621897	0.375691	-0.373115	-0.876183	1.14021
DEFB135	NM_001033017	0.127436	0.279944	-0.183035	-0.751189	-6.06867
DEPDC1-AS1	NR_110671	0	0.0262658	-0.0374044	-1.57416	-5.42784
DGKB	NM_001350705	0.477717	1.52773	-0.774473	-0.933455	4.43259
DKFZp779M0652	NM_199137	0.0918951	0.20187	-0.138447	-0.804944	-0.139953
DMGDH	NM_013391	0.0803773	0.34578	-0.316907	-0.617174	1.15068
DRGX	NM_001080520	0.0189273	0.0623677	-0.060232	-2.04982	-1.84125
ELOVL3	NM_152310	0.0301822	0.348088	-0.388015	-1.39965	-1.34546
EPDR1	NM_001242946	1.86648	10.0466	-1.94625	-0.605457	5.35949
EPHA6	NM_001080448	0.531493	2.20685	-1.06622	-0.825489	0.0194022
ERFE	NM_001291832	0.832615	2.02098	-0.721112	-0.801197	0.435084
ERVMER34-1	NM_001242690	0.0199799	0.065836	-0.0634448	-0.66356	-0.939279
ESRP1	NM_001034915	0.0470099	0.12048	-0.0978421	-0.916278	-1.64087
ETNPPL	NM_001146590	0	0.0238034	-0.0339386	-0.670075	7.08759
EWSAT1	NM_173610	0.22421	0.712876	-0.48457	-0.911117	-1.79784
F3	NM_001178096	0.710296	2.34051	-0.965821	-0.607195	6.05024
FABP3	NM_001320996	5.26235	11.6936	-1.01932	-0.722515	4.70119
FAM163B	NM_001080515	0.548921	1.42508	-0.64677	-0.682951	5.69134
FAM238C	NR_026795	0.255364	1.23956	-0.835111	-0.664692	2.20641
FAM71F1	NM_001282788	0.0983346	0.202515	-0.130737	-0.968022	-1.66578
FAM95B1	NR_026759	0.0386519	0.0849084	-0.062861	-0.935377	-5.3463
FBXL21	NM_012159	0.0664882	0.365144	-0.356185	-1.26046	-2.94252
FCN2	NM_004108	0	0.0196658	-0.0280964	-1.37697	-3.13356
FER1L6-AS2	NM_182525	0.034119	0.0936883	-0.0807995	-0.924714	-1.71136
FIGNL2	NM_001013690	0.759394	1.57149	-0.547525	-0.724216	0.955791
FRMD6-AS1	NR_037676	0.120404	0.440827	-0.362878	-0.631559	-1.29749
FRMPD2	NM_001017929	0.032413	0.135286	-0.137035	-0.727989	1.10351
FSTL5	NM_001128427	4.05823	19.984	-2.05258	-0.947271	2.75927
FUT3	NM_000149	0.0218862	1.2861	-1.16165	-1.45032	-3.00895
FYB2	NM_001004303	0	0.0165005	-0.0236109	-0.948772	-2.03234
GABRA6	NM_000811	0.0473521	0.117023	-0.0929123	-2.00048	-2.1047
GCNT1	NM_001097633	0.0389351	0.698499	-0.709155	-0.678826	1.80176
GDF10	NM_004962	0.202093	0.86323	-0.632257	-0.867456	2.12312
GJB6	NM_001110219	0.0356698	0.091417	-0.0756384	-0.740508	5.54513
GOLT1A	NM_198447	0.0675424	0.22256	-0.195612	-1.03818	-0.715475
GPR158	NM_020752	0.505727	1.08637	-0.470538	-0.809903	4.23183
GPR158-AS1	NR_027333	0	0.0269243	-0.0383299	-1.1402	-3.40207
GREM2	NM_022469	0.608706	3.34293	-1.43277	-0.901996	1.3421
GRM1	NM_000838	1.22913	4.94711	-1.41571	-0.617582	3.58315
GSTM5	NM_000851	0	0.239222	-0.309434	-0.826222	5.06959
H2BFM	NM_001164416	0	0.051124	-0.0719328	-1.00575	-5.21294
HBE1	NM_005330	0	0.0341537	-0.0484507	-1.65112	-3.83193
HBG2	NM_000184	0	0.224723	-0.292456	-1.14351	-4.22635
HECW1	NM_001287059	7.52037	15.7673	-0.976661	-0.647918	3.06272
HHLA2	NM_001282556	0.0161495	0.0354762	-0.0271818	-0.81329	-2.55278
HPCA	NM_002143	5.30501	17.8221	-1.57785	-0.773624	5.5773
HSPB3	NM_006308	0	0.0835547	-0.115772	-1.92004	0.110341
ICAM5	NM_003259	0.55294	4.82671	-1.90768	-0.639555	3.84605
IGFN1	NM_001164586	0	0.00549047	-0.00789941	-1.58008	0.664176
IL12A-AS1	NR_108088	0	0.0540263	-0.0759108	-0.960211	-1.78893
IL12RB2	NM_001258214	0	0.0298097	-0.0423778	-0.82549	0.336763
IL13	NM_001354991	0	0.0510974	-0.0718963	-1.12655	-4.87371
INSL3	NM_001265587	0.0662666	0.218356	-0.192368	-0.859861	-2.29569
IPCEF1	NM_001130699	0.49058	1.31317	-0.633998	-0.843511	5.05126
IQCF4	NR_038213	0.0308376	0.237098	-0.263143	-1.33931	-3.86301
KCNV1	NM_014379	0.117111	0.281084	-0.197592	-1.22964	3.66908
KIF12	NM_138424	0.207986	1.3326	-0.949336	-0.83129	0.453535
KREMEN2	NM_001253725	0.666854	1.68783	-0.689313	-0.916575	0.566026
KRT5	NM_000424	0.271915	0.639993	-0.366688	-2.01947	-2.63993
LCN15	NM_203347	0.0643365	0.141331	-0.100763	-0.719998	0.0445571
LINC00244	NR_024119	0	0.107213	-0.146932	-1.02386	-3.91789
LINC00333	NR_046871	0	0.0403367	-0.0570506	-0.65214	-6.23348
LINC00377	NR_125770	0	0.0706654	-0.0985077	-0.937575	-4.1599
LINC00487	NM_001001695	0.0279868	0.23055	-0.259481	-0.912014	-2.06365
LINC00501	NR_047465	0.0144547	0.0635064	-0.0681243	-1.52626	-3.77039
LINC00570	NR_047499	0	0.0492533	-0.069363	-1.53915	-3.95626
LINC00642	NR_033986	0	0.27718	-0.352962	-1.29196	-2.46726
LINC00664	NR_037194	0.0793084	0.522661	-0.496488	-1.06136	-1.89254
LINC00839	NM_032770	0	0.355089	-0.438388	-0.641314	2.37921
LINC00896	NM_152508	0	0.0296949	-0.0422169	-1.00952	-3.97055
LINC00941	NR_040245	0	0.0345683	-0.0490288	-0.754196	-2.30249
LINC01260	NM_024049	0.592791	1.95332	-0.890778	-0.637906	1.52714
LINC01270	NM_001025463	0	0.0287563	-0.0409013	-0.897047	-1.62913
LINC01537	NR_126364	0.121863	0.655872	-0.561694	-0.86741	0.109518
LINC01585	NR_120371	0	0.0255487	-0.036396	-0.816901	-3.7595
LINC01605	NR_121620	0	0.0451356	-0.0636902	-0.680557	-1.03008
LINC01829	NR_038844	0.0142	0.0311937	-0.0239732	-0.812381	-5.54966
LINC01844	NR_110558	0	0.0880468	-0.121741	-0.847657	-1.66862
LINC02352	NR_135834	0	0.126029	-0.171243	-1.0823	-5.48122
LINC02395	NR_110048	0.0188913	0.0414994	-0.0316619	-1.11895	-3.86926
LINC02458	NR_038385	0	0.0130544	-0.0187116	-1.57029	-0.906565
LINC02525	NR_038295	0.805945	2.24712	-0.846405	-0.92363	-0.883461
LINCR-0001	NR_120604	1.80561	4.80784	-1.04969	-0.812886	-1.19656
LMO7	NM_001306080	1.35545	3.89116	-1.05417	-0.600335	4.92821
LOC100129935	NR_026870	0	0.0715531	-0.0997033	-0.673012	-6.11849
LOC100505555	NR_148545	0	0.287626	-0.364714	-0.711628	-0.768837
LOC100505588	NR_135129	0.717593	12.392	-2.96291	-0.868549	1.08915
LOC101927278	NR_134451	0.17892	0.393041	-0.240772	-0.70959	-2.01581
LOC101927636	NR_125886	0.0228856	0.0502739	-0.0381207	-0.746475	-2.08885
LOC101928295	NR_110729	0	0.190719	-0.251833	-0.949925	-1.80743
LOC101928322	NR_120637	0.649544	2.27004	-0.987241	-1.03177	-0.828103
LOC101929224	NR_110787	0.0810325	0.712031	-0.663299	-1.01253	-0.943255
LOC102724183	XR_001734729	0	0.0625364	-0.0875122	-1.32847	-2.92197
LOC102724719	NR_120678	0	0.155969	-0.209102	-1.15755	-4.61653
LOC105369205	XM_011508736	0.019942	6.78286	-2.93181	-1.03282	-0.927036
LOC105376525	XM_011520530	0	0.0434588	-0.0613736	-0.957668	-4.37311
LOC105376906	XM_017027549	0	0.386367	-0.47131	-1.59394	-5.11271
LOC105378948	XR_001733876	0.203318	0.539687	-0.355619	-0.701042	-0.924172
LOC284395	NR_040029	0.265631	0.710376	-0.434457	-0.983528	0.443783
LOC401463	NR_015374	0	0.0606096	-0.0848937	-1.59196	-2.9202
LOC401557	NR_046107	0	0.0175669	-0.0251236	-1.71727	-5.02003
LOC440896	NR_015361	0.00937146	0.0205867	-0.0159415	-1.29525	2.52079
LOC647859	NR_026578	0	0.680002	-0.748463	-1.41617	-4.79998
LOC728730	NR_037875	1.05442	2.6286	-0.820682	-0.832106	2.32988
LRRC3B	NM_001317808	4.1836	19.0601	-1.9523	-0.795176	3.52554
LRRC8E	NM_001268284	0.0260949	0.14331	-0.156052	-0.874604	-4.3645
LRTM2	NM_001039029	0.37141	2.83994	-1.48542	-0.891459	2.83923
LY6D	NM_003695	0.483366	1.02099	-0.446189	-1.00203	-3.11608
LY86-AS1	NM_173675	0	0.0485716	-0.0684253	-1.47418	1.82498
LYPD6B	NM_001317002	0.240581	0.819166	-0.552262	-1.00178	-0.237158
LYZL4	NM_001304386	0	0.0827629	-0.114717	-1.23114	-2.75279
MAS1	NM_002377	0	0.288576	-0.365778	-1.14425	-5.34254
MDK	NM_001012333	32.416	71.2097	-1.11165	-0.714923	2.5856
MEOX2	NM_005924	0	0.0138142	-0.0197932	-0.710285	-0.689272
MESP2	NM_001039958	0	0.284107	-0.360765	-1.14464	-1.6789
MIR4653	NR_039797	0	0.789239	-0.839346	-0.77921	-4.83424
MIR503HG	NM_032762	0.0379389	0.083342	-0.0617673	-0.708498	-0.884696
MIR924HG	NR_024391	0.444452	1.6781	-0.890686	-1.39479	-5.49962
MLIP	NM_001281746	0.086012	0.279312	-0.236328	-1.32521	2.19193
MOS	NM_005372	0	0.0629268	-0.0880423	-0.735	-5.76802
MRGPRX3	NM_054031	0	0.0241011	-0.0343582	-0.985953	-5.85993
MSC	NM_005098	0.0144898	0.0318303	-0.0244514	-1.11207	0.830998
MUC19	NM_173600	0.0036179	0.0145706	-0.0156592	-1.51144	-0.777117
MYO15A	NM_016239	0.274868	0.625211	-0.350278	-0.706363	1.68958
MYOG	NM_002479	0.0389041	0.170925	-0.172586	-1.14485	-3.90745
NCALD	NM_001040624	6.88677	21.9036	-1.53807	-0.753508	5.95144
NEUROD1	NM_002500	0.0496668	17.9696	-4.17569	-1.06039	2.49127
NEUROD6	NM_022728	0.0275983	219.695	-7.74663	-1.68059	3.06762
NEUROG2	NM_024019	0.2347	159.943	-7.02625	-0.731017	-1.28589
NLRP14	NM_176822	0.0503716	0.117569	-0.0894645	-1.25553	-3.55695
NOS2	NM_000625	0.386507	0.777102	-0.358072	-0.632869	0.708668
NPPA	NM_006172	0.627789	2.03033	-0.896561	-0.767081	-0.141353
NPW	NM_001099456	0.0293504	0.451327	-0.495638	-1.07721	-3.76148
NRN1	NM_001278710	0.118805	24.9002	-4.53293	-1.05496	6.05693
NUTM2F	NM_017561	0.0380054	0.250464	-0.26865	-1.12055	-3.80782
NWD2	NM_001144990	0.0837528	0.534428	-0.501665	-1.05275	2.28506
OCA2	NM_000275	0.0189614	0.159671	-0.186616	-0.800967	0.120468
ODF1	NM_024410	0	0.0659023	-0.0920752	-1.74295	-3.81757
OR13J1	NM_001004487	0.254057	0.59298	-0.345125	-0.665857	-2.22148
PAGE4	NM_001318877	0	0.110096	-0.150684	-0.947522	-6.01218
PARM1	NM_015393	2.30051	5.0219	-0.867527	-1.01282	4.76263
PAX5	NM_001280547	0	0.0330266	-0.0468775	-2.44851	-4.03752
PAX7	NM_001135254	0.00944716	0.062259	-0.0735702	-1.18247	-0.223994
PDE1A	NM_001003683	2.40782	6.63901	-1.16453	-0.772207	5.26207
PHYHIP	NM_001099335	5.94255	31.6639	-2.23416	-0.74885	7.3906
PI15	NM_001324403	0.270622	3.11398	-1.695	-0.605528	1.56153
PIK3C2G	NM_001288772	0	0.0224124	-0.0319772	-1.70232	-3.95218
PITX3	NM_005029	0.0187665	0.0824504	-0.0874775	-0.722258	-6.03175
PLCB1	NM_015192	3.71105	9.31684	-1.13088	-0.730518	5.56679
PLEKHG7	NM_001004330	0.0152143	0.0417773	-0.0372627	-1.12754	-4.05751
PPEF1	NM_006240	0.120205	1.06639	-0.883351	-1.70992	0.332889
PRDM12	NM_021619	0.215393	0.473163	-0.277495	-1.34893	-2.21847
PROK1	NM_032414	0.130408	0.334219	-0.239151	-0.801014	-2.89716
PRSS35	NM_001170423	1.13197	6.44268	-1.80364	-0.997547	1.71594
PTER	NM_001001484	0.152727	3.05307	-1.81396	-1.21635	5.55558
PTGES	NM_004878	0.802119	3.7314	-1.39257	-0.653371	1.36791
PTK2B	NM_004103	1.35679	3.35469	-0.885749	-0.699533	6.70186
PTPN3	NM_001145368	0.145018	0.318567	-0.203601	-1.02403	3.03853
QRFPR	NM_198179	0.0303048	0.113172	-0.111606	-0.901801	-1.41364
RAPSN	NM_005055	0	0.0373046	-0.0528396	-0.599215	-1.98237
RASL11B	NM_023940	1.11234	14.1424	-2.84168	-1.06888	2.72719
RASSF10	NM_001080521	0.355529	1.47659	-0.869499	-0.914775	-2.49228
RBP2	NM_004164	0.216715	0.666494	-0.453825	-0.858381	-4.35896
RGS20	NM_001286673	0.622099	1.65783	-0.712389	-0.613496	4.10645
RGS4	NM_001102445	0.202398	1.49029	-1.0504	-1.35134	6.42852
RHCE	NM_001330430	0.0540497	0.161138	-0.139597	-1.17165	-0.658781
RHEBL1	NM_001303126	0.231701	0.91618	-0.63758	-0.692167	1.07467
RHO	NM_000539	0.0430924	0.0946631	-0.0696199	-1.22228	-2.45741
RPLP0P2	NR_002775	0.00845957	0.074334	-0.0912894	-0.950972	0.922439
SARDH	NM_001134707	0.493077	1.36626	-0.664323	-0.614716	1.85762
SDSL	NM_001304993	0	0.145427	-0.195886	-0.629845	1.57503
SEMA3A	NM_006080	3.00445	6.13583	-0.833477	-0.602222	2.22969
SFTPA2	NM_001098668	0	0.243663	-0.314595	-1.19569	-1.81427
SH3GL2	NM_003026	12.0607	24.4978	-0.965133	-0.743197	6.57329
SHANK2-AS1	NR_046567	0	0.0145441	-0.0208316	-1.04774	-2.59912
SLC17A6	NM_020346	0.433054	9.13758	-2.82255	-1.17874	3.10116
SLC26A4	NM_000441	0.00498995	0.0438466	-0.0547287	-0.911347	2.3525
SLC26A4-AS1	NR_028137	0	0.202182	-0.265655	-0.761604	4.50434
SLN	NM_003063	0	1.30116	-1.20236	-1.98524	-2.16721
SMCO1	NM_001077657	0.0159807	0.0351055	-0.0269048	-0.844715	-3.46376
SMIM24	NM_001136503	0.0328414	0.721441	-0.736998	-0.857228	0.0614172
SNCB	NM_001001502	8.0153	27.1207	-1.64118	-0.730129	6.97966
SNCG	NM_001330120	2.92086	6.78943	-0.990347	-1.02545	5.99807
SNORD115-9	NR_003301	0	0.399432	-0.484841	-0.648282	-6.07943
SNORD38A	NR_001456	0.839999	6.91974	-2.10575	-0.762107	-1.71246
SOSTDC1	NM_015464	0.0797752	0.80613	-0.742171	-1.02482	0.999192
SPATA31C1	NM_001145124	0	0.012104	-0.0173575	-1.31564	-4.23425
SPIN2A	NM_019003	0.147	0.415184	-0.303125	-1.02035	-2.38787
STRA6	NM_001142617	0.296563	1.4265	-0.904186	-0.836845	-1.36099
SULT1A1	NM_001055	0.0266726	0.0585929	-0.0441717	-0.669043	3.56159
SYCE1	NM_001143763	0	0.0355629	-0.0504152	-0.965065	2.97269
SYCE3	NM_001123225	0.134932	0.296411	-0.191917	-0.792563	-2.90198
TAC3	NM_001006667	2.78641	9.91725	-1.52771	-0.803864	1.56588
TBC1D26	NM_178571	0.19146	2.0679	-1.36452	-0.732391	1.03349
TDRD5	NM_001199085	0	0.0302992	-0.0430633	-1.49601	-0.991508
TERT	NM_001193376	0.0376911	0.193195	-0.201453	-1.3286	-5.11177
TESMIN	NM_001039656	0.27625	1.30197	-0.850959	-0.652055	-1.34033
THCAT155	NR_126055	0.628419	1.42978	-0.577353	-1.03027	1.30202
TMEM177	NM_001105198	4.71835	11.2507	-1.0992	-0.691598	1.75385
TMEM52	NM_178545	1.43453	2.91663	-0.685968	-0.624676	-0.887861
TNNI3	NM_000363	1.80406	7.03247	-1.51833	-1.50705	-2.76371
TNNT1	NM_001126132	1.03556	2.85519	-0.921374	-0.800898	2.88466
TPH2	NM_173353	0	0.00619978	-0.00891678	-1.54055	-1.09799
TPTE2	NM_001141968	0.0929937	0.238331	-0.180111	-0.85479	-1.47729
TRABD2A	NM_001080824	0.0673441	0.177525	-0.141733	-0.989384	1.26705
TRIM72	NM_001008274	0.0554275	0.28918	-0.288626	-1.46472	-3.74683
TSG1	NR_015362	0.0559357	0.286712	-0.285167	-1.10709	-3.58053
TTC6	NM_001007795	0	0.00929703	-0.0133508	-1.24269	-2.57604
TUBA4A	NM_001278552	0.0653947	0.478851	-0.473089	-0.790648	5.59811
TWIST1	NM_000474	0	0.108755	-0.148941	-0.958995	0.536787
TYRP1	NM_000550	0	0.0455541	-0.0642678	-1.1392	-0.818602
UNC5B-AS1	NR_038453	0.0921792	0.506235	-0.463738	-0.842396	-1.70167
VPREB3	NM_013378	0	0.111978	-0.153128	-1.21742	-2.26397
VSIG10L2	XM_016999486	0.0389702	0.376673	-0.406032	-1.06847	-5.35429
VWDE	NM_001135924	0.015053	0.0496013	-0.0482864	-1.16863	-1.83067
WIF1	NM_007191	0.0532499	0.307063	-0.311481	-1.21749	4.10746
WNT7B	NM_058238	0.440654	26.6677	-4.26341	-0.774163	2.33005
YBX2	NM_015982	1.6012	4.30367	-1.02781	-0.707422	0.574939
ZMAT4	NM_001135731	0.621249	1.58826	-0.674876	-0.802443	2.3423
ZP3	NM_001110354	0	0.187281	-0.247662	-0.67335	-0.472352

## Sheet: co-up_APOE4-N_FUS
SYMBOL	REFSEQ	APOE4_DN_RPKM	WT_DN_RPKM	logFC_N	logFC_FUS	AveExpr
A4GALT	NM_001318038	0.136749	0.0582283	0.103263	0.691322	2.12452
ABCC2	NM_000392	0.437694	0.112224	0.37031	0.916032	0.149168
ACAN	NM_001135	0.0161058	0	0.0230506	0.850661	0.996051
ACMSD	NM_001307983	0.229062	0.0743129	0.194144	1.30548	-4.25607
ADAM12	NM_001288973	5.15132	0.329843	2.20964	0.715401	1.84842
ADAMTSL3	NM_001301110	0.528461	0.0569396	0.532187	1.15749	1.81249
ADARB2	NM_018702	12.2455	0.470349	3.17127	0.828365	5.84501
ADRA2B	NM_000682	0.0684556	0.0194325	0.0677607	1.09197	0.658197
AKR1C1	NM_001353	23.0722	9.92816	1.13932	0.64321	2.51133
ALOX15B	NM_001039130	0.0212411	0	0.0303236	1.54187	0.802687
ALOX5AP	NM_001204406	0.0542378	0.0205286	0.0468837	0.652872	2.94758
ANGPT2	NM_001118887	0.459776	0.0807959	0.433653	0.762741	3.31819
ANKRD37	NM_181726	2.80171	0.497941	1.34367	0.683454	1.15619
ANO4	NM_001286615	3.28207	0.524701	1.48978	1.13401	2.41309
AOAH	NM_001177506	0.328209	0.0669975	0.315925	0.663494	2.20571
APOC4-APOC2	NR_037932	0.0788559	0	0.109502	1.08809	-4.78935
APOD	NM_001647	0.382905	0	0.467702	0.653852	8.14785
ARHGEF37	NM_001001669	1.192	0.447341	0.598845	0.684312	5.59402
ARRDC2	NM_001025604	1.25373	0.378138	0.709591	0.978942	5.77485
AZGP1	NM_001185	0.0456055	0	0.0643386	1.13367	3.67974
BCAR4	NR_024049	0.109762	0	0.15025	0.756483	-4.68617
BCL6B	NM_181844	0.122747	0.0557505	0.0887636	0.777247	2.27697
BEND3P3	NR_027512	6.82298	3.06908	0.943016	0.884401	2.54958
BEST1	NM_001139443	1.76973	0.851154	0.581321	0.648507	4.99909
BMP2	NM_001200	1.26615	0.534524	0.562452	0.68998	1.57084
BNC1	NM_001301206	0.0880274	0	0.121715	1.93276	-4.21628
BOK	NM_032515	6.22791	1.63461	1.45599	0.890652	5.94614
C10orf90	NM_001004298	0.0936754	0	0.129185	0.975119	4.02864
C1orf116	NM_001083924	0.104759	0.0475808	0.0766706	0.842156	-3.20853
C1QTNF1	NM_030968	0.870857	0.190162	0.652542	0.656863	3.36018
C22orf34	NM_001039473	0.00993244	0	0.0142588	0.810033	1.2806
C3AR1	NM_001326475	0.0590189	0	0.0827283	0.795387	2.96629
C5AR1	NM_001736	0.341715	0.080278	0.312676	0.715664	2.09963
C7orf61	NM_001004323	1.14922	0.391475	0.627199	0.700662	2.31601
C9orf139	NM_207511	0.27976	0.0772689	0.248494	0.949893	-0.473608
C9orf152	NM_001012993	0.0619888	0.00782078	0.0755295	1.49692	-3.11804
C9orf41-AS1	NR_121183	0.366342	0.162772	0.23275	0.86381	-4.41925
CACTIN-AS1	NM_001012712	0.165865	0.068486	0.125833	0.993276	-2.22699
CAPN13	NM_144575	0.14845	0	0.199688	0.711211	1.00474
CAPN3	NM_000070	0.740436	0.187827	0.551124	0.841102	6.14768
CCDC144CP	NR_023380	2.4907	0.514207	1.20495	0.97488	0.5739
CCDC160	NM_001101357	0.96733	0.360126	0.532499	0.637675	1.15999
CCDC169	NM_001144981	0.412346	0.127694	0.324718	0.798507	-5.05639
CCL17	NM_002987	0.231292	0.0750365	0.195788	0.895946	-4.32358
CCL2	NM_002982	0.847264	0.349836	0.452605	0.842433	2.13881
CCNI2	NM_001039780	1.33729	0.439735	0.699032	0.756713	2.53954
CD2	NM_001328609	0.0369814	0	0.05239	1.18585	-3.00825
CD48	NM_001256030	0.0433549	0	0.06123	0.83643	-1.5025
CD68	NM_001040059	3.43473	1.42943	0.868225	0.626043	4.08862
CD96	NM_001318889	0.0172598	0	0.0246882	1.08326	-2.71426
CEACAM16	NM_001039213	0.0248026	0	0.0353461	0.662799	-6.00246
CEP295NL	NM_001243540	0.114973	0.0145055	0.136232	1.38912	-1.53474
CHN2	NM_001039936	13.3053	3.36694	1.71186	0.671133	5.18381
CHST9	NM_001243848	0.212259	0.0957883	0.145729	0.585224	0.740723
CILP	NM_003613	1.38804	0.483824	0.686509	0.675407	-1.00382
CLCA4	NM_012128	0.0178059	0	0.0254624	1.18813	3.48826
CLCN1	NM_000083	0.85561	0.272028	0.544764	0.627097	-2.11674
CLDN11	NM_001185056	0.443932	0.194756	0.273286	0.757913	6.95497
CLDN7	NM_001185022	0.141123	0.0320484	0.144943	0.912219	-1.14521
CLEC7A	NM_022570	0.010218	0	0.0146667	0.685292	2.31887
CNDP1	NM_032649	0.564311	0.149015	0.44513	1.19329	5.886
CNTNAP4	NM_001322178	4.16522	1.5994	0.990651	0.808145	5.92277
COBL	NM_001287436	0.477281	0.224806	0.270392	0.747913	7.49385
COL14A1	NM_021110	0.122761	0.00387202	0.161476	0.790511	0.952377
COL8A1	NM_001850	0.559925	0.0105964	0.62627	1.42011	-1.11487
CPQ	NM_016134	0.0456777	0.0129665	0.0458518	0.81203	4.40178
CPVL	NM_001348052	1.03896	0.245774	0.710789	0.750556	2.23199
CR1	NM_000573	0.0569675	0	0.079931	1.43419	0.523171
CRISPLD2	NM_031476	0.481948	0.236462	0.261276	0.660418	3.65362
CRYBA1	NM_005208	0.0721137	0	0.100458	0.748725	-3.35032
CST7	NM_003650	0.155083	0	0.207997	1.50622	-1.60507
CTSW	NM_001335	0.645462	0.0758181	0.613059	0.935832	-1.79194
CXADRP2	NR_024387	0.0932002	0.0396851	0.0724111	1.06292	-4.909
CXCL8	NM_000584	0.0507545	0	0.0714256	1.15733	0.0510181
CXCR2	NM_001168298	0.0196228	0	0.0280355	2.02892	-1.90866
DCDC2C	NM_001287444	0.0355094	0	0.0503407	0.920956	-3.99593
DDIT4	NM_019058	265.882	90.0719	1.55112	0.707939	6.41499
DDX11L2	NR_024004	0.400458	0.0142097	0.465543	0.661285	1.10678
DKFZP434K028	NR_026882	0.0308178	0	0.0437894	1.69805	-1.4648
DNAJC22	NM_001304944	0.0766657	0.0362718	0.055168	0.774136	0.829648
DSCAML1	NM_020693	13.5582	2.90047	1.90011	0.613186	4.33583
DYSF	NM_001130455	0.0815472	0.0252532	0.0771164	0.694179	5.28632
ELF4	NM_001127197	0.730491	0.262998	0.454328	0.743402	1.09302
EMILIN2	NM_032048	0.077654	0.0339133	0.0597789	0.676413	1.48471
EPN2-AS1	NR_048576	0.121199	0	0.165043	0.637595	-1.46585
ERBB3	NM_001005915	0.130417	0.0581766	0.0952748	0.885442	6.42864
ERVW-1	NM_001130925	0.419102	0.201334	0.24034	0.900022	-2.32655
F10	NM_000504	1.67139	0.341181	0.994083	0.670309	-0.24816
FA2H	NM_024306	0.012912	0	0.0185089	0.713962	5.34844
FAM106B	NM_001348161	1.13152	0.297928	0.71567	1.65551	-2.16183
FAM13C	NM_001001971	13.671	5.27986	1.22416	0.645136	3.96069
FAM19A4	NM_001005527	0.440101	0.0285557	0.48555	0.802029	1.29353
FAM222A	NM_032829	25.5999	2.77657	2.81627	0.801229	4.17013
FAM222A-AS1	NM_032897	1.0302	0.0377344	0.968182	0.618405	-1.72862
FAM83E	NM_017708	0.12109	0	0.164903	0.984638	-4.26006
FGD2	NM_173558	0.00465175	0	0.00669549	0.739687	2.92327
FHDC1	NM_033393	2.88925	0.534448	1.34177	0.71359	1.36822
FIGN	NM_001321825	13.8929	1.65978	2.48525	0.901164	2.63516
FNDC7	NM_001144937	0.0296231	0	0.0421163	0.832675	-2.14726
FOXD2-AS1	NM_032707	0.494363	0.169707	0.353383	0.808047	-0.533098
FOXF1	NM_001451	0.0225179	0	0.0321262	0.624793	2.65072
FOXL1	NM_005250	0.280317	0.0308026	0.312732	0.893336	-0.790641
FRZB	NM_001463	12.7982	4.39865	1.35381	0.641517	3.08266
FUT11	NM_001284194	12.1763	4.30058	1.31372	0.64303	1.99965
FYB1	NM_001243093	0.0454976	0.0103323	0.0493599	0.615362	3.53001
FZD5	NM_003468	6.49067	1.39217	1.64678	0.750105	2.4089
G0S2	NM_015714	3.35482	1.22443	0.96918	0.936158	0.801978
GAB2	NM_012296	20.5943	9.20023	1.08205	0.973525	5.30321
GABRQ	NM_018558	1.23346	0.496264	0.577916	1.15311	-1.83093
GALNT6	NM_007210	0.020056	0	0.0286483	0.688889	3.26363
GBP3	NM_001319179	0.0256101	0.00969323	0.0225653	0.693967	2.43067
GBX1	NM_001098834	36.8098	0	5.24069	0.909721	-4.32064
GCGR	NM_000160	0.110472	0.0418129	0.0920769	0.928341	-5.49416
GIMAP2	NM_015660	0.0199899	0	0.0285549	0.726017	1.43201
GIPR	NM_000164	2.78951	0.89697	0.998313	1.7248	0.738518
GJA4	NM_002060	0.344179	0.0372198	0.374004	1.1278	2.6875
GJB1	NM_000166	0.0301101	0	0.0427985	0.835593	3.49505
GLIPR1L1	NM_001304964	0.978642	0.333368	0.569436	0.759902	-1.86098
GLRA1	NM_000171	0.0117353	0	0.016832	0.722432	-3.94709
GMNC	NM_001146686	0.0159191	0	0.0227856	1.50186	-2.00818
GNLY	NM_001302758	0.750316	0.265057	0.468413	0.800316	1.06298
GPR34	NM_001033513	0.0742674	0	0.103353	0.748597	3.14706
GPR4	NM_005282	0.00946374	0	0.0135891	0.707903	3.25495
GPRC5A	NM_003979	0.101177	0	0.139046	1.71608	-1.78846
GRID1-AS1	NR_038986	0.178397	0.0311641	0.192552	1.18796	-2.39317
GSDMA	NM_178171	0.0233472	0	0.0332957	0.95407	-4.88271
GVINP1	NR_003945	0.0462003	0.0037471	0.0597632	0.8054	-0.751868
HAGLR	NR_033979	0.01238	0	0.017751	0.997471	2.55339
HAVCR1	NM_001099414	0.265857	0.0301875	0.297207	1.25244	-3.5714
HCAR3	NM_006018	0.0809887	0	0.112351	1.05074	-4.44095
HEPHL1	NM_001098672	0.0484716	0.00550385	0.0603692	0.932385	-4.079
HERC2P3	NM_001024682	0.444917	0.0306178	0.487478	1.16449	4.92046
HHIP	NM_022475	0.356746	0.136779	0.255198	1.1379	3.1891
HILS1	NM_194072	0.274981	0.0624469	0.263085	0.645547	-0.560453
HIST1H2AC	NM_003512	28.7926	3.29934	2.79277	1.04087	1.59727
HIST1H2AG	NM_021064	4.92342	1.84156	1.05975	0.88601	-4.81752
HIST1H2BD	NM_021063	42.2426	5.1435	2.81532	0.744391	1.728
HIST1H2BF	NM_003522	2.54914	0.457025	1.28444	1.24498	-4.73616
HIST1H2BG	NM_003518	25.021	1.61927	3.31244	1.08869	-2.53261
HIST1H2BJ	NM_021058	6.11692	2.04283	1.22584	0.97983	-3.13147
HIST1H4E	NM_003545	6.3506	2.78013	0.959425	0.879043	-0.78451
HIST2H2BC	NR_036461	3.51895	1.46321	0.875447	1.05275	-2.76134
HIST2H2BF	NM_001024599	0.588812	0.251618	0.344155	0.936561	-1.13372
HK2	NM_000189	40.2128	5.52909	2.65814	0.712631	3.40793
HS1BP3-IT1	NR_046836	1.3942	0.655068	0.532652	1.29844	-3.47596
HSPA6	NM_002155	7.46215	0.236136	2.77519	1.52667	1.94148
HSPA7	NR_024151	0.115706	0	0.157957	0.728098	1.74269
HSPB7	NM_001349682	0.00990233	0	0.0142158	1.00445	0.852058
IGF2	NM_000612	0.0359445	0	0.0509467	1.57207	-4.0419
IGFL3	NM_207393	0.0640299	0	0.0895387	0.751648	-5.76769
IGSF6	NM_005849	1.38149	0.658833	0.521695	0.831676	0.425446
IL10RA	NM_001558	2.48379	0.830515	0.928408	0.714344	3.17794
IRAK2	NM_001570	3.44051	0.707723	1.37865	0.794463	2.80089
IRAK3	NM_001142523	0.0553125	0.00785077	0.0663883	0.684048	3.60648
IRF8	NM_002163	0.0866881	0	0.119938	0.646402	2.88523
IRS4	NM_003604	1.18495	0.11146	0.975144	0.731532	1.33972
ITGA10	NM_001303040	0.709703	0.0955084	0.642145	1.20495	3.22826
ITGAX	NM_000887	0.012166	0	0.0174459	0.936468	4.06002
JMJD6	NM_001081461	17.0882	5.57737	1.45947	0.638377	4.9921
KCNE4	NM_080671	0.109022	0.0515802	0.0767295	1.26495	3.84087
KCNH8	NM_144633	9.1551	3.19487	1.27551	0.641795	4.89072
KCNJ2	NM_000891	0.163953	0.0523589	0.145406	0.79497	3.90353
KCNK17	NM_001135111	0.0416041	0	0.058807	1.2851	-4.03695
KLHL32	NM_001286250	2.58839	0.792862	1.00107	0.659947	5.45706
KLHL33	NM_001109997	0.0295548	0	0.0420206	0.785229	-3.16886
KLRC4-KLRK1	NM_001199805	0.0592614	0	0.0830586	1.34826	-4.33379
LGR5	NM_001277226	0.137006	0.0518558	0.112303	0.909444	3.2732
LIN28A	NM_024674	0.445545	0.179516	0.29342	0.692511	-5.89906
LINC00304	NM_173617	1.3889	0.131423	1.07821	0.819726	-2.1237
LINC00320	NR_024090	0.0660684	0	0.0923	0.673195	5.44186
LINC00323	NR_024100	0.028574	0	0.0406456	1.2678	-0.780555
LINC00466	NR_038252	0.0482635	0	0.0680014	0.946358	-5.3728
LINC00578	NR_047568	0.0472103	0	0.0665512	1.80692	-3.35783
LINC00862	NR_040064	0.0407134	0	0.0575729	0.895573	-1.66391
LINC00926	NR_024433	0.825467	0.390542	0.392618	0.986227	1.31647
LINC00989	NR_038826	0.0140436	0	0.0201196	0.980403	-5.52501
LINC01099	NR_108092	0.0325754	0	0.0462471	1.50913	-2.60612
LINC01160	NR_034126	0.0374131	0	0.0529905	0.607659	-0.792483
LINC01206	NR_104146	0.172005	0	0.228978	1.23298	-3.9012
LINC01561	NM_001012711	0.331557	0.135531	0.229747	0.663407	2.29554
LINC01792	NR_037886	0.0281419	0	0.0400394	1.04348	1.84326
LINC02393	NR_033987	0.0142799	0	0.0204559	2.08791	-2.10683
LLGL2	NM_001015002	0.446206	0.0935367	0.403271	0.611755	2.44798
LMF1-AS1	NR_110945	0.0976489	0.0221756	0.102774	0.744984	-0.925305
LMNTD1	NM_001145727	0.0115037	0	0.0165016	0.766471	-1.28244
LOC100128494	NR_104178	0.674628	0.278555	0.389327	0.764568	0.849334
LOC100130075	NR_073494	0.436226	0.0928736	0.394157	1.31495	-4.05063
LOC100133286	NR_040084	0.188996	0.0268251	0.211553	0.830465	-2.00759
LOC100505635	NR_125831	0.0867533	0	0.120024	1.58956	-1.59466
LOC100506606	NR_103860	0.484188	0.233658	0.26673	0.62721	-0.16983
LOC100506985	NR_109781	11.7991	4.67906	1.17232	0.650813	-0.296131
LOC101927043	NR_110207	3.22138	1.17955	0.953681	1.01002	-0.488489
LOC101927053	NR_110209	0.0127635	0	0.0182973	1.30558	-3.50689
LOC101927069	NR_110647	0.0129818	0	0.0186082	0.632679	-0.413432
LOC101927572	NM_001290056	0.213039	0.0483802	0.210464	1.09081	-4.6247
LOC101928100	NR_120430	0.193662	0	0.255395	0.998975	-0.224123
LOC101928323	NR_125400	3.39021	1.23967	0.971001	0.657387	0.640952
LOC101928358	NR_110652	1.66708	0.114723	1.25857	1.22921	0.0763452
LOC101928596	NR_135799	2.87553	1.34445	0.725141	1.25992	0.448791
LOC101928764	XM_016999509	0.176102	0.0799839	0.123003	0.975972	-1.14479
LOC102723385	NR_119379	0.147547	0	0.198553	0.839527	-2.78128
LOC105370708	XM_016999531	0.536972	0.209591	0.345571	0.725372	-5.71833
LOC105373926	XM_011512292	0.0162571	0	0.0232654	1.4592	-2.57007
LOC105376339	XM_011519765	0.236827	0	0.306643	0.754855	-3.4078
LOC105379282	XM_011544346	0.120146	0.0593144	0.0805559	0.948269	-0.312239
LOC400499	XM_011508542	0.155486	0.0621197	0.121553	0.599962	-0.745431
LOC401261	NM_001004322	2.86813	1.21815	0.802276	1.13556	0.746488
LOC442497	NR_033960	0.0513493	0	0.0722421	1.52674	-4.23894
LOC653653	NR_027408	23.4743	7.99071	1.44476	0.699238	1.60804
LONRF3	NM_001031855	0.613885	0.178316	0.453812	0.857411	0.228126
LRG1	NM_052972	0.210669	0	0.275805	1.04206	-1.30906
LRP2	NM_004525	1.55234	0.410734	0.855373	1.19457	4.92404
LRRC32	NM_001128922	0.166496	0.0405113	0.164889	0.635384	4.53995
MAB21L3	NM_152367	0.0249798	0	0.0355955	0.818205	-3.11071
MACC1	NM_182762	0.0440918	0.0143044	0.0417579	1.09831	-3.66833
MATN1	NM_002379	0.625111	0.307865	0.313324	0.662487	-1.21194
MFSD6	NM_017694	5.74195	2.5865	0.910588	0.812979	4.28354
MIR1285-1	NR_031616	2.40379	1.16977	0.649603	0.940551	-4.58419
MIR302C	NR_029858	0.848396	0	0.886274	0.763115	-5.92356
MIR3177	NR_036138	0.703548	0	0.768543	0.717253	-5.7537
MIR325HG	NR_110400	3.57741	0.373524	1.73665	0.99004	-2.06815
MIR3662	NR_037435	3.94728	0.344773	1.87927	1.08637	-2.99106
MIR4256	NR_036210	0.901421	0	0.927078	0.709849	-6.08379
MIR4489	NR_039709	2.32625	0	1.7339	0.946559	-3.30463
MIR4525	NR_039751	1.53843	0	1.34393	0.904522	-4.72147
MIR4639	NR_039782	0.836101	0	0.876645	1.06799	-5.34147
MIR4782	NR_039943	5.84212	0.4146	2.27405	0.780449	-5.77751
MIR548AN	NR_039765	5.21304	0	2.6353	1.13365	-4.64562
MIR548AR	NR_049839	21.7606	8.61932	1.24253	0.666732	-0.84429
MIR645	NR_030375	0.613734	0	0.690402	0.79016	-5.74419
MIR6758	NR_106816	8.69943	0.519896	2.67393	0.853108	-1.73082
MIR6883	NR_106943	2.21888	0	1.68656	1.51961	-2.80197
MIR7-1	NR_029605	40.3837	8.33723	2.14799	0.655582	-0.183612
MLKL	NM_001142497	0.0592918	0	0.0831001	0.631681	3.00868
MMP2	NM_001127891	2.32918	1.08013	0.678492	0.766852	1.87336
MS4A7	NM_021201	0.0095864	0	0.0137644	0.902391	3.33901
MYOD1	NM_002478	0.0638881	0	0.0893464	0.823014	-5.79687
MYOM3	NM_152372	0.0447602	0.00564714	0.0550477	0.870134	-4.64024
NDRG1	NM_001135242	11.5781	5.74609	0.898789	0.629026	8.46104
NDUFAF4P1	NR_036507	0.074344	0	0.103456	0.678019	-6.1781
NFE2	NM_001136023	0.0259402	0	0.0369466	0.767674	-1.37645
NGFR	NM_002507	5.5245	1.44613	1.41537	1.20764	2.02536
NIPAL4	NM_001099287	0.0164784	0	0.0235796	0.677697	2.20458
NKX6-2	NM_177400	1.38707	0.35357	0.818474	0.871368	4.507
NOS3	NM_000603	0.0956909	0.0301819	0.0889417	0.591338	2.3892
NPC1L1	NM_001101648	0.449085	0.111935	0.382069	1.18165	-1.54645
NPIPA3	NM_001277323	0.0053015	0	0.00762825	0.962913	-3.79071
NPNT	NM_001033047	5.33219	0.286726	2.299	0.770436	2.80068
NR4A2	NM_006186	13.1844	4.12504	1.46867	0.679152	3.48057
NTN1	NM_004822	26.8808	4.80577	2.26371	0.636547	2.87664
NUP210L	NM_001159484	0.274532	0.0556652	0.271815	0.882984	0.0617471
OIT3	NM_152635	0.0482164	0	0.0679366	0.959769	-4.9938
OSM	NM_001319108	0.0848951	0	0.117556	1.10878	-1.88094
OTUD7A	NM_001329907	0.426177	0.0573058	0.431761	0.864773	-0.521017
P2RX7	NM_002562	0.248362	0.0322297	0.274272	1.42718	5.35857
P2RY14	NM_001081455	0.0563022	0.02131	0.0486018	0.898908	2.12789
PCBP2-OT1	NR_109828	1.0267	0.111029	0.867239	1.42357	-3.3241
PEAK3	NM_198532	0.112239	0.025489	0.117155	0.650392	-1.13012
PGR	NM_000926	0.00661897	0	0.00951769	0.591973	1.10676
PLA2G1B	NM_000928	0.612647	0	0.689431	0.813478	-5.12518
PLAC4	NM_182832	0.00576391	0	0.00829169	1.33619	-2.72177
PLCXD2	NM_001134478	9.23915	4.17804	0.983617	1.08177	-3.62862
PLD1	NM_001130081	0.517632	0.0900601	0.477415	0.959873	4.33316
PLEKHG6	NM_001144856	0.0538018	0.0261818	0.0383173	1.4992	-4.35959
PLPP2	NM_003712	0.669959	0.16905	0.514477	0.876972	4.10519
POU2F3	NM_001244682	0.892354	0.111893	0.767165	0.977944	-3.86202
PROX1	NM_001270616	0.497336	0.24393	0.267493	0.763881	4.39423
PRR26	NM_001012714	0.0958959	0.0145184	0.111316	0.696245	-0.757842
PRRG4	NM_024081	0.060738	0	0.0850683	0.796793	0.981834
PTAFR	NM_000952	0.139996	0.0505789	0.117844	0.66392	2.94399
PTGDR2	NM_004778	0.78309	0.191343	0.581791	0.994218	1.93526
PTPN22	NM_001193431	0.0314621	0.00595408	0.0361263	0.772691	-1.18531
RAMP2-AS1	NR_024461	3.49108	1.50153	0.84425	0.768979	0.986156
RAPGEF5	NM_012294	6.84538	1.51035	1.64395	0.615874	7.28721
RASGRP3	NM_001139488	0.46418	0.17955	0.311856	0.99284	4.67642
RGPD8	NM_001164463	1.19156	0.321384	0.729906	0.598138	0.739812
RGS1	NM_002922	0.102799	0	0.14117	1.88016	4.21176
RIPK3	NM_006871	0.0900952	0.0170502	0.100063	0.648388	-0.312552
RNF152	NM_173557	8.71533	2.11797	1.63966	0.950964	4.01194
RPL34-AS1	NM_182591	0.282874	0.034724	0.310133	0.85132	-2.44133
RRAD	NM_001128850	1.11395	0.266288	0.739337	1.07103	0.732347
RUNX3	NM_001031680	0.00588083	0	0.0084594	1.13816	0.826838
SAMD4A	NM_001161576	4.83963	1.72802	1.09802	0.694304	6.05082
SCEL	NM_001160706	0.232481	0.0609177	0.216252	0.861698	-2.37051
SCIMP	NM_001271842	0.08085	0	0.112166	0.638432	0.00248878
SELPLG	NM_001206609	0.727962	0.309969	0.399538	0.607669	3.90885
SEMA3E	NM_001178129	1.06123	0.251439	0.71992	0.877741	1.56871
2019-09-12	NM_001154458	0.530526	0	0.614028	1.09707	-1.53105
SERPINE3	NM_001101320	0.295125	0.128535	0.198641	0.64689	-1.35169
SERTAD4-AS1	NR_024337	3.96625	1.14637	1.21026	0.81012	1.15166
SGCA	NM_000023	0.276033	0	0.351666	1.43863	-0.766236
SGMS2	NM_001136257	0.083555	0.0345	0.0668388	0.757162	3.02923
SGO1-AS1	NR_046723	0.105661	0.039992	0.0883368	1.31024	-4.68231
SH2D1A	NM_001114937	0.0229205	0	0.0326941	1.04396	-1.91735
SIGLEC1	NM_023068	0.217584	0.0235298	0.250469	0.92158	0.746645
SIGLEC9	NM_001198558	0.0106284	0	0.0152526	0.727443	1.04046
SLAMF6	NM_001184714	0.0210091	0	0.0299957	1.47539	-3.01915
SLC26A9	NM_001142600	0.0953569	0.0203017	0.102405	0.968644	1.00392
SLC45A2	NM_001012509	0.182525	0.0296076	0.199776	0.972638	-4.41723
SLC5A11	NM_001258411	0.119784	0.0170015	0.138899	1.09586	4.62455
SLC6A1-AS1	NR_046647	3.95144	1.34603	1.07762	0.898612	0.0630515
SLC6A12	NM_001122847	0.142543	0.0441421	0.12993	1.03833	5.53273
SLC7A11-AS1	NR_038380	0.06198	0.0211131	0.0566139	1.10705	-4.06053
SLCO1A2	NM_005075	0.681784	0.053128	0.675312	0.702927	7.35214
SMA4	NM_006780	0.357378	0.086956	0.320529	1.13451	-3.33229
SMIM22	NM_001253790	0.789015	0.342554	0.414186	0.610928	-0.940952
SNORA28	NR_002964	1.37359	0	1.24707	1.32315	-4.75597
SNORA29	NR_002965	4.12078	0.233953	2.05308	1.16436	-2.7262
SNORA2B	NR_002951	0.631653	0	0.706334	0.780917	-6.03198
SNORA48	NR_002918	8.33314	3.15403	1.16785	0.977052	-2.74302
SNORA66	NR_002444	4.33767	1.72386	0.970554	0.945236	-2.46717
SNORA71B	NR_002910	1.90889	0.722502	0.755964	0.776506	-4.66937
SNORD14C	NR_001453	8.52253	2.60539	1.40119	1.06666	-1.62468
SNORD19	NR_003047	3.03637	1.2929	0.815885	1.07055	-4.35073
SNORD27	NR_002563	12.0189	5.4589	1.01125	0.898213	-3.52093
SNORD32A	NR_000021	10.2014	2.79602	1.56112	0.987687	-2.52326
SNORD34	NR_000019	0.874105	0	0.906202	0.808768	-4.81548
SNORD62A	NR_002914	2.34789	0.761708	0.926277	0.873715	-5.88092
SNORD98	NR_003076	14.2075	4.39971	1.49383	1.0721	-4.52943
SOST	NM_025237	0.238289	0.0284812	0.267832	0.701137	-5.80362
SOX10	NM_006941	0.594648	0.0915539	0.546855	0.902953	6.25148
SPINK13	NM_001040129	0.510038	0	0.594585	1.14164	-4.60007
SPN	NM_001030288	0.0573469	0.0232558	0.0472819	1.17515	0.741096
SPOCK3	NM_001040159	7.7304	1.41086	1.8565	0.977857	6.64673
SSBP3-AS1	NM_001034847	2.94948	1.14968	0.87754	0.596332	0.288136
SSSCA1-AS1	NR_038923	5.65313	2.38656	0.974215	0.672215	0.257342
STARD8	NM_001142503	0.658878	0.164845	0.51007	0.624846	3.46685
STAT5A	NM_001288718	0.719531	0.102126	0.641725	0.602781	3.3341
STPG2	NM_174952	0.0821808	0.0155524	0.0916769	0.93811	-2.91871
STPG4	NM_001163561	0.181494	0	0.240613	0.873452	-4.18591
TACR3	NM_001059	1.51385	0.0373684	1.27697	1.75708	-3.81582
TAL2	NM_005421	1.67093	0.299574	1.0393	1.06987	-3.78707
TBC1D2	NM_001267571	2.13086	0.72188	0.862573	0.672215	3.88373
TBX15	NM_001330677	0.0931787	0.0151146	0.106887	0.971643	0.495128
TBX3	NM_005996	0.0241233	0.00684788	0.0245437	0.633418	3.1595
TCP11L2	NM_001286262	3.41889	1.6803	0.721288	1.20886	3.04445
TEX14	NM_001201457	0.886077	0.249928	0.593543	0.717997	0.377751
TIAF1	NM_004740	0.262357	0.094074	0.20641	0.848391	1.76177
TMC8	NM_152468	0.230358	0.0930999	0.170653	0.867218	3.1633
TMCC3	NM_001301036	1.2141	0.450588	0.610082	0.75753	4.92403
TMEM119	NM_181724	0.0594752	0.0112555	0.0672023	0.589787	3.31193
TMEM200B	NM_001003682	0.303064	0.150002	0.180271	0.886168	-0.0646674
TMEM71	NM_001145153	0.00948864	0	0.0136247	0.808135	-0.209483
TNFRSF6B	NM_003823	0.0749233	0	0.104234	0.698443	-3.63031
TNFSF14	NM_003807	0.0116571	0	0.0167204	1.04199	-1.17838
TNFSF8	NM_001244	0.0125279	0	0.0179617	0.643951	-0.391424
TPTEP1	NR_001591	0.060515	0.0229045	0.0520936	1.06404	0.252478
TREM1	NM_001242589	0.0219747	0	0.0313595	1.08688	-2.36313
TSACC	NM_001304817	0.216341	0.0272945	0.243698	0.822579	-1.52841
TSSK4	NM_001184739	5.01412	2.46787	0.794303	0.705646	0.862031
TTLL11	NM_001139442	4.98029	2.41845	0.806871	0.597024	5.06504
UCKL1-AS1	NR_027287	0.823926	0.321022	0.465392	1.11652	-0.0504685
UPB1	NM_016327	0.628051	0.193566	0.447867	0.929325	-0.788231
VGLL3	NM_001320493	0.638935	0.253924	0.386309	0.67976	-0.0799425
VHLL	NM_001004319	0.625839	0	0.701184	1.38596	-4.42189
WDFY4	NM_020945	0.00228352	0	0.00329067	0.658996	2.1558
WWTR1	NM_001168278	6.00544	1.86974	1.28756	0.642856	5.11697
ZDHHC11B	NM_001351303	4.40331	1.83296	0.931531	0.797568	4.61862
ZFP36	NM_003407	2.05804	0.916049	0.674472	0.753373	4.90874
ZNF483	NM_001007169	6.09912	1.27469	1.64197	0.599262	3.97494
ZNF683	NM_001114759	0.0259635	0	0.0369794	1.40307	-4.97383
ZNF699	NM_198535	5.78241	2.22498	1.07251	0.810504	0.222664
ZNF704	NM_001033723	19.8607	9.74973	0.956487	0.657253	5.87818

## Sheet: co-down_APOE4-N_FUS
SYMBOL	REFSEQ	APOE4_DN_RPKM	WT_DN_RPKM	logFC_N	logFC_FUS	AveExpr
ABCD2	NM_005164	0.683509	1.37126	-0.494183	-0.724506	3.04087
ACRV1	NM_001612	0.0981974	0.390254	-0.340211	-0.694133	-0.565572
ADAD2	NM_001145400	0	0.0776454	-0.107883	-1.05161	-1.12436
ADAMTS3	NM_014243	0.417054	4.64709	-1.99461	-1.12246	1.23249
ADCYAP1	NM_001099733	0.0611619	1.84037	-1.42044	-1.7713	1.98885
AHRR	NM_001242412	0.978331	3.10698	-1.05379	-0.720459	1.59374
AIPL1	NM_001033054	0	0.0546802	-0.0768056	-1.29564	-4.46646
AKAIN1	NM_001145194	0	0.461165	-0.547119	-1.10312	-1.54339
APOO	NM_024122	7.67562	15.5192	-0.929107	-0.587109	4.12704
ARHGEF28	NM_001080479	0.171818	0.358432	-0.213194	-0.621109	2.70809
ARL9	NM_206919	0.272127	0.741587	-0.45316	-0.635767	0.386166
BAALC-AS2	NM_198099	0.116312	0.330176	-0.252876	-0.921136	-0.300731
BDNF	NM_001143805	0.0830994	0.290622	-0.2529	-1.13367	1.56235
BHLHE22	NM_152414	0	61.1294	-5.95721	-1.05088	2.995
C17orf97	NM_001013672	0.721529	3.31274	-1.32492	-0.798153	1.87389
C1orf115	NM_024709	2.80496	15.6714	-2.13142	-0.700511	6.19716
C1orf61	NM_001320453	75.8488	160.717	-1.07338	-0.596562	7.60412
C1QTNF9B	NM_001007537	0.0250395	0.184807	-0.208972	-1.87844	-1.41395
C21orf33	NM_001320383	0.0267707	3.02456	-1.97072	-2.2651	-2.06265
C2orf48	NM_182626	0.985781	3.23746	-1.09349	-0.694293	-5.99495
C3orf67-AS1	NR_110820	0.0261875	0.223015	-0.253147	-1.44182	-1.39116
C6orf141	NM_001145652	0	0.408708	-0.494373	-1.74659	-1.09904
C6orf223	NM_001171992	0.198006	2.84187	-1.68117	-1.14592	-2.42101
CA12	NM_001218	4.62597	16.7152	-1.65482	-1.01789	2.00431
CACNA1F	NM_001256789	0.00900015	0.0306584	-0.0306399	-0.607129	0.219479
CACNA2D1	NM_000722	0.337217	10.7247	-3.13224	-0.600961	5.90857
CALB2	NM_001740	3.92723	146.376	-4.90258	-0.602693	3.67937
CALHM1	NM_001001412	0.0283169	0.0643065	-0.0496287	-1.28003	-0.618752
CAP2	NM_006366	8.5336	29.9976	-1.70107	-0.893915	5.94143
CAPN8	NM_001143962	0	0.0944681	-0.13023	-1.29665	-1.93096
CARTPT	NM_004291	0.157626	27.0618	-4.59937	-1.65993	1.90663
CASQ1	NM_001231	1.00178	4.03145	-1.32969	-0.807563	2.67656
CDCA5	NM_080668	4.63468	14.9827	-1.5041	-0.764071	0.576274
CDKN3	NM_001130851	7.76278	17.2712	-1.06011	-0.84926	0.0473608
CEACAM8	NM_001816	0	0.0123458	-0.0177022	-1.05582	-5.16141
CENPF	NM_016343	10.1572	29.2152	-1.4373	-0.915445	0.180799
CFAP57	NM_001167965	0.0538071	0.133302	-0.104922	-0.798205	-0.355732
CGB7	NM_033142	0.131715	0.299118	-0.199022	-1.27774	-4.48151
CHRM1	NM_000738	0.253297	3.00268	-1.67524	-0.700816	4.32
CILP2	NM_153221	0.645743	1.38065	-0.532617	-1.04903	-1.89626
COL24A1	NM_001349955	0.0547193	0.396693	-0.405155	-0.715286	2.6568
COL2A1	NM_001844	3.41191	37.6627	-3.13147	-1.18255	-2.62009
CPNE4	NM_001289112	2.35085	5.802	-1.02143	-0.826989	3.86049
CRH	NM_000756	0.0804616	1.80441	-1.37605	-1.90246	-0.954766
CRYGD	NM_006891	0.652797	1.80677	-0.763999	-0.694977	-2.16163
CRYM	NM_001014444	0.165588	2.16225	-1.43989	-1.50271	4.70411
CT55	NM_001031705	0.0133482	0.0454698	-0.0450214	-1.41888	-4.79877
CYP26B1	NM_001277742	0.562514	3.19361	-1.42432	-0.729735	3.40274
CYP2C19	NM_000769	0	0.0366165	-0.0518822	-1.25138	-5.35546
CYP4F2	NM_001082	0.023978	0.136132	-0.149946	-1.71579	-3.69323
DBH	NM_000787	0.0627076	0.29668	-0.287077	-0.596846	-0.0819612
DEFB135	NM_001033017	0	0.279944	-0.35608	-0.751189	-6.06867
DEPDC1	NM_001114120	1.76107	5.11358	-1.14679	-1.34241	-2.02822
DKFZp779M0652	NM_199137	0.044446	0.20187	-0.202543	-0.804944	-0.139953
DMGDH	NM_013391	0.123105	0.34578	-0.260949	-0.617174	1.15068
DRGX	NM_001080520	0.0183088	0.0623677	-0.0611081	-2.04982	-1.84125
EFCC1	NM_024768	0.0690634	0.41824	-0.407754	-0.790834	-0.103842
EPDR1	NM_001242946	3.26254	10.0466	-1.37382	-0.605457	5.35949
ERFE	NM_001291832	0.63637	2.02098	-0.884517	-0.801197	0.435084
ERVMER34-1	NM_001242690	0	0.065836	-0.0919855	-0.66356	-0.939279
FAM19A1	NM_001252216	0.428205	1.81227	-0.97753	-1.07658	3.18039
FAM72C	NM_001287385	0.0400261	0.446913	-0.476358	-0.842465	-2.94321
FAM86B3P	NR_024361	0.689488	1.68131	-0.666351	-1.03063	-0.39568
FAM86HP	NR_024252	0.518019	1.42406	-0.675237	-0.963456	-0.0589691
FAM95B1	NR_026759	0.0186944	0.0849084	-0.0908519	-0.935377	-5.3463
FCN2	NM_004108	0	0.0196658	-0.0280964	-1.37697	-3.13356
FIGNL2	NM_001013690	0.425842	1.57149	-0.850789	-0.724216	0.955791
FOXR1	NM_181721	0	0.126056	-0.171278	-0.884092	-5.14406
FSTL5	NM_001128427	5.07704	19.984	-1.78785	-0.947271	2.75927
GCNT1	NM_001097633	0.0753255	0.698499	-0.659487	-0.678826	1.80176
GDA	NM_001242505	0.072533	0.154424	-0.106152	-0.903682	5.75471
GDF10	NM_004962	0.152047	0.86323	-0.693606	-0.867456	2.12312
GGT2	NM_001351304	0	0.0283028	-0.0402652	-1.00105	-5.35559
GINS1	NM_021067	3.52079	10.6637	-1.36738	-0.653078	1.06583
GJB6	NM_001110219	0.0115014	0.091417	-0.109704	-0.740508	5.54513
GPR1	NM_001098199	0.213275	0.460122	-0.267182	-0.934982	-4.10006
GPR158-AS1	NR_027333	0	0.0269243	-0.0383299	-1.1402	-3.40207
GREM2	NM_022469	1.11363	3.34293	-1.03895	-0.901996	1.3421
HBE1	NM_005330	0	0.0341537	-0.0484507	-1.65112	-3.83193
HBG2	NM_000184	0	0.224723	-0.292456	-1.14351	-4.22635
HECW1	NM_001287059	5.71919	15.7673	-1.31929	-0.647918	3.06272
HHLA1	NM_001145095	0	0.0159578	-0.0228405	-0.872424	-5.67687
HHLA2	NM_001282556	0.0156217	0.0354762	-0.0279313	-0.81329	-2.55278
HIST2H2AC	NM_003517	0.792095	2.54832	-0.985489	-1.17923	-4.48921
HTR1D	NM_000864	0	0.0693194	-0.0966929	-0.729144	0.541503
HTR2A	NM_000621	0.164316	0.770386	-0.60458	-1.04782	4.21189
IGFN1	NM_001164586	0	0.00549047	-0.00789941	-1.58008	0.664176
IPCEF1	NM_001130699	0.295274	1.31317	-0.836614	-0.843511	5.05126
IQCF4	NR_038213	0	0.237098	-0.30696	-1.33931	-3.86301
IQGAP3	NM_178229	3.28264	8.62853	-1.16882	-0.83627	0.000295411
KIAA1211L	NM_207362	0.0640441	0.283611	-0.27065	-0.766056	5.20249
KIF12	NM_138424	0.234721	1.3326	-0.917755	-0.83129	0.453535
LAMP5	NM_001199897	0.845136	1.85634	-0.630441	-1.19699	4.75865
LINC00184	NR_033927	0	0.0144288	-0.0206676	-0.957402	-2.22907
LINC00244	NR_024119	0	0.107213	-0.146932	-1.02386	-3.91789
LINC00333	NR_046871	0	0.0403367	-0.0570506	-0.65214	-6.23348
LINC00501	NR_047465	0.0279646	0.0635064	-0.0490381	-1.52626	-3.77039
LINC00642	NR_033986	0	0.27718	-0.352962	-1.29196	-2.46726
LINC00900	NR_034148	0	0.189663	-0.250554	-0.689966	0.482859
LINC00941	NR_040245	0.0152219	0.0345683	-0.0272338	-0.754196	-2.30249
LINC01107	NR_037809	0	0.0270689	-0.038533	-1.04434	-5.25038
LINC01270	NM_001025463	0	0.0287563	-0.0409013	-0.897047	-1.62913
LINC01532	NR_040036	0	0.0504416	-0.070996	-0.674087	0.762236
LINC01537	NR_126364	0.0589405	0.655872	-0.644969	-0.86741	0.109518
LINC01551	NR_026731	16.4102	69.792	-2.02365	-0.61649	1.72664
LINC01585	NR_120371	0	0.0255487	-0.036396	-0.816901	-3.7595
LINC01625	NR_033919	0.0341367	0.155046	-0.159523	-0.826351	-1.73193
LINC01844	NR_110558	0.0129236	0.0880468	-0.103215	-0.847657	-1.66862
LINC02352	NR_135834	0	0.126029	-0.171243	-1.0823	-5.48122
LINC02568	NR_120375	0.0479161	0.35365	-0.369331	-1.49796	-4.77888
LINCR-0001	NR_120604	1.42904	4.80784	-1.25761	-0.812886	-1.19656
LMO7	NM_001306080	1.8684	3.89116	-0.769931	-0.600335	4.92821
LOC100129935	NR_026870	0	0.0715531	-0.0997033	-0.673012	-6.11849
LOC100132004	XR_001746457	0	0.0478152	-0.0673843	-1.01589	-5.61029
LOC100420587	NR_110759	0.0553479	0.251385	-0.245808	-1.454	-3.52075
LOC100505555	NR_148545	0.0633271	0.287626	-0.276128	-0.711628	-0.768837
LOC100505588	NR_135129	0.0385635	12.392	-3.68871	-0.868549	1.08915
LOC100506368	NR_038905	0.166599	0.405364	-0.268635	-0.802013	-1.34834
LOC100506476	NR_109995	0.205202	2.52974	-1.55029	-0.905213	0.248637
LOC101927278	NR_134451	0.115382	0.393041	-0.3207	-0.70959	-2.01581
LOC101927497	NR_110086	0.0337374	0.498005	-0.535173	-1.16792	-4.84312
LOC101928295	NR_110729	0.0795615	0.190719	-0.141387	-0.949925	-1.80743
LOC101928322	NR_120637	0.228479	2.27004	-1.41243	-1.03177	-0.828103
LOC101928414	NR_120335	0	0.389922	-0.475004	-1.40262	-1.777
LOC101928701	XR_001731278	0	0.0491056	-0.0691599	-1.21017	-0.989696
LOC101928737	NR_110943	0.105855	0.30049	-0.233893	-1.04684	-3.47324
LOC101928994	NR_120648	0	0.0338887	-0.0480809	-1.13484	-4.59029
LOC101929099	NR_110786	0.0477048	0.108335	-0.0811624	-0.965602	-4.70269
LOC101929224	NR_110787	0	0.712031	-0.775709	-1.01253	-0.943255
LOC102724183	XR_001734729	0.0137687	0.0625364	-0.0677837	-1.32847	-2.92197
LOC102724719	NR_120678	0.0686797	0.155969	-0.113273	-1.15755	-4.61653
LOC284395	NR_040029	0.0893741	0.710376	-0.650814	-0.983528	0.443783
LOC400655	NR_034133	0	0.0123412	-0.0176956	-0.792779	-6.1736
LOC401463	NR_015374	0	0.0606096	-0.0848937	-1.59196	-2.9202
LOC401557	NR_046107	0	0.0175669	-0.0251236	-1.71727	-5.02003
LOC401585	NR_125365	0.0769213	0.873425	-0.798765	-1.05598	-4.94725
LOC440896	NR_015361	0	0.0205867	-0.0293987	-1.29525	2.52079
LPA	NM_005577	0.00444529	0.0151426	-0.0152834	-1.43613	-2.83751
LRRC2	NM_024512	0.00548185	0.012449	-0.00996226	-0.762882	2.73834
LRRC3B	NM_001317808	1.27796	19.0601	-3.13851	-0.795176	3.52554
LRRC8E	NM_001268284	0.0504843	0.14331	-0.122162	-0.874604	-4.3645
LRTM2	NM_001039029	0.573455	2.83994	-1.28715	-0.891459	2.83923
LY86-AS1	NM_173675	0	0.0485716	-0.0684253	-1.47418	1.82498
LYPD6B	NM_001317002	0.0930875	0.819166	-0.734868	-1.00178	-0.237158
MAD2L1	NM_002358	16.4889	40.7026	-1.2537	-0.7223	0.903575
MAS1	NM_002377	0	0.288576	-0.365778	-1.14425	-5.34254
MDH1B	NM_001039845	0.407278	1.09833	-0.576336	-0.728743	1.30283
MDK	NM_001012333	24.0407	71.2097	-1.52792	-0.714923	2.5856
MEG8	NR_024149	0	0.460389	-0.546353	-0.650859	-1.15502
MESP2	NM_001039958	0.0357441	0.284107	-0.310097	-1.14464	-1.6789
MIR4653	NR_039797	0.347536	0.789239	-0.409023	-0.77921	-4.83424
MIR503HG	NM_032762	0	0.083342	-0.115489	-0.708498	-0.884696
MIR924HG	NR_024391	0.134352	1.6781	-1.23934	-1.39479	-5.49962
MLIP	NM_001281746	0.0361744	0.279312	-0.304101	-1.32521	2.19193
MOS	NM_005372	0	0.0629268	-0.0880423	-0.735	-5.76802
MRGPRX3	NM_054031	0	0.0241011	-0.0343582	-0.985953	-5.85993
MSC	NM_005098	0	0.0318303	-0.0452058	-1.11207	0.830998
MYOG	NM_002479	0.0752654	0.170925	-0.122955	-1.14485	-3.90745
NCALD	NM_001040624	10.0465	21.9036	-1.05199	-0.753508	5.95144
NEK2	NM_001204182	5.66167	11.7276	-0.934009	-1.86238	-1.59184
NEUROD1	NM_002500	0	17.9696	-4.24562	-1.06039	2.49127
NEUROD6	NM_022728	0	219.695	-7.78591	-1.68059	3.06762
NEUROG2	NM_024019	0.0252256	159.943	-7.29447	-0.731017	-1.28589
NMU	NM_001292045	2.24742	4.70738	-0.813535	-1.89052	-3.50719
NRN1	NM_001278710	0.647743	24.9002	-3.9744	-1.05496	6.05693
OLFM3	NM_001288821	0.444162	2.40803	-1.2387	-1.31984	3.4113
ORC6	NM_014321	6.56223	19.6378	-1.4484	-0.8536	1.21793
OTOGL	NM_173591	0.00321828	0.062123	-0.0823153	-0.837072	0.858021
OVOL2	NM_001303461	0	0.0176188	-0.0251973	-1.38145	-2.40456
PARD3-AS1	NR_108043	0.17119	0.583147	-0.43482	-0.692216	-2.50357
PARM1	NM_015393	0.34666	5.0219	-2.16083	-1.01282	4.76263
PAX7	NM_001135254	0.00456922	0.062259	-0.0805586	-1.18247	-0.223994
PHYHIP	NM_001099335	14.1677	31.6639	-1.10669	-0.74885	7.3906
PI15	NM_001324403	0.556798	3.11398	-1.40195	-0.605528	1.56153
PIK3C2G	NM_001288772	0	0.0224124	-0.0319772	-1.70232	-3.95218
PITX3	NM_005029	0	0.0824504	-0.114301	-0.722258	-6.03175
PKD2L1	NM_001253837	0.0277427	0.0708778	-0.0593147	-0.922073	0.514272
PLCH1	NM_001130960	1.49035	9.35152	-2.05542	-0.774316	3.37154
PLEKHG7	NM_001004330	0.0147171	0.0417773	-0.0379694	-1.12754	-4.05751
PLK4	NM_001190799	4.58987	9.74326	-0.942545	-0.652505	0.0163146
PNOC	NM_001284244	0.0583917	0.198907	-0.179847	-0.759435	-0.593918
POC1A	NM_001161580	2.56025	6.37626	-1.05091	-0.604647	0.263641
PPEF1	NM_006240	0.366718	1.06639	-0.596398	-1.70992	0.332889
PRSS35	NM_001170423	0.243328	6.44268	-2.58161	-0.997547	1.71594
PSMG1	NM_001261824	5.51713	14.305	-1.23169	-0.592594	3.11998
PTER	NM_001001484	0.036934	3.05307	-1.96669	-1.21635	5.55558
RAPSN	NM_005055	0	0.0373046	-0.0528396	-0.599215	-1.98237
RASL11B	NM_023940	0.854899	14.1424	-3.02918	-1.06888	2.72719
RASSF10	NM_001080521	0.333163	1.47659	-0.893501	-0.914775	-2.49228
RBP2	NM_004164	0	0.666494	-0.736816	-0.858381	-4.35896
RFPL1	NM_021026	0.0106362	0.0241544	-0.0191695	-0.851675	-2.63058
RFX8	NM_001145664	0.00881047	0.0300123	-0.0300064	-1.44457	-1.62751
RGS20	NM_001286673	0.286087	1.65783	-1.04726	-0.613496	4.10645
RIIAD1	NM_001144956	2.28228	6.62267	-1.2156	-0.967963	0.0360975
RMI2	NM_152308	4.13498	25.3946	-2.36181	-0.937048	0.535835
RPH3A	NM_001143854	0.778772	1.58609	-0.53989	-1.14126	5.5045
RPLP0P2	NR_002775	0	0.074334	-0.103443	-0.950972	0.922439
RTKN2	NM_001282941	1.59479	3.86206	-0.905947	-0.982985	0.328461
RXFP1	NM_001253727	0	0.0126145	-0.018085	-0.88114	3.12144
SAA4	NM_006512	0	0.0492533	-0.069363	-0.608201	-6.08744
SARDH	NM_001134707	0.233062	1.36626	-0.940366	-0.614716	1.85762
SEMA3A	NM_006080	2.95417	6.13583	-0.851706	-0.602222	2.22969
SH3RF2	NM_152550	0.0360794	0.0870557	-0.0692913	-1.09474	0.996237
SKA3	NM_001166017	1.90932	5.72573	-1.20901	-0.820941	-2.27754
SLC17A6	NM_020346	0.139634	9.13758	-3.15307	-1.17874	3.10116
SLC26A4	NM_000441	0	0.0438466	-0.0619097	-0.911347	2.3525
SLC26A4-AS1	NR_028137	0	0.202182	-0.265655	-0.761604	4.50434
SLN	NM_003063	0	1.30116	-1.20236	-1.98524	-2.16721
SMCO1	NM_001077657	0	0.0351055	-0.0497778	-0.844715	-3.46376
SNCG	NM_001330120	0.985609	6.78943	-1.97194	-1.02545	5.99807
SNORD113-3	NR_003231	0	0.922632	-0.943082	-0.834921	-1.54157
SOSTDC1	NM_015464	0.0926019	0.80613	-0.725134	-1.02482	0.999192
SPA17	NM_017425	1.84351	3.84996	-0.770302	-0.627107	1.93436
SPC24	NM_001317031	4.03145	11.1495	-1.27185	-1.16352	-1.09027
STARD6	NM_139171	0	0.137504	-0.185871	-1.11814	-3.8739
STRA6	NM_001142617	0.0791371	1.4265	-1.169	-0.836845	-1.36099
SYNGR4	NM_012451	0	0.0879877	-0.121662	-1.39962	-4.81565
TAC3	NM_001006667	3.08411	9.91725	-1.41852	-0.803864	1.56588
TDRD9	NM_153046	0.0105256	0.0657339	-0.0767414	-0.655234	1.98028
TERT	NM_001193376	0.042536	0.193195	-0.194732	-1.3286	-5.11177
THRB	NM_000461	0.0350492	0.195008	-0.207321	-0.610032	5.88614
TLL1	NM_001204760	0.0131925	0.131074	-0.158784	-0.832994	0.688599
TPX2	NM_012112	17.0688	42.0554	-1.25269	-0.680943	0.524466
TRABD2A	NM_001080824	0	0.177525	-0.235758	-0.989384	1.26705
TRIP13	NM_001166260	2.39554	7.01377	-1.23884	-0.65983	0.794855
TSG1	NR_015362	0.0541078	0.286712	-0.287667	-1.10709	-3.58053
TTC6	NM_001007795	0	0.00929703	-0.0133508	-1.24269	-2.57604
TWIST1	NM_000474	0.0478896	0.108755	-0.0814541	-0.958995	0.536787
VEPH1	NM_001167911	3.35933	7.1447	-0.901756	-0.850845	-2.78586
VSIG10L2	XM_016999486	0.150787	0.376673	-0.258566	-1.06847	-5.35429
WNT7B	NM_058238	1.59321	26.6677	-3.41539	-0.774163	2.33005
ZFHX4-AS1	NR_024360	0.607273	4.21389	-1.69775	-0.616525	1.35201
ZWINT	NM_001005413	8.69572	30.5769	-1.70345	-0.839069	0.956549
