# Supplementary material for: The fusiform gyrus exhibits an epigenetic signature for Alzheimer’s disease
Source: Clin Epigenetics. 2020 Aug 27;12:129. doi: 10.1186/s13148-020-00916-3 (PMC7457273; doi:10.1186/s13148-020-00916-3)
Supplement: Supplementary file 6 — Additional file 6: Table S5. ST5_details_of_neurons_differentiation_protocols.xlsx. [file 13148_2020_916_MOESM6_ESM.xlsx]

## Sheet: Sheet1
Dataset ID	GEO accession	Cell lines	Sample Abbreviation	References	Summary
1	GSE102352	iPSCs derived cortical neurons	1−cortical-N−D33 1−cortical-N−D41	Shi et al., Nature Protocols, 2012	For iPSC culture and cortical neuron differentiation, we have adopted the protocol (Shi et al., Nature Protocols, 2012) to our iPSCs growing In feeder-free medium (mTeSR). In brief, we plate 5 wells of iPSCs (on a 6-well plate) onto one well of Geltrax-coated 12-well plate in 800ul of mTeSR media, allowing cells to attach overnight and reaching 100% confluence 1 day after plating. For neural indu…
2	GSE87963	iPSCs derived bipolar spindle neurons	2−bipolar−spindle−N	Busskamp V, et al. Molecular Systems Biology. 2014	Bicistronic doxycycline-inducible Neurogenin expression cassette to trigger neurogenesis in human iPS cells. iPSCs were genetically modified by lentiviral gene transfer and genomic integration of the doxycycline-inducible Neurogenin and rTA3 vectors. The modified PGP1 cell line was named iNGN cells, and all experiments in this study were done on the PGP1 derived iNGN line unless stated otherwise.…
3	GSE102956	iPSCs derived APOE3/4 brain cells (AST,MIC,NEU)	3−astrocyte−APOE3 3−astrocyte−APOE4	Astrocyte: Modified by Nat Commun 2014 July; 4430	Coated one well of 6-well cell culture plate with hESC-qualified matrigel (Corning) for 2h at 37 plated iPSCs colonies from irradiated mouse embryonic fibroblasts (MEFs, Globalstem) onto matrigel pre-coated well. Keep feeding the cells with mTeSRTM1 medium (STEMCELL Technologies) until the cells had reached ~100% confluence. Washed the cells with DPBS and add 2 ml of neural induction media (This …
			3−microglia−APOE3 3−microglia−APOE4	Microglia: Nat Med. 2016 November ; 22(11): 1358–1367	We followed the protocol published by Muffat (Nature Medicine, 2016). Briefly, iPSCs were prepared on MEFs and used Collagenase IV (Thermo Fisher Scientific) to dissociate iPSCs colonies from MEFs. iPSCs colonies resuspended by MGdM {NGD medium [Neurobasal medium with Gem21 (Gemini Bio-products), Neuroplex N2 (Gemini Bio-products), Albumax I (Thermo Fisher Scientific), Sodium chloride (Sigma-Aldr…
			3−fN−APOE3-NGN2 3−fN−APOE4-NGN2	Neuron: Modified by Neuron. 2013 June 5; 78(5): 785–798	We followed and modified the protocol published by Zhang (Neuron, 2013). Briefly, iPSCs were prepared from matrigel coated plates and used accutase to dissociate iPSCs and further plated 4×106 cells into one well of matrigel coated 6-well plate on day -1. Two hours later, lentivirus with rtTA and Ngn2-GFP expression vectors were suspended with mTeSRTM1 medium plus 2 μM thiazovivin (Tocris) and ad…
4	GSE107514	SC-NES derived SC-Neurons, NCX-NES derived NCX-Neurons	4−NCX−NES 4−NCX−NES−N 4−SC−NES 4−SC−NES−N	Dell’Anno MT, et al. Nature Communications. 2018	Human neuroepithelial stem (NES) cells derived from tissues collected at an embryonic stage of the neural tube development, typically from 5 to 8 PCW. NES cells were kept in proliferation in T25 flasks coated with poly-L-ornithine (0.01%), laminin (5 μg/ml) and fibronectin (1 μg/ml). Cells were expanded in NES medium and split 1:2 approximately every 7 days with 0.25% trypsin. For cryopreservatio…
5	GSE111977	iPSCs derived hippocampal CA3 pyramidal neurons	5−hCA3	Sarkar A, et al. Cell Stem Cell 2018 May 3;22(5):684-697.e9.	Differentiation of hCA3 neuron protocol was followed for obtaining hCA3 neurons; hpNPCs were obtained as described in DX Yu et al, Stem Cell Reports 2014; Pan NPCs were generated follwing the protocol described in Marchetto, M.C.,et al Mol Psychiatry. 2016
6	GSE115205	iPSCs derived neurons from Tau A152T patients and controls	6−N−CT-NGN2 6−N−TauA152T-NGN2	Swarup V, et al. Nat Med 2019 Jan;25(1):152-164.	The control 8330–8-RC1 and the Tau-A152T 19–5-RC6 neural progenitor cell (NPC) lines (derived from 8330–8 and 19–5 iPSC (generation of these iPSC lines are described in42–44, respectively) were stably transduced with an inducible Neurogenin 2 (iNgn2) construct containing puromycin and blasticidin selection markers and a transactivator construct (derivation method described in Cheng et al. (2017))…
7	GSE90469	iPSCs derived dopamine neurons with G2019S LRRK2 mutation from Parkinson's Disease patients	7−dopamine−N−CT 7−dopamine−N−PD	Kriks S, et al. Nature. 2011 Dec 22; 480(7378): 547–551	Human ESC (H9, H1) and iPSC lines (2C6 and SeV6) were subjected to a modified dual SMAD-inhibition based FP induction protocol. Exposure to SHH C25II, Purmorphamine, FGF8 and CHIR99021 were optimized for midbrain FP and DA neuron yield. Following FP induction, further maturation was carried out in Neurobasal/B27 medium supplemented with AA, BDNF, GDNF, TGFβ3 and dbcAMP
8	GSE112732	iPSCs derived patterned forebrain neurons combining NGN2 programming with SMAD and WNT inhibition	8−forebrain-N	Nehme R, et al. Cell Rep 2018 May 22;23(8):2509-2523	NGN2 expression was induced in TetO-NGN2-T2A-PURO/TetO-GFP infected human stem cells by exposure to doxycycline one day after plating. To induce patterning toward a forebrain phenotype, cells were neuralized by inhibiting TGFβ and BMP signaling (treatment with SB431542 and LDN193189), and dorsalized by inhibiting Wnt signaling (treatment with XAV939, a tankyrase inhibitor) for three days. Puromyc…
9	GSE114685	iPSCs derived mature cortical neurons with mutations in GRIN2B	9−cortical-N-CT 9−cortical-N-GRIN2B-RD 9−cortical-N-GRIN2B-LOF	Scott Bell, etal. Stem Cell Reports. 2018 Jul 10; 11(1): 183–196.	iPSCs were dissociated using Gentle Cell Dissociation Reagent (STEMCELL) and resuspended in Neural Induction medium (DMEM/F12 supplemented with N2 [Invitrogen], B27 supplement [Invitrogen], BSA [1 mg/mL], Y27632 [10 μM; AdooQ Bioscience], SB431542 [10 mM; Selleckchem], and noggin [200 ng/mL; GenScript]), onto low-bind plates (Corning) or Petri dishes (Corning). Cells were plated at a density of 2…
10	GSE114553	iPSCs derived SST and PV neurons (GABAergic)	10−SSTPV−N-LHX6 10−N	Yuan F, et al. Elife 2018 Sep 25;7	For neural differentiation, hPSCs were detached by dispase (Life Technologies) to form embryoid bodies (EBs) and then cultured in neural induction medium (NIM) as previously described (Yuan et al., 2015). After floating for 7 days, EBs were attached on vitronectin-coated surfaces. Rosette structures could be observed at day 10–16. At day 16, rosette clones were detached manually with a 1 ml pipet…
11	GSE58933	iPSC derived hippocampus DG granule neurons	11−DG−granule−N	Yu et al, Stem Cell Reports 2014	SCZD and control hiPSCs were derived and characterized as previously described (Brennand et al., 2011). hiPSC colonies were kept in feeder-free conditions and passed using mechanical dissociation. EBs were formed by mechanical dissociation of hiPSC colonies using collagenase and plating onto low-adherence dishes in hESC medium without fibroblast growth factor 2 (FGF2). For EB differentiation, flo…
12	GSE63734	iPSC derived forebrain neurons	12−forebrain−N−C 12−forebrain−N−P	Brennand et al., 2011	hiPSC forebrain neurons were derived as described previously (Brennand et al., 2011). For neural differentiations, NPCs were dissociated with Accutase and plated in neural differentiation media (DMEM/F12-Glutamax, 1XN2, 1X B27-RA, 20 ng/ml BDNF, 20 ng/ml GDNF (Peprotech), 1 mm dibutyrl-cyclicAMP (Sigma), 200 nm ascorbic acid (Sigma) onto PORN/Laminin-coated plates. 200,000 cells/well of a 6-well …
13	GSE104141	iPSC/ESC derived Cranial Neural Crest Cells and forebrain cranial pericytes Primary CT/AD forebrain cranial pericytes	13−FcPC−fAD−PSEN1 13−FcPC−sAD 13−NCC 13−FcPC	Bajpai, et al. 2010 ScienCell #1201	ESCs/iPSCs were differentiated into CNNCs via Bajpai, et al. 2010. After 10 days, spheres were washed off, NCCs were collected via accutase, and placed in pericyte media (ScienCell #1201) for 14 days. Comparison of primary and in vitro derived pericytes, as well as fAD and sAD versus control pericytes.
