# Supplementary material for: The fusiform gyrus exhibits an epigenetic signature for Alzheimer’s disease
Source: Clin Epigenetics. 2020 Aug 27;12:129. doi: 10.1186/s13148-020-00916-3 (PMC7457273; doi:10.1186/s13148-020-00916-3)
Supplement: Supplementary file 7 — Additional file 7: Table S6. ST6_STRING_output_interactions.xlsx. [file 13148_2020_916_MOESM7_ESM.xlsx]

## Sheet: PSEN2-N_STRING_ouput
#node1	node2	node1_string_internal_id	node2_string_internal_id	node1_external_id	node2_external_id	neighborhood_on_chromosome	gene_fusion	phylogenetic_cooccurrence	homology	coexpression	experimentally_determined_interaction	database_annotated	automated_textmining	combined_score
RPL11	RPS16	1856140	1844060	9606.ENSP00000363676	9606.ENSP00000251453	0.309	0	0	0	0.988	0.93	0.924	0.483	0.999
SMC4	NCAPD2	1852454	1850703	9606.ENSP00000341382	9606.ENSP00000325017	0	0	0	0	0.957	0.976	0.9	0.858	0.999
RPL5	RPL13	1855221	1849017	9606.ENSP00000359345	9606.ENSP00000307889	0	0	0	0	0.966	0.774	0.9	0.364	0.999
RPL3	RPL13	1852999	1849017	9606.ENSP00000346001	9606.ENSP00000307889	0	0	0	0	0.984	0.851	0.9	0.365	0.999
RPL3	RPLP0	1852999	1852166	9606.ENSP00000346001	9606.ENSP00000339027	0.309	0	0	0	0.986	0.986	0.924	0.458	0.999
RPL5	RPL3	1855221	1852999	9606.ENSP00000359345	9606.ENSP00000346001	0.309	0	0	0	0.982	0.954	0.924	0.728	0.999
RPL9	RPLP0	1853003	1852166	9606.ENSP00000346022	9606.ENSP00000339027	0.309	0	0.226	0	0.98	0.991	0.924	0.422	0.999
RPL9	RPL4	1853003	1849420	9606.ENSP00000346022	9606.ENSP00000311430	0.309	0	0	0	0.977	0.962	0.924	0.554	0.999
PSEN1	APP	1850825	1846936	9606.ENSP00000326366	9606.ENSP00000284981	0	0	0	0	0.048	0.406	0.9	0.987	0.999
RPL11	RPL13	1856140	1849017	9606.ENSP00000363676	9606.ENSP00000307889	0	0	0	0	0.969	0.884	0.9	0.511	0.999
RPL17	RPL13A	1863674	1857955	9606.ENSP00000462023	9606.ENSP00000375730	0.309	0	0	0	0.982	0.936	0.924	0.458	0.999
RPL23A	RPL11	1859401	1856140	9606.ENSP00000389103	9606.ENSP00000363676	0.309	0	0	0	0.97	0.978	0.924	0.339	0.999
RPL17	RPL5	1863674	1855221	9606.ENSP00000462023	9606.ENSP00000359345	0.309	0	0	0	0.982	0.954	0.924	0.472	0.999
RPL17	RPL11	1863674	1856140	9606.ENSP00000462023	9606.ENSP00000363676	0.309	0	0	0	0.985	0.954	0.924	0.495	0.999
RPL9	RPL13	1853003	1849017	9606.ENSP00000346022	9606.ENSP00000307889	0	0	0	0	0.964	0.884	0.9	0.302	0.999
GART	MTHFD1L	1857440	1854567	9606.ENSP00000371236	9606.ENSP00000356290	0.824	0	0	0	0.955	0	0.96	0.922	0.999
RPL13A	RPL9	1857955	1853003	9606.ENSP00000375730	9606.ENSP00000346022	0.309	0	0	0	0.977	0.962	0.924	0.424	0.999
RPL3	RPL4	1852999	1849420	9606.ENSP00000346001	9606.ENSP00000311430	0.309	0	0	0	0.987	0.935	0.924	0.755	0.999
RPL23A	RPL13A	1859401	1857955	9606.ENSP00000389103	9606.ENSP00000375730	0.309	0	0	0	0.981	0.962	0.924	0.538	0.999
RPL13A	RPL5	1857955	1855221	9606.ENSP00000375730	9606.ENSP00000359345	0.309	0	0	0	0.977	0.962	0.924	0.531	0.999
RPL13A	RPL4	1857955	1849420	9606.ENSP00000375730	9606.ENSP00000311430	0.309	0	0	0	0.984	0.947	0.924	0.565	0.999
RPL23A	RPL5	1859401	1855221	9606.ENSP00000389103	9606.ENSP00000359345	0.309	0	0	0	0.965	0.978	0.924	0.533	0.999
RPL17	RPL13	1863674	1849017	9606.ENSP00000462023	9606.ENSP00000307889	0	0	0	0	0.965	0.86	0.9	0.321	0.999
RPL17	RPL9	1863674	1853003	9606.ENSP00000462023	9606.ENSP00000346022	0.309	0	0	0	0.986	0.954	0.924	0.472	0.999
RPL17	RPL4	1863674	1849420	9606.ENSP00000462023	9606.ENSP00000311430	0.309	0	0	0	0.985	0.935	0.924	0.533	0.999
RPL13A	RPLP0	1857955	1852166	9606.ENSP00000375730	9606.ENSP00000339027	0.055	0	0	0	0.988	0.949	0.924	0.437	0.999
RPL17	RPL23A	1863674	1859401	9606.ENSP00000462023	9606.ENSP00000389103	0.309	0	0	0	0.982	0.954	0.924	0.46	0.999
RPL3	RPS16	1852999	1844060	9606.ENSP00000346001	9606.ENSP00000251453	0.309	0	0	0	0.991	0.851	0.924	0.434	0.999
RPL23A	RPL3	1859401	1852999	9606.ENSP00000389103	9606.ENSP00000346001	0.309	0	0	0	0.986	0.954	0.924	0.511	0.999
RPL9	RPL3	1853003	1852999	9606.ENSP00000346022	9606.ENSP00000346001	0.309	0	0.346	0	0.982	0.99	0.924	0.577	0.999
RPL11	RPL3	1856140	1852999	9606.ENSP00000363676	9606.ENSP00000346001	0.309	0	0	0	0.992	0.954	0.924	0.707	0.999
RPL11	RPLP0	1856140	1852166	9606.ENSP00000363676	9606.ENSP00000339027	0.309	0	0	0	0.978	0.962	0.924	0.386	0.999
RPL23A	RPS16	1859401	1844060	9606.ENSP00000389103	9606.ENSP00000251453	0.309	0	0	0	0.977	0.857	0.924	0.34	0.999
RPL23A	RPL4	1859401	1849420	9606.ENSP00000389103	9606.ENSP00000311430	0.309	0	0	0	0.97	0.962	0.924	0.525	0.999
RPLP0	RPS16	1852166	1844060	9606.ENSP00000339027	9606.ENSP00000251453	0.057	0	0	0	0.969	0.949	0.924	0.333	0.999
RPL4	RPL13	1849420	1849017	9606.ENSP00000311430	9606.ENSP00000307889	0	0	0	0	0.97	0.884	0.9	0.491	0.999
RPL11	RPL4	1856140	1849420	9606.ENSP00000363676	9606.ENSP00000311430	0.309	0	0	0	0.977	0.962	0.924	0.788	0.999
RPL5	RPS16	1855221	1844060	9606.ENSP00000359345	9606.ENSP00000251453	0.309	0	0	0	0.976	0.929	0.924	0.586	0.999
RPL5	RPL4	1855221	1849420	9606.ENSP00000359345	9606.ENSP00000311430	0.309	0	0	0	0.978	0.959	0.924	0.756	0.999
RPLP0	RPL4	1852166	1849420	9606.ENSP00000339027	9606.ENSP00000311430	0.309	0	0	0	0.981	0.949	0.924	0.484	0.999
RPL17	RPL3	1863674	1852999	9606.ENSP00000462023	9606.ENSP00000346001	0.309	0	0	0	0.983	0.924	0.924	0.471	0.999
RPL5	RPLP0	1855221	1852166	9606.ENSP00000359345	9606.ENSP00000339027	0.309	0	0	0	0.965	0.962	0.924	0.416	0.999
RPL17	RPLP0	1863674	1852166	9606.ENSP00000462023	9606.ENSP00000339027	0.309	0	0	0	0.974	0.936	0.924	0.34	0.999
RPL13A	RPL3	1857955	1852999	9606.ENSP00000375730	9606.ENSP00000346001	0.309	0	0	0	0.992	0.935	0.924	0.485	0.999
RPL11	RPL9	1856140	1853003	9606.ENSP00000363676	9606.ENSP00000346022	0.309	0	0	0	0.968	0.978	0.924	0.513	0.999
RPL11	RPL5	1856140	1855221	9606.ENSP00000363676	9606.ENSP00000359345	0.309	0	0	0	0.967	0.978	0.924	0.897	0.999
RPL13	RPS16	1849017	1844060	9606.ENSP00000307889	9606.ENSP00000251453	0	0	0	0	0.971	0.884	0.9	0.319	0.999
RPL4	RPS16	1849420	1844060	9606.ENSP00000311430	9606.ENSP00000251453	0.309	0	0	0	0.972	0.884	0.924	0.386	0.999
RPL13A	RPS16	1857955	1844060	9606.ENSP00000375730	9606.ENSP00000251453	0.309	0	0	0	0.99	0.884	0.924	0.797	0.999
RPL23A	RPL9	1859401	1853003	9606.ENSP00000389103	9606.ENSP00000346022	0.309	0	0	0	0.97	0.978	0.924	0.458	0.999
RPL5	RPL9	1855221	1853003	9606.ENSP00000359345	9606.ENSP00000346022	0.309	0	0	0	0.965	0.964	0.924	0.594	0.999
RPLP0	RPL13	1852166	1849017	9606.ENSP00000339027	9606.ENSP00000307889	0	0	0	0	0.967	0.905	0.9	0.204	0.999
RPL13A	RPL11	1857955	1856140	9606.ENSP00000375730	9606.ENSP00000363676	0.309	0	0	0	0.984	0.962	0.924	0.38	0.999
RPL13A	RPL13	1857955	1849017	9606.ENSP00000375730	9606.ENSP00000307889	0	0	0	0	0.987	0.884	0.9	0.309	0.999
RPL9	RPS16	1853003	1844060	9606.ENSP00000346022	9606.ENSP00000251453	0.309	0	0	0	0.971	0.884	0.924	0.416	0.999
RPL23A	RPL13	1859401	1849017	9606.ENSP00000389103	9606.ENSP00000307889	0	0	0	0	0.969	0.88	0.9	0.096	0.999
RPL23A	RPLP0	1859401	1852166	9606.ENSP00000389103	9606.ENSP00000339027	0.309	0	0	0	0.979	0.962	0.924	0.285	0.999
RPL17	RPS16	1863674	1844060	9606.ENSP00000462023	9606.ENSP00000251453	0.309	0	0	0	0.971	0.918	0.924	0.369	0.999
PSEN1	NCSTN	1850825	1847505	9606.ENSP00000326366	9606.ENSP00000294785	0	0	0	0	0.073	0.605	0.9	0.957	0.998
BDNF	NTRK2	1861075	1846523	9606.ENSP00000414303	9606.ENSP00000277120	0	0	0	0	0.055	0.407	0.9	0.978	0.998
ACAN	TNR	1859267	1845363	9606.ENSP00000387356	9606.ENSP00000263525	0	0	0	0	0	0.905	0.9	0.712	0.997
CCK	CCKBR	1851885	1851860	9606.ENSP00000335657	9606.ENSP00000335544	0	0	0	0	0	0.36	0.9	0.958	0.997
UNC5B	NTN1	1851710	1842318	9606.ENSP00000334329	9606.ENSP00000173229	0	0	0	0	0.055	0.658	0.9	0.926	0.997
TACR3	TAC3	1848519	1848140	9606.ENSP00000303325	9606.ENSP00000300108	0	0	0	0	0.053	0.36	0.9	0.943	0.996
CACNA2D1	CACNG1	1853424	1843070	9606.ENSP00000349320	9606.ENSP00000226021	0	0	0	0	0	0.667	0.9	0.863	0.995
BACE1	APP	1850057	1846936	9606.ENSP00000318585	9606.ENSP00000284981	0	0	0	0	0.075	0.36	0.9	0.936	0.995
PSEN2	NCSTN	1854447	1847505	9606.ENSP00000355747	9606.ENSP00000294785	0	0	0	0	0.073	0.605	0.9	0.847	0.993
IRS1	IGF1	1848682	1848439	9606.ENSP00000304895	9606.ENSP00000302665	0	0	0	0	0	0	0.9	0.924	0.992
SOX2	LIN28A	1850559	1844280	9606.ENSP00000323588	9606.ENSP00000254231	0	0	0	0	0.158	0.142	0.9	0.893	0.991
PRLR	STAT5A	1857467	1852428	9606.ENSP00000371432	9606.ENSP00000341208	0	0	0	0	0	0.119	0.9	0.894	0.989
FYN	PIK3R1	1853081	1846375	9606.ENSP00000346671	9606.ENSP00000274335	0	0	0	0	0.094	0.845	0.9	0.291	0.988
MAPT	GSK3B	1852372	1850681	9606.ENSP00000340820	9606.ENSP00000324806	0	0	0	0	0.043	0.36	0.9	0.805	0.986
IGF1	ESR1	1848439	1842435	9606.ENSP00000302665	9606.ENSP00000206249	0	0	0	0	0.053	0	0.9	0.869	0.986
FZD5	WNT7B	1854166	1852405	9606.ENSP00000354607	9606.ENSP00000341032	0	0	0	0	0.051	0.515	0.9	0.719	0.985
FYN	GRIN2B	1853081	1846639	9606.ENSP00000346671	9606.ENSP00000279593	0	0	0	0	0.042	0.38	0.9	0.789	0.985
STAT5A	IL7R	1852428	1848815	9606.ENSP00000341208	9606.ENSP00000306157	0	0	0	0	0	0.36	0.9	0.786	0.985
IRS1	PIK3R1	1848682	1846375	9606.ENSP00000304895	9606.ENSP00000274335	0	0	0	0	0	0.707	0.9	0.506	0.984
NOS3	ESR1	1847875	1842435	9606.ENSP00000297494	9606.ENSP00000206249	0	0	0	0	0	0.407	0.9	0.76	0.984
HFE	TF	1861291	1859071	9606.ENSP00000417404	9606.ENSP00000385834	0	0	0	0	0.046	0.285	0.72	0.928	0.984
IL8	CXCL10	1848852	1848754	9606.ENSP00000306512	9606.ENSP00000305651	0	0	0	0	0	0	0.9	0.825	0.981
CLU	APP	1849761	1846936	9606.ENSP00000315130	9606.ENSP00000284981	0	0	0	0	0.057	0.36	0.9	0.697	0.979
IL2RG	IL7R	1856061	1848815	9606.ENSP00000363318	9606.ENSP00000306157	0	0	0	0	0.054	0.36	0.9	0.689	0.978
PTGS2	PTGES	1854602	1852589	9606.ENSP00000356438	9606.ENSP00000342385	0	0	0	0	0.055	0	0.9	0.781	0.977
IGF2	IRS1	1859600	1848682	9606.ENSP00000391826	9606.ENSP00000304895	0	0	0	0	0.047	0	0.9	0.785	0.977
VCAN	TNR	1845684	1845363	9606.ENSP00000265077	9606.ENSP00000263525	0	0	0	0	0.074	0.36	0.9	0.665	0.977
IGF1	MMP2	1848439	1842719	9606.ENSP00000302665	9606.ENSP00000219070	0	0	0	0	0.053	0	0.9	0.773	0.976
PTGS2	PLA2G1B	1854602	1849515	9606.ENSP00000356438	9606.ENSP00000312286	0	0	0	0	0	0	0.9	0.738	0.972
APP	ADAM10	1846936	1844789	9606.ENSP00000284981	9606.ENSP00000260408	0	0	0	0	0.06	0	0.9	0.732	0.972
FYN	NTN1	1853081	1842318	9606.ENSP00000346671	9606.ENSP00000173229	0	0	0	0	0	0.101	0.9	0.697	0.97
FYN	STAT5A	1853081	1852428	9606.ENSP00000346671	9606.ENSP00000341208	0	0	0	0	0.063	0.117	0.9	0.684	0.97
LRP2	APOE	1845419	1844127	9606.ENSP00000263816	9606.ENSP00000252486	0	0	0	0	0.072	0.36	0.9	0.545	0.969
NOS3	ASS1	1847875	1844185	9606.ENSP00000297494	9606.ENSP00000253004	0	0	0	0	0.045	0	0.951	0.372	0.968
IRS4	IGF1	1855625	1848439	9606.ENSP00000361202	9606.ENSP00000302665	0	0	0	0	0	0	0.9	0.699	0.968
DYSF	TRIM72	1859215	1849563	9606.ENSP00000386881	9606.ENSP00000312675	0	0	0	0	0.05	0	0.9	0.692	0.968
STAT5A	ESR1	1852428	1842435	9606.ENSP00000341208	9606.ENSP00000206249	0	0	0	0	0	0.408	0.9	0.497	0.967
ACAN	MMP2	1859267	1842719	9606.ENSP00000387356	9606.ENSP00000219070	0	0	0	0	0	0.36	0.9	0.531	0.967
WNT8A	FZD5	1858648	1854166	9606.ENSP00000381739	9606.ENSP00000354607	0	0	0	0	0.044	0.376	0.9	0.492	0.965
TERT	ESR1	1849199	1842435	9606.ENSP00000309572	9606.ENSP00000206249	0	0	0	0	0	0	0.9	0.659	0.964
SFTPA1	SFTPA2	1859988	1855660	9606.ENSP00000397082	9606.ENSP00000361400	0	0	0	0.987	0.486	0.36	0.9	0.708	0.964
CLU	IGF1	1849761	1848439	9606.ENSP00000315130	9606.ENSP00000302665	0	0	0	0	0	0	0.9	0.662	0.964
IL2RG	STAT5A	1856061	1852428	9606.ENSP00000363318	9606.ENSP00000341208	0	0	0	0	0.042	0.326	0.9	0.503	0.963
PIK3R1	ESR1	1846375	1842435	9606.ENSP00000274335	9606.ENSP00000206249	0	0	0	0	0	0.395	0.9	0.446	0.963
IL10	SMAD3	1860958	1851536	9606.ENSP00000412237	9606.ENSP00000332973	0	0	0	0	0	0	0.9	0.643	0.962
BMP2	GREM2	1856935	1850067	9606.ENSP00000368104	9606.ENSP00000318650	0	0	0	0	0	0.36	0.9	0.447	0.961
PPEF1	RHO	1854239	1847704	9606.ENSP00000354871	9606.ENSP00000296271	0	0	0	0	0.046	0.11	0.9	0.598	0.961
IL10	IL8	1860958	1848852	9606.ENSP00000412237	9606.ENSP00000306512	0	0	0	0	0	0	0	0.96	0.961
FZD5	WNT10A	1854166	1844599	9606.ENSP00000354607	9606.ENSP00000258411	0	0	0	0	0.044	0.376	0.9	0.413	0.96
SMAD3	ESR1	1851536	1842435	9606.ENSP00000332973	9606.ENSP00000206249	0	0	0	0	0	0.328	0.9	0.418	0.957
PGR	ESR1	1850711	1842435	9606.ENSP00000325120	9606.ENSP00000206249	0	0	0	0.711	0.07	0.407	0.9	0.972	0.956
FYN	EPHA4	1853081	1846745	9606.ENSP00000346671	9606.ENSP00000281821	0	0	0	0.785	0.152	0.452	0.9	0.607	0.955
SMAD3	INHBA	1851536	1843613	9606.ENSP00000332973	9606.ENSP00000242208	0	0	0	0	0.043	0.112	0.9	0.534	0.955
EPHA6	FYN	1857844	1853081	9606.ENSP00000374323	9606.ENSP00000346671	0	0	0	0.76	0.054	0.541	0.9	0.069	0.953
TCP1	TUBA4A	1849952	1843912	9606.ENSP00000317334	9606.ENSP00000248437	0	0	0	0	0.062	0.448	0.9	0.21	0.953
MTHFD1L	DMGDH	1854567	1844361	9606.ENSP00000356290	9606.ENSP00000255189	0.515	0	0	0	0.361	0	0.435	0.767	0.953
SH3GL2	BIN1	1857254	1849903	9606.ENSP00000369981	9606.ENSP00000316779	0	0	0	0	0.05	0.381	0.9	0.293	0.952
DAPK1	UNC5B	1853632	1851710	9606.ENSP00000350785	9606.ENSP00000334329	0	0	0	0	0.046	0.411	0.9	0.22	0.95
BMP2	SOSTDC1	1856935	1848687	9606.ENSP00000368104	9606.ENSP00000304930	0	0	0	0	0	0.36	0.9	0.287	0.95
FZD5	GSK3B	1854166	1850681	9606.ENSP00000354607	9606.ENSP00000324806	0	0	0	0	0	0.146	0.9	0.461	0.949
APP	APOE	1846936	1844127	9606.ENSP00000284981	9606.ENSP00000252486	0	0	0	0	0	0.36	0	0.922	0.948
C5AR1	IL8	1853142	1848852	9606.ENSP00000347197	9606.ENSP00000306512	0	0	0	0	0	0	0.9	0.501	0.947
SARDH	DMGDH	1855565	1844361	9606.ENSP00000360938	9606.ENSP00000255189	0.06	0	0.526	0.83	0.089	0.309	0.9	0.877	0.947
NPPA	WWTR1	1856505	1854042	9606.ENSP00000365663	9606.ENSP00000353847	0	0	0	0	0	0	0.9	0.483	0.946
HNRNPK	PCBP2	1856467	1853847	9606.ENSP00000365439	9606.ENSP00000352438	0	0	0	0.757	0.048	0.329	0.9	0.852	0.944
SFTPA1	TLR2	1859988	1844747	9606.ENSP00000397082	9606.ENSP00000260010	0	0	0	0	0.054	0.36	0.9	0.196	0.944
NFE2	HBE1	1849536	1847386	9606.ENSP00000312436	9606.ENSP00000292896	0	0	0	0	0.183	0	0.9	0.358	0.943
IL7R	PIK3R1	1848815	1846375	9606.ENSP00000306157	9606.ENSP00000274335	0	0	0	0	0.077	0.36	0.9	0.143	0.942
PSEN2	APP	1854447	1846936	9606.ENSP00000355747	9606.ENSP00000284981	0	0	0	0	0	0.4	0	0.908	0.942
ANGPT1	MMP2	1861743	1842719	9606.ENSP00000428340	9606.ENSP00000219070	0	0	0	0	0.053	0	0.9	0.443	0.942
HTR2A	CCK	1856916	1851885	9606.ENSP00000367959	9606.ENSP00000335657	0	0	0	0	0.154	0	0.9	0.37	0.942
WWTR1	SMAD3	1854042	1851536	9606.ENSP00000353847	9606.ENSP00000332973	0	0	0	0	0	0.396	0.9	0.126	0.942
TF	LRP2	1859071	1845419	9606.ENSP00000385834	9606.ENSP00000263816	0	0	0	0	0	0	0.9	0.443	0.941
IGF1	APP	1848439	1846936	9606.ENSP00000302665	9606.ENSP00000284981	0	0	0	0	0	0	0.9	0.443	0.941
SMAD3	TERT	1851536	1849199	9606.ENSP00000332973	9606.ENSP00000309572	0	0	0	0	0	0	0.9	0.44	0.941
IGF2	MMP2	1859600	1842719	9606.ENSP00000391826	9606.ENSP00000219070	0	0	0	0	0.051	0	0.9	0.432	0.941
FSHR	INSL3	1858974	1850378	9606.ENSP00000384708	9606.ENSP00000321724	0	0	0	0	0.08	0	0.9	0.4	0.94
WNT8A	WNT7B	1858648	1852405	9606.ENSP00000381739	9606.ENSP00000341032	0	0	0	0.876	0	0.388	0.9	0.623	0.94
VCAN	TLR2	1845684	1844747	9606.ENSP00000265077	9606.ENSP00000260010	0	0	0	0	0.158	0	0.9	0.334	0.939
CCK	TAC3	1851885	1848140	9606.ENSP00000335657	9606.ENSP00000300108	0	0	0	0	0	0	0.9	0.424	0.939
HTR2A	GRM1	1856916	1846816	9606.ENSP00000367959	9606.ENSP00000282753	0	0	0	0	0.14	0.099	0.9	0.307	0.939
SPOCK3	MMP2	1853475	1842719	9606.ENSP00000349677	9606.ENSP00000219070	0	0	0	0	0	0	0.9	0.414	0.938
TBXAS1	PTGES	1859424	1852589	9606.ENSP00000389414	9606.ENSP00000342385	0	0	0	0	0	0	0.9	0.407	0.938
WNT8A	GSK3B	1858648	1850681	9606.ENSP00000381739	9606.ENSP00000324806	0	0	0	0	0.049	0.119	0.9	0.344	0.937
CDKN2A	TWIST1	1859838	1843619	9606.ENSP00000394932	9606.ENSP00000242261	0	0	0	0	0.046	0	0.9	0.383	0.936
CD3E	PTPN22	1854149	1853901	9606.ENSP00000354566	9606.ENSP00000352833	0	0	0	0	0.052	0.375	0.9	0.042	0.935
CCK	GRM1	1851885	1846816	9606.ENSP00000335657	9606.ENSP00000282753	0	0	0	0	0.096	0	0.9	0.34	0.935
GIPR	ADCYAP1	1863984	1860929	9606.ENSP00000467494	9606.ENSP00000411658	0	0	0	0	0.052	0	0.9	0.374	0.935
IGF1	PIK3R1	1848439	1846375	9606.ENSP00000302665	9606.ENSP00000274335	0	0	0	0	0	0	0.9	0.368	0.934
TBXAS1	PTGS2	1859424	1854602	9606.ENSP00000389414	9606.ENSP00000356438	0	0	0	0	0.054	0	0.9	0.365	0.934
IL8	APP	1848852	1846936	9606.ENSP00000306512	9606.ENSP00000284981	0	0	0	0	0	0	0.9	0.368	0.934
PTGS2	IL8	1854602	1848852	9606.ENSP00000356438	9606.ENSP00000306512	0	0	0	0	0.707	0	0	0.781	0.933
CDKN2A	SMAD3	1859838	1851536	9606.ENSP00000394932	9606.ENSP00000332973	0	0	0	0	0	0	0.9	0.364	0.933
CD3E	FYN	1854149	1853081	9606.ENSP00000354566	9606.ENSP00000346671	0	0	0	0	0.095	0	0.9	0.314	0.932
PLCB1	CHRM1	1852081	1848849	9606.ENSP00000338185	9606.ENSP00000306490	0	0	0	0	0.054	0	0.9	0.339	0.932
CCK	TACR3	1851885	1848519	9606.ENSP00000335657	9606.ENSP00000303325	0	0	0	0	0.058	0	0.9	0.34	0.932
SERPINF2	CLU	1850396	1849761	9606.ENSP00000321853	9606.ENSP00000315130	0	0	0	0	0	0	0.9	0.346	0.931
CYP19A1	ESR1	1844790	1842435	9606.ENSP00000260433	9606.ENSP00000206249	0	0	0	0	0.049	0.079	0	0.928	0.931
PSEN1	BACE1	1850825	1850057	9606.ENSP00000326366	9606.ENSP00000318585	0	0	0	0	0	0.36	0	0.895	0.93
FYN	UNC5B	1853081	1851710	9606.ENSP00000346671	9606.ENSP00000334329	0	0	0	0	0.055	0	0.9	0.319	0.93
PTGS2	CYP4F2	1854602	1842855	9606.ENSP00000356438	9606.ENSP00000221700	0	0	0	0	0.054	0	0.9	0.315	0.929
IL2RG	CD3E	1856061	1854149	9606.ENSP00000363318	9606.ENSP00000354566	0	0	0	0	0.158	0	0.9	0.229	0.929
IGF2	IRS4	1859600	1855625	9606.ENSP00000391826	9606.ENSP00000361202	0	0	0	0	0.047	0	0.9	0.321	0.929
COL17A1	ADAM10	1852387	1844789	9606.ENSP00000340937	9606.ENSP00000260408	0	0	0	0	0	0	0.9	0.311	0.928
IL10	IL7R	1860958	1848815	9606.ENSP00000412237	9606.ENSP00000306157	0	0	0	0	0	0	0.8	0.658	0.928
HHIP	GLI1	1847756	1843155	9606.ENSP00000296575	9606.ENSP00000228682	0	0	0	0	0	0	0.8	0.653	0.927
PLCB1	GRM1	1852081	1846816	9606.ENSP00000338185	9606.ENSP00000282753	0	0	0	0	0.055	0	0.9	0.289	0.927
GSTO1	GSTM5	1855084	1844452	9606.ENSP00000358727	9606.ENSP00000256593	0	0	0	0	0.054	0	0.9	0.295	0.927
FAS	STAT5A	1853242	1852428	9606.ENSP00000347979	9606.ENSP00000341208	0	0	0	0	0	0	0.9	0.305	0.927
FYN	GSK3B	1853081	1850681	9606.ENSP00000346671	9606.ENSP00000324806	0	0	0	0.622	0.117	0.096	0.9	0.415	0.926
PRLR	IRS1	1857467	1848682	9606.ENSP00000371432	9606.ENSP00000304895	0	0	0	0	0	0	0.9	0.292	0.926
ADCYAP1	NTRK2	1860929	1846523	9606.ENSP00000411658	9606.ENSP00000277120	0	0	0	0	0.054	0	0.9	0.277	0.925
HTR2A	APP	1856916	1846936	9606.ENSP00000367959	9606.ENSP00000284981	0	0	0	0	0.046	0	0.9	0.277	0.925
IGF2	APP	1859600	1846936	9606.ENSP00000391826	9606.ENSP00000284981	0	0	0	0	0	0	0.9	0.277	0.924
CCL28	IL8	1854117	1848852	9606.ENSP00000354416	9606.ENSP00000306512	0	0	0	0	0	0	0.9	0.276	0.924
PSEN2	ESR1	1854447	1842435	9606.ENSP00000355747	9606.ENSP00000206249	0	0	0	0	0	0.048	0.9	0.25	0.922
CDKN2A	PIK3R1	1859838	1846375	9606.ENSP00000394932	9606.ENSP00000274335	0	0	0	0	0	0	0.9	0.258	0.922
GCNT1	B3GNT3	1856547	1850398	9606.ENSP00000365920	9606.ENSP00000321874	0	0	0	0	0	0	0.9	0.254	0.922
CYP2C18	CYP26B1	1846988	1842113	9606.ENSP00000285979	9606.ENSP00000001146	0	0	0.513	0.623	0	0	0.9	0.144	0.921
TF	BIN1	1859071	1849903	9606.ENSP00000385834	9606.ENSP00000316779	0	0	0	0	0	0	0.9	0.25	0.921
IRS4	IRS1	1855625	1848682	9606.ENSP00000361202	9606.ENSP00000304895	0	0	0	0.663	0	0	0.9	0.658	0.921
B3GNT3	FUT3	1850398	1848747	9606.ENSP00000321874	9606.ENSP00000305603	0	0	0	0	0.19	0	0.9	0.103	0.921
IGF2	CLU	1859600	1849761	9606.ENSP00000391826	9606.ENSP00000315130	0	0	0	0	0	0	0.9	0.241	0.92
IGF2	IGF1	1859600	1848439	9606.ENSP00000391826	9606.ENSP00000302665	0	0	0	0.802	0.053	0	0.9	0.968	0.92
HBG2	NFE2	1852071	1849536	9606.ENSP00000338082	9606.ENSP00000312436	0	0	0	0	0	0	0.9	0.242	0.92
GOT1	ASS1	1855278	1844185	9606.ENSP00000359539	9606.ENSP00000253004	0	0	0	0	0.123	0	0.9	0.161	0.92
STAT5A	IL12A	1852428	1848509	9606.ENSP00000341208	9606.ENSP00000303231	0	0	0	0	0.047	0	0.9	0.221	0.919
IL10	CXCL10	1860958	1848754	9606.ENSP00000412237	9606.ENSP00000305651	0	0	0	0	0.053	0	0	0.917	0.918
C5AR1	CXCL10	1853142	1848754	9606.ENSP00000347197	9606.ENSP00000305651	0	0	0	0	0	0	0.9	0.215	0.918
APP	GRM1	1846936	1846816	9606.ENSP00000284981	9606.ENSP00000282753	0	0	0	0	0.062	0	0.9	0.201	0.918
EPHA4	ADAM10	1846745	1844789	9606.ENSP00000281821	9606.ENSP00000260408	0	0	0	0	0.099	0	0.9	0.162	0.917
SERPINF2	APP	1850396	1846936	9606.ENSP00000321853	9606.ENSP00000284981	0	0	0	0	0.052	0	0.9	0.198	0.917
CLU	MMRN1	1849761	1845622	9606.ENSP00000315130	9606.ENSP00000264790	0	0	0	0	0	0	0.9	0.205	0.917
TF	SH3GL2	1859071	1857254	9606.ENSP00000385834	9606.ENSP00000369981	0	0	0	0	0	0	0.9	0.195	0.916
IL2RG	PIK3R1	1856061	1846375	9606.ENSP00000363318	9606.ENSP00000274335	0	0	0	0	0	0	0.9	0.197	0.916
ADCYAP1	FSHR	1860929	1858974	9606.ENSP00000411658	9606.ENSP00000384708	0	0	0	0	0	0	0.9	0.199	0.916
CCK	APP	1851885	1846936	9606.ENSP00000335657	9606.ENSP00000284981	0	0	0	0	0.054	0	0.9	0.174	0.915
CXCL10	APP	1848754	1846936	9606.ENSP00000305651	9606.ENSP00000284981	0	0	0	0	0	0	0.9	0.194	0.915
HTR2A	PLCB1	1856916	1852081	9606.ENSP00000367959	9606.ENSP00000338185	0	0	0	0	0.055	0.096	0.9	0.122	0.915
PLCB1	PIK3C2G	1852081	1845872	9606.ENSP00000338185	9606.ENSP00000266497	0	0	0	0	0.054	0.115	0.9	0.103	0.914
DGKB	PLCB1	1858714	1852081	9606.ENSP00000382260	9606.ENSP00000338185	0	0	0	0	0.062	0	0.9	0.166	0.914
CCK	CHRM1	1851885	1848849	9606.ENSP00000335657	9606.ENSP00000306490	0	0	0	0	0.079	0	0.9	0.141	0.914
BDNF	PIK3R1	1861075	1846375	9606.ENSP00000414303	9606.ENSP00000274335	0	0	0	0	0	0	0.9	0.173	0.913
HBG2	HBE1	1852071	1847386	9606.ENSP00000338082	9606.ENSP00000292896	0	0	0	0.983	0.167	0	0.9	0.346	0.913
FAS	TP63	1853242	1845611	9606.ENSP00000347979	9606.ENSP00000264731	0	0	0	0	0	0.134	0.9	0.085	0.913
CATSPER1	HSPA2	1849138	1843861	9606.ENSP00000309052	9606.ENSP00000247207	0	0	0	0	0	0	0.72	0.704	0.913
APP	PIK3R1	1846936	1846375	9606.ENSP00000284981	9606.ENSP00000274335	0	0	0	0	0	0	0.9	0.168	0.913
SERPINF2	IGF1	1850396	1848439	9606.ENSP00000321853	9606.ENSP00000302665	0	0	0	0	0.044	0	0.9	0.168	0.913
COL2A1	COL8A1	1857237	1844844	9606.ENSP00000369889	9606.ENSP00000261037	0	0	0	0	0.06	0	0.9	0.151	0.913
UBE2E1	UBE2F	1848561	1846286	9606.ENSP00000303709	9606.ENSP00000272930	0	0	0	0.748	0.071	0.068	0.9	0.344	0.913
DAPK1	NTN1	1853632	1842318	9606.ENSP00000350785	9606.ENSP00000173229	0	0	0	0	0.045	0.046	0.9	0.162	0.913
COL2A1	COL17A1	1857237	1852387	9606.ENSP00000369889	9606.ENSP00000340937	0	0	0	0	0	0	0.9	0.16	0.912
CCKBR	GRM1	1851860	1846816	9606.ENSP00000335544	9606.ENSP00000282753	0	0	0	0	0	0.062	0.9	0.144	0.912
FBXL19	UBE2F	1857198	1846286	9606.ENSP00000369666	9606.ENSP00000272930	0	0	0	0	0	0.115	0.9	0.088	0.912
QRFPR	CCK	1858197	1851885	9606.ENSP00000377948	9606.ENSP00000335657	0	0	0	0	0	0	0.9	0.157	0.912
PLCB1	APP	1852081	1846936	9606.ENSP00000338185	9606.ENSP00000284981	0	0	0	0	0.073	0	0.9	0.12	0.911
NPPA	APP	1856505	1846936	9606.ENSP00000365663	9606.ENSP00000284981	0	0	0	0	0	0	0.9	0.149	0.911
IL2RG	FYN	1856061	1853081	9606.ENSP00000363318	9606.ENSP00000346671	0	0	0	0	0.044	0	0.9	0.151	0.911
PLAU	PIK3R1	1855748	1846375	9606.ENSP00000361850	9606.ENSP00000274335	0	0	0	0	0	0.074	0.9	0.121	0.911
CHRM1	APP	1848849	1846936	9606.ENSP00000306490	9606.ENSP00000284981	0	0	0	0	0.055	0	0.9	0.126	0.91
IL8	CRP	1848852	1844348	9606.ENSP00000306512	9606.ENSP00000255030	0	0	0	0	0	0	0	0.91	0.91
GSK3B	PPP1R3A	1850681	1846915	9606.ENSP00000324806	9606.ENSP00000284601	0	0	0	0	0.055	0.095	0.9	0.062	0.909
HTR2A	TAC3	1856916	1848140	9606.ENSP00000367959	9606.ENSP00000300108	0	0	0	0	0.054	0	0.9	0.121	0.909
COL17A1	COL14A1	1852387	1847909	9606.ENSP00000340937	9606.ENSP00000297848	0	0	0	0.61	0	0	0.9	0.275	0.909
ASPA	ASS1	1845277	1844185	9606.ENSP00000263080	9606.ENSP00000253004	0	0	0	0	0.068	0	0.9	0.101	0.908
HCAR3	IL8	1862042	1848852	9606.ENSP00000436714	9606.ENSP00000306512	0	0	0	0	0	0	0.9	0.126	0.908
TACR3	GRM1	1848519	1846816	9606.ENSP00000303325	9606.ENSP00000282753	0	0	0	0	0.055	0	0.9	0.111	0.908
HCAR3	CXCL10	1862042	1848754	9606.ENSP00000436714	9606.ENSP00000305651	0	0	0	0	0.072	0	0.9	0.089	0.908
COL2A1	COL14A1	1857237	1847909	9606.ENSP00000369889	9606.ENSP00000297848	0	0	0	0	0.055	0	0.9	0.112	0.908
HTR2A	CHRM1	1856916	1848849	9606.ENSP00000367959	9606.ENSP00000306490	0	0	0	0.651	0.055	0	0.9	0.229	0.908
WNT8A	WNT10A	1858648	1844599	9606.ENSP00000381739	9606.ENSP00000258411	0	0	0	0.814	0.043	0	0.9	0.474	0.908
CCKBR	TAC3	1851860	1848140	9606.ENSP00000335544	9606.ENSP00000300108	0	0	0	0	0	0	0.9	0.127	0.908
QRFPR	PLCB1	1858197	1852081	9606.ENSP00000377948	9606.ENSP00000338185	0	0	0	0	0	0.096	0.9	0.063	0.907
IL10	TLR2	1860958	1844747	9606.ENSP00000412237	9606.ENSP00000260010	0	0	0	0	0.053	0.109	0	0.899	0.907
PLCB1	CCKBR	1852081	1851860	9606.ENSP00000338185	9606.ENSP00000335544	0	0	0	0	0	0.096	0.9	0.063	0.907
SGMS2	PPAP2C	1853788	1851176	9606.ENSP00000351981	9606.ENSP00000329697	0	0	0	0	0.054	0	0.9	0.1	0.907
FBXL19	UBE2E1	1857198	1848561	9606.ENSP00000369666	9606.ENSP00000303709	0	0	0	0	0.054	0	0.9	0.097	0.907
CHRM1	GRM1	1848849	1846816	9606.ENSP00000306490	9606.ENSP00000282753	0	0	0	0	0.054	0	0.9	0.103	0.907
CCL28	APP	1854117	1846936	9606.ENSP00000354416	9606.ENSP00000284981	0	0	0	0	0	0	0.9	0.114	0.907
SARDH	MTHFD1L	1855565	1854567	9606.ENSP00000360938	9606.ENSP00000356290	0.381	0	0	0	0.356	0	0.435	0.639	0.907
HTR2A	TACR3	1856916	1848519	9606.ENSP00000367959	9606.ENSP00000303325	0	0	0	0.634	0.054	0	0.9	0.191	0.907
IGF2	SERPINF2	1859600	1850396	9606.ENSP00000391826	9606.ENSP00000321853	0	0	0	0	0	0	0.9	0.113	0.907
ADAMTSL3	ADAMTS3	1847031	1847024	9606.ENSP00000286744	9606.ENSP00000286657	0	0	0	0.635	0.052	0	0.9	0.21	0.907
SERPINF2	MMRN1	1850396	1845622	9606.ENSP00000321853	9606.ENSP00000264790	0	0	0	0	0	0	0.9	0.112	0.907
COL2A1	ADAMTS3	1857237	1847024	9606.ENSP00000369889	9606.ENSP00000286657	0	0	0	0	0.092	0	0.9	0.06	0.907
GBP3	IRF8	1855267	1846028	9606.ENSP00000359512	9606.ENSP00000268638	0	0	0	0	0.052	0	0.9	0.096	0.906
DYSF	CAPN3	1859215	1858465	9606.ENSP00000386881	9606.ENSP00000380349	0	0	0	0	0.052	0.36	0	0.857	0.906
LMO7	FBXL19	1861932	1857198	9606.ENSP00000433352	9606.ENSP00000369666	0	0	0	0	0.072	0	0.9	0.074	0.906
PLA2G1B	CYP4F2	1849515	1842855	9606.ENSP00000312286	9606.ENSP00000221700	0	0	0	0	0	0	0.9	0.101	0.906
HTR2A	CCKBR	1856916	1851860	9606.ENSP00000367959	9606.ENSP00000335544	0	0	0	0.677	0.052	0	0.9	0.214	0.906
C5AR1	APP	1853142	1846936	9606.ENSP00000347197	9606.ENSP00000284981	0	0	0	0	0	0	0.9	0.1	0.906
GIPR	FSHR	1863984	1858974	9606.ENSP00000467494	9606.ENSP00000384708	0	0	0	0	0.054	0	0.9	0.087	0.906
ANGPT1	PIK3R1	1861743	1846375	9606.ENSP00000428340	9606.ENSP00000274335	0	0	0	0	0	0	0.9	0.096	0.905
GRM1	P2RY10	1846816	1842315	9606.ENSP00000282753	9606.ENSP00000171757	0	0	0	0	0	0	0.9	0.092	0.905
CCKBR	TACR3	1851860	1848519	9606.ENSP00000335544	9606.ENSP00000303325	0	0	0	0.668	0.053	0	0.9	0.17	0.905
QRFPR	P2RY10	1858197	1842315	9606.ENSP00000377948	9606.ENSP00000171757	0	0	0	0	0	0	0.9	0.095	0.905
TAC3	APP	1848140	1846936	9606.ENSP00000300108	9606.ENSP00000284981	0	0	0	0	0	0	0.9	0.097	0.905
COL14A1	COL8A1	1847909	1844844	9606.ENSP00000297848	9606.ENSP00000261037	0	0	0	0.615	0.049	0	0.9	0.153	0.905
APP	MMRN1	1846936	1845622	9606.ENSP00000284981	9606.ENSP00000264790	0	0	0	0	0	0	0.9	0.094	0.905
ADRA2B	APP	1859258	1846936	9606.ENSP00000387281	9606.ENSP00000284981	0	0	0	0	0.092	0	0.9	0	0.905
ADCYAP1	INSL3	1860929	1850378	9606.ENSP00000411658	9606.ENSP00000321724	0	0	0	0	0	0	0.9	0.091	0.905
WNT7B	WNT10A	1852405	1844599	9606.ENSP00000341032	9606.ENSP00000258411	0	0	0	0.9	0	0	0.9	0.531	0.905
EPN2	BIN1	1850258	1849903	9606.ENSP00000320543	9606.ENSP00000316779	0	0	0	0	0.044	0	0.9	0.079	0.904
TAC3	GRM1	1848140	1846816	9606.ENSP00000300108	9606.ENSP00000282753	0	0	0	0	0	0	0.9	0.08	0.904
IL8	TLR2	1848852	1844747	9606.ENSP00000306512	9606.ENSP00000260010	0	0	0	0	0.098	0	0	0.898	0.904
QRFPR	TACR3	1858197	1848519	9606.ENSP00000377948	9606.ENSP00000303325	0	0	0	0.696	0.061	0	0.9	0.122	0.904
PLCB1	CCK	1852081	1851885	9606.ENSP00000338185	9606.ENSP00000335657	0	0	0	0	0	0	0.9	0.082	0.904
GSTO1	CYP2C18	1855084	1846988	9606.ENSP00000358727	9606.ENSP00000285979	0	0	0	0	0	0	0.9	0.086	0.904
TF	EPN2	1859071	1850258	9606.ENSP00000385834	9606.ENSP00000320543	0	0	0	0	0	0	0.9	0.08	0.904
GRM1	PIK3R1	1846816	1846375	9606.ENSP00000282753	9606.ENSP00000274335	0	0	0	0	0	0	0.9	0.079	0.904
BIN1	LRP2	1849903	1845419	9606.ENSP00000316779	9606.ENSP00000263816	0	0	0	0	0	0	0.9	0.074	0.903
PDE1A	GUCY1B3	1851361	1845543	9606.ENSP00000331574	9606.ENSP00000264424	0	0	0	0	0.053	0	0.9	0.067	0.903
IGF1	MMRN1	1848439	1845622	9606.ENSP00000302665	9606.ENSP00000264790	0	0	0	0	0	0	0.9	0.074	0.903
CCKBR	CHRM1	1851860	1848849	9606.ENSP00000335544	9606.ENSP00000306490	0	0	0	0.643	0	0	0.9	0.099	0.902
CHRM1	RAPSN	1848849	1847999	9606.ENSP00000306490	9606.ENSP00000298854	0	0	0	0	0.066	0	0.9	0	0.902
C5AR1	NPW	1853142	1851213	9606.ENSP00000347197	9606.ENSP00000330070	0	0	0	0	0	0	0.9	0.066	0.902
QRFPR	PIK3R1	1858197	1846375	9606.ENSP00000377948	9606.ENSP00000274335	0	0	0	0	0	0.064	0.9	0	0.902
IL2RG	IRS1	1856061	1848682	9606.ENSP00000363318	9606.ENSP00000304895	0	0	0	0	0	0	0.9	0.061	0.902
CCKBR	PIK3R1	1851860	1846375	9606.ENSP00000335544	9606.ENSP00000274335	0	0	0	0	0	0.064	0.9	0	0.902
HTR2A	PIK3R1	1856916	1846375	9606.ENSP00000367959	9606.ENSP00000274335	0	0	0	0	0	0.064	0.9	0.046	0.902
CCKBR	APP	1851860	1846936	9606.ENSP00000335544	9606.ENSP00000284981	0	0	0	0	0.046	0	0.9	0.058	0.902
QRFPR	GRM1	1858197	1846816	9606.ENSP00000377948	9606.ENSP00000282753	0	0	0	0	0	0.062	0.9	0.045	0.902
HCAR3	ADRA2B	1862042	1859258	9606.ENSP00000436714	9606.ENSP00000387281	0	0	0	0	0.054	0	0.9	0	0.901
PLCB1	TACR3	1852081	1848519	9606.ENSP00000338185	9606.ENSP00000303325	0	0	0	0	0	0	0.9	0.051	0.901
TUBA4A	ESR1	1843912	1842435	9606.ENSP00000248437	9606.ENSP00000206249	0	0	0	0	0	0.047	0.9	0.046	0.901
IL8	UBE2E1	1848852	1848561	9606.ENSP00000306512	9606.ENSP00000303709	0	0	0	0	0	0	0.9	0.056	0.901
QRFPR	CHRM1	1858197	1848849	9606.ENSP00000377948	9606.ENSP00000306490	0	0	0	0.631	0.047	0	0.9	0.051	0.901
EPHA6	EPHA4	1857844	1846745	9606.ENSP00000374323	9606.ENSP00000281821	0	0	0	0.971	0	0	0.9	0.593	0.901
TACR3	APP	1848519	1846936	9606.ENSP00000303325	9606.ENSP00000284981	0	0	0	0	0.054	0	0.9	0	0.901
SH3GL2	PTPN3	1857254	1856139	9606.ENSP00000369981	9606.ENSP00000363667	0	0	0	0	0.052	0	0.9	0	0.901
CHRM1	TACR3	1848849	1848519	9606.ENSP00000306490	9606.ENSP00000303325	0	0	0	0.631	0.054	0	0.9	0.057	0.901
QRFPR	TAC3	1858197	1848140	9606.ENSP00000377948	9606.ENSP00000300108	0	0	0	0	0.053	0	0.9	0	0.901
SH3GL2	EPN2	1857254	1850258	9606.ENSP00000369981	9606.ENSP00000320543	0	0	0	0	0.054	0	0.9	0.045	0.901
TAS2R1	NPW	1857537	1851213	9606.ENSP00000371932	9606.ENSP00000330070	0	0	0	0	0.051	0	0.9	0	0.901
EPHA6	ADAM10	1857844	1844789	9606.ENSP00000374323	9606.ENSP00000260408	0	0	0	0	0.053	0	0.9	0	0.901
NPW	APP	1851213	1846936	9606.ENSP00000330070	9606.ENSP00000284981	0	0	0	0	0	0	0.9	0	0.9
HTR2A	P2RY10	1856916	1842315	9606.ENSP00000367959	9606.ENSP00000171757	0	0	0	0	0	0	0.9	0	0.9
SH3GL2	LRP2	1857254	1845419	9606.ENSP00000369981	9606.ENSP00000263816	0	0	0	0	0	0	0.9	0	0.9
GOT1	ASPA	1855278	1845277	9606.ENSP00000359539	9606.ENSP00000263080	0	0	0	0	0	0	0.9	0.047	0.9
PLCB1	P2RY10	1852081	1842315	9606.ENSP00000338185	9606.ENSP00000171757	0	0	0	0	0	0	0.9	0	0.9
ADRA2B	IL8	1859258	1848852	9606.ENSP00000387281	9606.ENSP00000306512	0	0	0	0	0.049	0	0.9	0.041	0.9
QRFPR	HTR2A	1858197	1856916	9606.ENSP00000377948	9606.ENSP00000367959	0	0	0	0.642	0	0	0.9	0	0.9
RGS6	TCP1	1862736	1849952	9606.ENSP00000451030	9606.ENSP00000317334	0	0	0	0	0	0	0.9	0	0.9
ADRA2B	CXCL10	1859258	1848754	9606.ENSP00000387281	9606.ENSP00000305651	0	0	0	0	0	0	0.9	0	0.9
ADRA2B	CCL28	1859258	1854117	9606.ENSP00000387281	9606.ENSP00000354416	0	0	0	0	0	0	0.9	0	0.9
ACAN	B3GNT3	1859267	1850398	9606.ENSP00000387356	9606.ENSP00000321874	0	0	0	0	0	0	0.9	0	0.9
IGF2	MMRN1	1859600	1845622	9606.ENSP00000391826	9606.ENSP00000264790	0	0	0	0	0	0	0.9	0	0.9
CCK	P2RY10	1851885	1842315	9606.ENSP00000335657	9606.ENSP00000171757	0	0	0	0	0	0	0.9	0.045	0.9
PLCB1	TAC3	1852081	1848140	9606.ENSP00000338185	9606.ENSP00000300108	0	0	0	0	0	0	0.9	0	0.9
CCL28	CXCL10	1854117	1848754	9606.ENSP00000354416	9606.ENSP00000305651	0	0	0	0	0	0	0.9	0.049	0.9
COL17A1	COL8A1	1852387	1844844	9606.ENSP00000340937	9606.ENSP00000261037	0	0	0	0	0	0	0.9	0	0.9
HCAR3	APP	1862042	1846936	9606.ENSP00000436714	9606.ENSP00000284981	0	0	0	0	0	0	0.9	0	0.9
PIK3R1	NTN1	1846375	1842318	9606.ENSP00000274335	9606.ENSP00000173229	0	0	0	0	0	0	0.9	0	0.9
TAC3	PIK3R1	1848140	1846375	9606.ENSP00000300108	9606.ENSP00000274335	0	0	0	0	0	0	0.9	0	0.9
TAC3	P2RY10	1848140	1842315	9606.ENSP00000300108	9606.ENSP00000171757	0	0	0	0	0	0	0.9	0	0.9
TAS2R1	IL8	1857537	1848852	9606.ENSP00000371932	9606.ENSP00000306512	0	0	0	0	0	0	0.9	0	0.9
TAS2R1	C5AR1	1857537	1853142	9606.ENSP00000371932	9606.ENSP00000347197	0	0	0	0	0	0	0.9	0	0.9
QRFPR	APP	1858197	1846936	9606.ENSP00000377948	9606.ENSP00000284981	0	0	0	0	0.046	0	0.9	0	0.9
NPW	CXCL10	1851213	1848754	9606.ENSP00000330070	9606.ENSP00000305651	0	0	0	0	0	0	0.9	0	0.9
PIK3R1	P2RY10	1846375	1842315	9606.ENSP00000274335	9606.ENSP00000171757	0	0	0	0	0	0	0.9	0	0.9
CCL28	NPW	1854117	1851213	9606.ENSP00000354416	9606.ENSP00000330070	0	0	0	0	0	0	0.9	0	0.9
HCAR3	NPW	1862042	1851213	9606.ENSP00000436714	9606.ENSP00000330070	0	0	0	0	0	0	0.9	0	0.9
NPW	IL8	1851213	1848852	9606.ENSP00000330070	9606.ENSP00000306512	0	0	0	0	0	0	0.9	0.041	0.9
EPN2	LRP2	1850258	1845419	9606.ENSP00000320543	9606.ENSP00000263816	0	0	0	0	0	0	0.9	0	0.9
CHRM1	PIK3R1	1848849	1846375	9606.ENSP00000306490	9606.ENSP00000274335	0	0	0	0	0	0	0.9	0	0.9
TLE4	TERT	1856517	1849199	9606.ENSP00000365735	9606.ENSP00000309572	0	0	0	0	0.047	0	0.9	0	0.9
TACR3	P2RY10	1848519	1842315	9606.ENSP00000303325	9606.ENSP00000171757	0	0	0	0.632	0	0	0.9	0.041	0.9
CCKBR	P2RY10	1851860	1842315	9606.ENSP00000335544	9606.ENSP00000171757	0	0	0	0	0	0	0.9	0	0.9
IGF2	GZMH	1859600	1842585	9606.ENSP00000391826	9606.ENSP00000216338	0	0	0	0	0	0	0.9	0	0.9
CCK	PIK3R1	1851885	1846375	9606.ENSP00000335657	9606.ENSP00000274335	0	0	0	0	0	0	0.9	0.046	0.9
LMO7	UBE2E1	1861932	1848561	9606.ENSP00000433352	9606.ENSP00000303709	0	0	0	0	0	0	0.9	0	0.9
GFRA3	PIK3R1	1846409	1846375	9606.ENSP00000274721	9606.ENSP00000274335	0	0	0	0	0	0	0.9	0	0.9
TAS2R1	APP	1857537	1846936	9606.ENSP00000371932	9606.ENSP00000284981	0	0	0	0	0	0	0.9	0	0.9
CHRM1	TAC3	1848849	1848140	9606.ENSP00000306490	9606.ENSP00000300108	0	0	0	0	0	0	0.9	0	0.9
ADRA2B	TAS2R1	1859258	1857537	9606.ENSP00000387281	9606.ENSP00000371932	0	0	0	0	0	0	0.9	0	0.9
APP	P2RY10	1846936	1842315	9606.ENSP00000284981	9606.ENSP00000171757	0	0	0	0	0	0	0.9	0	0.9
TACR3	PIK3R1	1848519	1846375	9606.ENSP00000303325	9606.ENSP00000274335	0	0	0	0	0	0	0.9	0	0.9
GIPR	INSL3	1863984	1850378	9606.ENSP00000467494	9606.ENSP00000321724	0	0	0	0	0	0	0.9	0	0.9
IGF1	GZMH	1848439	1842585	9606.ENSP00000302665	9606.ENSP00000216338	0	0	0	0	0	0	0.9	0	0.9
PPP3CB	BIN1	1858232	1849903	9606.ENSP00000378306	9606.ENSP00000316779	0	0	0	0	0	0	0.9	0	0.9
ADRA2B	C5AR1	1859258	1853142	9606.ENSP00000387281	9606.ENSP00000347197	0	0	0	0	0	0	0.9	0	0.9
HCAR3	CCL28	1862042	1854117	9606.ENSP00000436714	9606.ENSP00000354416	0	0	0	0	0	0	0.9	0	0.9
TAS2R1	CXCL10	1857537	1848754	9606.ENSP00000371932	9606.ENSP00000305651	0	0	0	0	0	0	0.9	0	0.9
UNC5B	PIK3R1	1851710	1846375	9606.ENSP00000334329	9606.ENSP00000274335	0	0	0	0	0	0	0.9	0	0.9
LMO7	UBE2F	1861932	1846286	9606.ENSP00000433352	9606.ENSP00000272930	0	0	0	0	0	0	0.9	0	0.9
CHRM1	P2RY10	1848849	1842315	9606.ENSP00000306490	9606.ENSP00000171757	0	0	0	0	0	0	0.9	0	0.9
TAS2R1	CCL28	1857537	1854117	9606.ENSP00000371932	9606.ENSP00000354416	0	0	0	0	0	0	0.9	0.048	0.9
CYP2C18	GSTM5	1846988	1844452	9606.ENSP00000285979	9606.ENSP00000256593	0	0	0	0	0	0	0.9	0	0.9
HCAR3	C5AR1	1862042	1853142	9606.ENSP00000436714	9606.ENSP00000347197	0	0	0	0.678	0	0	0.9	0.063	0.9
HCAR3	TAS2R1	1862042	1857537	9606.ENSP00000436714	9606.ENSP00000371932	0	0	0	0	0	0	0.9	0	0.9
CCL28	C5AR1	1854117	1853142	9606.ENSP00000354416	9606.ENSP00000347197	0	0	0	0	0	0	0.9	0	0.9
QRFPR	CCKBR	1858197	1851860	9606.ENSP00000377948	9606.ENSP00000335544	0	0	0	0.662	0	0	0.9	0	0.9
ADRA2B	NPW	1859258	1851213	9606.ENSP00000387281	9606.ENSP00000330070	0	0	0	0	0.049	0	0.9	0	0.9

## Sheet: PSEN1-N_STRING_output
#node1	node2	node1_string_internal_id	node2_string_internal_id	node1_external_id	node2_external_id	neighborhood_on_chromosome	gene_fusion	phylogenetic_cooccurrence	homology	coexpression	experimentally_determined_interaction	database_annotated	automated_textmining	combined_score
RPL11	RPL5	1856140	1855221	9606.ENSP00000363676	9606.ENSP00000359345	0.309	0	0	0	0.967	0.978	0.924	0.897	0.999
RPL17	RPL23A	1863674	1859401	9606.ENSP00000462023	9606.ENSP00000389103	0.309	0	0	0	0.982	0.954	0.924	0.46	0.999
SMC4	NCAPD2	1852454	1850703	9606.ENSP00000341382	9606.ENSP00000325017	0	0	0	0	0.957	0.976	0.9	0.858	0.999
RPL17	RPS16	1863674	1844060	9606.ENSP00000462023	9606.ENSP00000251453	0.309	0	0	0	0.971	0.918	0.924	0.369	0.999
RPL23A	RPL4	1859401	1849420	9606.ENSP00000389103	9606.ENSP00000311430	0.309	0	0	0	0.97	0.962	0.924	0.525	0.999
RPL17	RPL13A	1863674	1857955	9606.ENSP00000462023	9606.ENSP00000375730	0.309	0	0	0	0.982	0.936	0.924	0.458	0.999
RPL23A	RPL13	1859401	1849017	9606.ENSP00000389103	9606.ENSP00000307889	0	0	0	0	0.969	0.88	0.9	0.096	0.999
RPL11	RPS16	1856140	1844060	9606.ENSP00000363676	9606.ENSP00000251453	0.309	0	0	0	0.988	0.93	0.924	0.483	0.999
RPL9	RPL4	1853003	1849420	9606.ENSP00000346022	9606.ENSP00000311430	0.309	0	0	0	0.977	0.962	0.924	0.554	0.999
RPL9	RPLP0	1853003	1852166	9606.ENSP00000346022	9606.ENSP00000339027	0.309	0	0.226	0	0.98	0.991	0.924	0.422	0.999
RPL11	RPL13	1856140	1849017	9606.ENSP00000363676	9606.ENSP00000307889	0	0	0	0	0.969	0.884	0.9	0.511	0.999
RPLP0	RPS16	1852166	1844060	9606.ENSP00000339027	9606.ENSP00000251453	0.057	0	0	0	0.969	0.949	0.924	0.333	0.999
RPL13A	RPLP0	1857955	1852166	9606.ENSP00000375730	9606.ENSP00000339027	0.055	0	0	0	0.988	0.949	0.924	0.437	0.999
RPL17	RPL5	1863674	1855221	9606.ENSP00000462023	9606.ENSP00000359345	0.309	0	0	0	0.982	0.954	0.924	0.472	0.999
RPL23A	RPL3	1859401	1852999	9606.ENSP00000389103	9606.ENSP00000346001	0.309	0	0	0	0.986	0.954	0.924	0.511	0.999
RPL23A	RPLP0	1859401	1852166	9606.ENSP00000389103	9606.ENSP00000339027	0.309	0	0	0	0.979	0.962	0.924	0.285	0.999
RPL9	RPL3	1853003	1852999	9606.ENSP00000346022	9606.ENSP00000346001	0.309	0	0.346	0	0.982	0.99	0.924	0.577	0.999
GART	MTHFD1L	1857440	1854567	9606.ENSP00000371236	9606.ENSP00000356290	0.824	0	0	0	0.955	0	0.96	0.922	0.999
RPL5	RPS16	1855221	1844060	9606.ENSP00000359345	9606.ENSP00000251453	0.309	0	0	0	0.976	0.929	0.924	0.586	0.999
RPL5	RPL4	1855221	1849420	9606.ENSP00000359345	9606.ENSP00000311430	0.309	0	0	0	0.978	0.959	0.924	0.756	0.999
RPL23A	RPS16	1859401	1844060	9606.ENSP00000389103	9606.ENSP00000251453	0.309	0	0	0	0.977	0.857	0.924	0.34	0.999
RPL13A	RPL5	1857955	1855221	9606.ENSP00000375730	9606.ENSP00000359345	0.309	0	0	0	0.977	0.962	0.924	0.531	0.999
RPL4	RPS16	1849420	1844060	9606.ENSP00000311430	9606.ENSP00000251453	0.309	0	0	0	0.972	0.884	0.924	0.386	0.999
RPL13A	RPL3	1857955	1852999	9606.ENSP00000375730	9606.ENSP00000346001	0.309	0	0	0	0.992	0.935	0.924	0.485	0.999
RPL13A	RPL9	1857955	1853003	9606.ENSP00000375730	9606.ENSP00000346022	0.309	0	0	0	0.977	0.962	0.924	0.424	0.999
RPL17	RPL11	1863674	1856140	9606.ENSP00000462023	9606.ENSP00000363676	0.309	0	0	0	0.985	0.954	0.924	0.495	0.999
RPL17	RPL4	1863674	1849420	9606.ENSP00000462023	9606.ENSP00000311430	0.309	0	0	0	0.985	0.935	0.924	0.533	0.999
RPL3	RPL4	1852999	1849420	9606.ENSP00000346001	9606.ENSP00000311430	0.309	0	0	0	0.987	0.935	0.924	0.755	0.999
RPL11	RPL4	1856140	1849420	9606.ENSP00000363676	9606.ENSP00000311430	0.309	0	0	0	0.977	0.962	0.924	0.788	0.999
RPL17	RPL9	1863674	1853003	9606.ENSP00000462023	9606.ENSP00000346022	0.309	0	0	0	0.986	0.954	0.924	0.472	0.999
RPL17	RPLP0	1863674	1852166	9606.ENSP00000462023	9606.ENSP00000339027	0.309	0	0	0	0.974	0.936	0.924	0.34	0.999
RPLP0	RPL4	1852166	1849420	9606.ENSP00000339027	9606.ENSP00000311430	0.309	0	0	0	0.981	0.949	0.924	0.484	0.999
RPL5	RPL13	1855221	1849017	9606.ENSP00000359345	9606.ENSP00000307889	0	0	0	0	0.966	0.774	0.9	0.364	0.999
RPL11	RPLP0	1856140	1852166	9606.ENSP00000363676	9606.ENSP00000339027	0.309	0	0	0	0.978	0.962	0.924	0.386	0.999
RPL11	RPL9	1856140	1853003	9606.ENSP00000363676	9606.ENSP00000346022	0.309	0	0	0	0.968	0.978	0.924	0.513	0.999
RPL9	RPL13	1853003	1849017	9606.ENSP00000346022	9606.ENSP00000307889	0	0	0	0	0.964	0.884	0.9	0.302	0.999
RPL13	RPS16	1849017	1844060	9606.ENSP00000307889	9606.ENSP00000251453	0	0	0	0	0.971	0.884	0.9	0.319	0.999
RPL13A	RPL13	1857955	1849017	9606.ENSP00000375730	9606.ENSP00000307889	0	0	0	0	0.987	0.884	0.9	0.309	0.999
RPL23A	RPL9	1859401	1853003	9606.ENSP00000389103	9606.ENSP00000346022	0.309	0	0	0	0.97	0.978	0.924	0.458	0.999
RPL13A	RPL11	1857955	1856140	9606.ENSP00000375730	9606.ENSP00000363676	0.309	0	0	0	0.984	0.962	0.924	0.38	0.999
PSEN1	APP	1850825	1846936	9606.ENSP00000326366	9606.ENSP00000284981	0	0	0	0	0.048	0.406	0.9	0.987	0.999
RPL4	RPL13	1849420	1849017	9606.ENSP00000311430	9606.ENSP00000307889	0	0	0	0	0.97	0.884	0.9	0.491	0.999
RPL13A	RPS16	1857955	1844060	9606.ENSP00000375730	9606.ENSP00000251453	0.309	0	0	0	0.99	0.884	0.924	0.797	0.999
RPL13A	RPL4	1857955	1849420	9606.ENSP00000375730	9606.ENSP00000311430	0.309	0	0	0	0.984	0.947	0.924	0.565	0.999
RPL5	RPLP0	1855221	1852166	9606.ENSP00000359345	9606.ENSP00000339027	0.309	0	0	0	0.965	0.962	0.924	0.416	0.999
RPL23A	RPL5	1859401	1855221	9606.ENSP00000389103	9606.ENSP00000359345	0.309	0	0	0	0.965	0.978	0.924	0.533	0.999
RPL5	RPL3	1855221	1852999	9606.ENSP00000359345	9606.ENSP00000346001	0.309	0	0	0	0.982	0.954	0.924	0.728	0.999
RPL5	RPL9	1855221	1853003	9606.ENSP00000359345	9606.ENSP00000346022	0.309	0	0	0	0.965	0.964	0.924	0.594	0.999
RPL9	RPS16	1853003	1844060	9606.ENSP00000346022	9606.ENSP00000251453	0.309	0	0	0	0.971	0.884	0.924	0.416	0.999
RPLP0	RPL13	1852166	1849017	9606.ENSP00000339027	9606.ENSP00000307889	0	0	0	0	0.967	0.905	0.9	0.204	0.999
RPL23A	RPL11	1859401	1856140	9606.ENSP00000389103	9606.ENSP00000363676	0.309	0	0	0	0.97	0.978	0.924	0.339	0.999
RPL23A	RPL13A	1859401	1857955	9606.ENSP00000389103	9606.ENSP00000375730	0.309	0	0	0	0.981	0.962	0.924	0.538	0.999
RPL3	RPS16	1852999	1844060	9606.ENSP00000346001	9606.ENSP00000251453	0.309	0	0	0	0.991	0.851	0.924	0.434	0.999
RPL17	RPL3	1863674	1852999	9606.ENSP00000462023	9606.ENSP00000346001	0.309	0	0	0	0.983	0.924	0.924	0.471	0.999
RPL11	RPL3	1856140	1852999	9606.ENSP00000363676	9606.ENSP00000346001	0.309	0	0	0	0.992	0.954	0.924	0.707	0.999
RPL17	RPL13	1863674	1849017	9606.ENSP00000462023	9606.ENSP00000307889	0	0	0	0	0.965	0.86	0.9	0.321	0.999
RPL3	RPL13	1852999	1849017	9606.ENSP00000346001	9606.ENSP00000307889	0	0	0	0	0.984	0.851	0.9	0.365	0.999
RPL3	RPLP0	1852999	1852166	9606.ENSP00000346001	9606.ENSP00000339027	0.309	0	0	0	0.986	0.986	0.924	0.458	0.999
PSEN1	NCSTN	1850825	1847505	9606.ENSP00000326366	9606.ENSP00000294785	0	0	0	0	0.073	0.605	0.9	0.957	0.998
BDNF	NTRK2	1861075	1846523	9606.ENSP00000414303	9606.ENSP00000277120	0	0	0	0	0.055	0.407	0.9	0.978	0.998
TNNT1	TNNI3	1863978	1852512	9606.ENSP00000467176	9606.ENSP00000341838	0	0	0	0	0.831	0.75	0.9	0.779	0.998
ACAN	TNR	1859267	1845363	9606.ENSP00000387356	9606.ENSP00000263525	0	0	0	0	0	0.905	0.9	0.712	0.997
UNC5B	NTN1	1851710	1842318	9606.ENSP00000334329	9606.ENSP00000173229	0	0	0	0	0.055	0.658	0.9	0.926	0.997
TACR3	TAC3	1848519	1848140	9606.ENSP00000303325	9606.ENSP00000300108	0	0	0	0	0.053	0.36	0.9	0.943	0.996
BACE1	APP	1850057	1846936	9606.ENSP00000318585	9606.ENSP00000284981	0	0	0	0	0.075	0.36	0.9	0.936	0.995
PSEN2	NCSTN	1854447	1847505	9606.ENSP00000355747	9606.ENSP00000294785	0	0	0	0	0.073	0.605	0.9	0.847	0.993
SH2D1A	FYN	1855413	1853081	9606.ENSP00000360181	9606.ENSP00000346671	0	0	0	0	0.078	0.948	0.8	0.317	0.992
IRS1	IGF1	1848682	1848439	9606.ENSP00000304895	9606.ENSP00000302665	0	0	0	0	0	0	0.9	0.924	0.992
PRLR	STAT5A	1857467	1852428	9606.ENSP00000371432	9606.ENSP00000341208	0	0	0	0	0	0.119	0.9	0.894	0.989
FYN	PIK3R1	1853081	1846375	9606.ENSP00000346671	9606.ENSP00000274335	0	0	0	0	0.094	0.845	0.9	0.291	0.988
IGF1	ESR1	1848439	1842435	9606.ENSP00000302665	9606.ENSP00000206249	0	0	0	0	0.053	0	0.9	0.869	0.986
MAPT	GSK3B	1852372	1850681	9606.ENSP00000340820	9606.ENSP00000324806	0	0	0	0	0.043	0.36	0.9	0.805	0.986
FZD5	WNT7B	1854166	1852405	9606.ENSP00000354607	9606.ENSP00000341032	0	0	0	0	0.051	0.515	0.9	0.719	0.985
FYN	GRIN2B	1853081	1846639	9606.ENSP00000346671	9606.ENSP00000279593	0	0	0	0	0.042	0.38	0.9	0.789	0.985
HFE	TF	1861291	1859071	9606.ENSP00000417404	9606.ENSP00000385834	0	0	0	0	0.046	0.285	0.72	0.928	0.984
IRS1	PIK3R1	1848682	1846375	9606.ENSP00000304895	9606.ENSP00000274335	0	0	0	0	0	0.707	0.9	0.506	0.984
NOS3	ESR1	1847875	1842435	9606.ENSP00000297494	9606.ENSP00000206249	0	0	0	0	0	0.407	0.9	0.76	0.984
IL8	CXCL10	1848852	1848754	9606.ENSP00000306512	9606.ENSP00000305651	0	0	0	0	0	0	0.9	0.825	0.981
CLU	APP	1849761	1846936	9606.ENSP00000315130	9606.ENSP00000284981	0	0	0	0	0.057	0.36	0.9	0.697	0.979
SYCE3	SYCE1	1859017	1852439	9606.ENSP00000385122	9606.ENSP00000341282	0	0	0	0	0.215	0.173	0.9	0.72	0.979
IL12A	IL12RB2	1848509	1845120	9606.ENSP00000303231	9606.ENSP00000262345	0	0	0	0	0	0.36	0.9	0.688	0.978
PTGS2	PTGES	1854602	1852589	9606.ENSP00000356438	9606.ENSP00000342385	0	0	0	0	0.055	0	0.9	0.781	0.977
VCAN	TNR	1845684	1845363	9606.ENSP00000265077	9606.ENSP00000263525	0	0	0	0	0.074	0.36	0.9	0.665	0.977
IGF2	IRS1	1859600	1848682	9606.ENSP00000391826	9606.ENSP00000304895	0	0	0	0	0.047	0	0.9	0.785	0.977
SMAD3	MYOD1	1851536	1843984	9606.ENSP00000332973	9606.ENSP00000250003	0	0	0	0	0	0.382	0.9	0.628	0.975
ADCYAP1	CRH	1860929	1846502	9606.ENSP00000411658	9606.ENSP00000276571	0	0	0	0	0.06	0	0.9	0.735	0.973
RUNX3	SMAD3	1852701	1851536	9606.ENSP00000343477	9606.ENSP00000332973	0	0	0	0	0	0.379	0.9	0.592	0.972
APP	ADAM10	1846936	1844789	9606.ENSP00000284981	9606.ENSP00000260408	0	0	0	0	0.06	0	0.9	0.732	0.972
PTGS2	PLA2G1B	1854602	1849515	9606.ENSP00000356438	9606.ENSP00000312286	0	0	0	0	0	0	0.9	0.738	0.972
FYN	STAT5A	1853081	1852428	9606.ENSP00000346671	9606.ENSP00000341208	0	0	0	0	0.063	0.117	0.9	0.684	0.97
FYN	NTN1	1853081	1842318	9606.ENSP00000346671	9606.ENSP00000173229	0	0	0	0	0	0.101	0.9	0.697	0.97
LRP2	APOE	1845419	1844127	9606.ENSP00000263816	9606.ENSP00000252486	0	0	0	0	0.072	0.36	0.9	0.545	0.969
IRS4	IGF1	1855625	1848439	9606.ENSP00000361202	9606.ENSP00000302665	0	0	0	0	0	0	0.9	0.699	0.968
SH2D1A	SLAMF6	1855413	1854717	9606.ENSP00000360181	9606.ENSP00000357036	0	0	0	0	0	0.36	0.9	0.54	0.968
NOS3	ASS1	1847875	1844185	9606.ENSP00000297494	9606.ENSP00000253004	0	0	0	0	0.045	0	0.951	0.372	0.968
STAT5A	ESR1	1852428	1842435	9606.ENSP00000341208	9606.ENSP00000206249	0	0	0	0	0	0.408	0.9	0.497	0.967
CACNA1F	CACNA2D1	1856468	1853424	9606.ENSP00000365441	9606.ENSP00000349320	0	0	0	0	0.093	0.116	0.9	0.635	0.966
CLU	IGF1	1849761	1848439	9606.ENSP00000315130	9606.ENSP00000302665	0	0	0	0	0	0	0.9	0.662	0.964
TERT	ESR1	1849199	1842435	9606.ENSP00000309572	9606.ENSP00000206249	0	0	0	0	0	0	0.9	0.659	0.964
PIK3R1	ESR1	1846375	1842435	9606.ENSP00000274335	9606.ENSP00000206249	0	0	0	0	0	0.395	0.9	0.446	0.963
NOS2	ASS1	1850906	1844185	9606.ENSP00000327251	9606.ENSP00000253004	0	0	0	0	0.045	0	0.951	0.252	0.962
FYN	PTK2B	1853081	1851525	9606.ENSP00000346671	9606.ENSP00000332816	0	0	0	0.74	0.055	0.529	0.9	0.851	0.962
IL10	SMAD3	1860958	1851536	9606.ENSP00000412237	9606.ENSP00000332973	0	0	0	0	0	0	0.9	0.643	0.962
PPEF1	RHO	1854239	1847704	9606.ENSP00000354871	9606.ENSP00000296271	0	0	0	0	0.046	0.11	0.9	0.598	0.961
IL10	IL8	1860958	1848852	9606.ENSP00000412237	9606.ENSP00000306512	0	0	0	0	0	0	0	0.96	0.961
PIK3AP1	PIK3R1	1852259	1846375	9606.ENSP00000339826	9606.ENSP00000274335	0	0	0	0	0	0.36	0.9	0.423	0.959
SMAD3	ESR1	1851536	1842435	9606.ENSP00000332973	9606.ENSP00000206249	0	0	0	0	0	0.328	0.9	0.418	0.957
PGR	ESR1	1850711	1842435	9606.ENSP00000325120	9606.ENSP00000206249	0	0	0	0.711	0.07	0.407	0.9	0.972	0.956
FYN	EPHA4	1853081	1846745	9606.ENSP00000346671	9606.ENSP00000281821	0	0	0	0.785	0.152	0.452	0.9	0.607	0.955
MTHFD1L	DMGDH	1854567	1844361	9606.ENSP00000356290	9606.ENSP00000255189	0.515	0	0	0	0.361	0	0.435	0.767	0.953
TCP1	TUBA4A	1849952	1843912	9606.ENSP00000317334	9606.ENSP00000248437	0	0	0	0	0.062	0.448	0.9	0.21	0.953
EPHA6	FYN	1857844	1853081	9606.ENSP00000374323	9606.ENSP00000346671	0	0	0	0.76	0.054	0.541	0.9	0.069	0.953
FYN	FCGR2A	1853081	1846197	9606.ENSP00000346671	9606.ENSP00000271450	0	0	0	0	0.133	0.326	0.9	0.277	0.952
SH3GL2	BIN1	1857254	1849903	9606.ENSP00000369981	9606.ENSP00000316779	0	0	0	0	0.05	0.381	0.9	0.293	0.952
DAPK1	UNC5B	1853632	1851710	9606.ENSP00000350785	9606.ENSP00000334329	0	0	0	0	0.046	0.411	0.9	0.22	0.95
FZD5	GSK3B	1854166	1850681	9606.ENSP00000354607	9606.ENSP00000324806	0	0	0	0	0	0.146	0.9	0.461	0.949
APP	APOE	1846936	1844127	9606.ENSP00000284981	9606.ENSP00000252486	0	0	0	0	0	0.36	0	0.922	0.948
SARDH	DMGDH	1855565	1844361	9606.ENSP00000360938	9606.ENSP00000255189	0.06	0	0.526	0.83	0.089	0.309	0.9	0.877	0.947
NPPA	WWTR1	1856505	1854042	9606.ENSP00000365663	9606.ENSP00000353847	0	0	0	0	0	0	0.9	0.483	0.946
NFE2	HBE1	1849536	1847386	9606.ENSP00000312436	9606.ENSP00000292896	0	0	0	0	0.183	0	0.9	0.358	0.943
PSEN2	APP	1854447	1846936	9606.ENSP00000355747	9606.ENSP00000284981	0	0	0	0	0	0.4	0	0.908	0.942
WWTR1	SMAD3	1854042	1851536	9606.ENSP00000353847	9606.ENSP00000332973	0	0	0	0	0	0.396	0.9	0.126	0.942
IGF1	APP	1848439	1846936	9606.ENSP00000302665	9606.ENSP00000284981	0	0	0	0	0	0	0.9	0.443	0.941
TF	LRP2	1859071	1845419	9606.ENSP00000385834	9606.ENSP00000263816	0	0	0	0	0	0	0.9	0.443	0.941
CLEC7A	TLR2	1848422	1844747	9606.ENSP00000302569	9606.ENSP00000260010	0	0	0	0	0.364	0.36	0	0.867	0.941
PIK3R1	FCGR2A	1846375	1846197	9606.ENSP00000274335	9606.ENSP00000271450	0	0	0	0	0	0.36	0.9	0.161	0.941
SMAD3	TERT	1851536	1849199	9606.ENSP00000332973	9606.ENSP00000309572	0	0	0	0	0	0	0.9	0.44	0.941
HTR2A	GRM1	1856916	1846816	9606.ENSP00000367959	9606.ENSP00000282753	0	0	0	0	0.14	0.099	0.9	0.307	0.939
VCAN	TLR2	1845684	1844747	9606.ENSP00000265077	9606.ENSP00000260010	0	0	0	0	0.158	0	0.9	0.334	0.939
CDKN2A	TWIST1	1859838	1843619	9606.ENSP00000394932	9606.ENSP00000242261	0	0	0	0	0.046	0	0.9	0.383	0.936
CYP2C19	CYP4F2	1855462	1842855	9606.ENSP00000360372	9606.ENSP00000221700	0	0	0.526	0.639	0.085	0	0.9	0.542	0.936
CD3E	PTPN22	1854149	1853901	9606.ENSP00000354566	9606.ENSP00000352833	0	0	0	0	0.052	0.375	0.9	0.042	0.935
IGF1	PIK3R1	1848439	1846375	9606.ENSP00000302665	9606.ENSP00000274335	0	0	0	0	0	0	0.9	0.368	0.934
IL8	APP	1848852	1846936	9606.ENSP00000306512	9606.ENSP00000284981	0	0	0	0	0	0	0.9	0.368	0.934
CDKN2A	SMAD3	1859838	1851536	9606.ENSP00000394932	9606.ENSP00000332973	0	0	0	0	0	0	0.9	0.364	0.933
PTGS2	IL8	1854602	1848852	9606.ENSP00000356438	9606.ENSP00000306512	0	0	0	0	0.707	0	0	0.781	0.933
PAX7	MYOD1	1856287	1843984	9606.ENSP00000364524	9606.ENSP00000250003	0	0	0	0	0	0.36	0	0.9	0.933
SHANK2	GRM1	1852906	1846816	9606.ENSP00000345193	9606.ENSP00000282753	0	0	0	0	0.052	0.118	0.9	0.283	0.932
CD3E	FYN	1854149	1853081	9606.ENSP00000354566	9606.ENSP00000346671	0	0	0	0	0.095	0	0.9	0.314	0.932
IL10	IL13	1860958	1848685	9606.ENSP00000412237	9606.ENSP00000304915	0	0	0	0	0	0	0	0.932	0.932
PLCB1	CHRM1	1852081	1848849	9606.ENSP00000338185	9606.ENSP00000306490	0	0	0	0	0.054	0	0.9	0.339	0.932
CYP19A1	ESR1	1844790	1842435	9606.ENSP00000260433	9606.ENSP00000206249	0	0	0	0	0.049	0.079	0	0.928	0.931
SERPINF2	CLU	1850396	1849761	9606.ENSP00000321853	9606.ENSP00000315130	0	0	0	0	0	0	0.9	0.346	0.931
FYN	SEMA3A	1853081	1845736	9606.ENSP00000346671	9606.ENSP00000265362	0	0	0	0	0	0.105	0.9	0.283	0.93
PSEN1	BACE1	1850825	1850057	9606.ENSP00000326366	9606.ENSP00000318585	0	0	0	0	0	0.36	0	0.895	0.93
FYN	UNC5B	1853081	1851710	9606.ENSP00000346671	9606.ENSP00000334329	0	0	0	0	0.055	0	0.9	0.319	0.93
IGF2	IRS4	1859600	1855625	9606.ENSP00000391826	9606.ENSP00000361202	0	0	0	0	0.047	0	0.9	0.321	0.929
PTGS2	CYP4F2	1854602	1842855	9606.ENSP00000356438	9606.ENSP00000221700	0	0	0	0	0.054	0	0.9	0.315	0.929
FAS	STAT5A	1853242	1852428	9606.ENSP00000347979	9606.ENSP00000341208	0	0	0	0	0	0	0.9	0.305	0.927
PLCB1	GRM1	1852081	1846816	9606.ENSP00000338185	9606.ENSP00000282753	0	0	0	0	0.055	0	0.9	0.289	0.927
HHIP	GLI1	1847756	1843155	9606.ENSP00000296575	9606.ENSP00000228682	0	0	0	0	0	0	0.8	0.653	0.927
GSTO1	GSTM5	1855084	1844452	9606.ENSP00000358727	9606.ENSP00000256593	0	0	0	0	0.054	0	0.9	0.295	0.927
PRLR	IRS1	1857467	1848682	9606.ENSP00000371432	9606.ENSP00000304895	0	0	0	0	0	0	0.9	0.292	0.926
FYN	GSK3B	1853081	1850681	9606.ENSP00000346671	9606.ENSP00000324806	0	0	0	0.622	0.117	0.096	0.9	0.415	0.926
HTR2A	APP	1856916	1846936	9606.ENSP00000367959	9606.ENSP00000284981	0	0	0	0	0.046	0	0.9	0.277	0.925
ADCYAP1	NTRK2	1860929	1846523	9606.ENSP00000411658	9606.ENSP00000277120	0	0	0	0	0.054	0	0.9	0.277	0.925
CYP2C19	PTGS2	1855462	1854602	9606.ENSP00000360372	9606.ENSP00000356438	0	0	0	0	0.057	0	0.9	0.274	0.925
CCL28	IL8	1854117	1848852	9606.ENSP00000354416	9606.ENSP00000306512	0	0	0	0	0	0	0.9	0.276	0.924
IL8	C3AR1	1848852	1848367	9606.ENSP00000306512	9606.ENSP00000302079	0	0	0	0	0	0	0.9	0.277	0.924
IGF2	APP	1859600	1846936	9606.ENSP00000391826	9606.ENSP00000284981	0	0	0	0	0	0	0.9	0.277	0.924
GCNT1	B3GNT3	1856547	1850398	9606.ENSP00000365920	9606.ENSP00000321874	0	0	0	0	0	0	0.9	0.254	0.922
CDKN2A	PIK3R1	1859838	1846375	9606.ENSP00000394932	9606.ENSP00000274335	0	0	0	0	0	0	0.9	0.258	0.922
PSEN2	ESR1	1854447	1842435	9606.ENSP00000355747	9606.ENSP00000206249	0	0	0	0	0	0.048	0.9	0.25	0.922
GSK3B	SEMA3A	1850681	1845736	9606.ENSP00000324806	9606.ENSP00000265362	0	0	0	0	0	0.105	0.9	0.192	0.921
GCNT1	GALNT6	1856547	1853330	9606.ENSP00000365920	9606.ENSP00000348668	0	0	0	0	0	0	0.9	0.248	0.921
IRS4	IRS1	1855625	1848682	9606.ENSP00000361202	9606.ENSP00000304895	0	0	0	0.663	0	0	0.9	0.658	0.921
B3GNT3	FUT3	1850398	1848747	9606.ENSP00000321874	9606.ENSP00000305603	0	0	0	0	0.19	0	0.9	0.103	0.921
TF	BIN1	1859071	1849903	9606.ENSP00000385834	9606.ENSP00000316779	0	0	0	0	0	0	0.9	0.25	0.921
HBG2	NFE2	1852071	1849536	9606.ENSP00000338082	9606.ENSP00000312436	0	0	0	0	0	0	0.9	0.242	0.92
MYOD1	MYOG	1843984	1843603	9606.ENSP00000250003	9606.ENSP00000241651	0	0	0	0.842	0.097	0	0.9	0.979	0.92
GOT1	ASS1	1855278	1844185	9606.ENSP00000359539	9606.ENSP00000253004	0	0	0	0	0.123	0	0.9	0.161	0.92
IGF2	CLU	1859600	1849761	9606.ENSP00000391826	9606.ENSP00000315130	0	0	0	0	0	0	0.9	0.241	0.92
IGF2	IGF1	1859600	1848439	9606.ENSP00000391826	9606.ENSP00000302665	0	0	0	0.802	0.053	0	0.9	0.968	0.92
STAT5A	IL12A	1852428	1848509	9606.ENSP00000341208	9606.ENSP00000303231	0	0	0	0	0.047	0	0.9	0.221	0.919
STAT5A	IL12RB2	1852428	1845120	9606.ENSP00000341208	9606.ENSP00000262345	0	0	0	0	0.047	0	0.9	0.211	0.918
IL10	CXCL10	1860958	1848754	9606.ENSP00000412237	9606.ENSP00000305651	0	0	0	0	0.053	0	0	0.917	0.918
IRAK3	IL1RN	1844868	1844670	9606.ENSP00000261233	9606.ENSP00000259206	0	0	0	0	0.053	0	0.9	0.211	0.918
APP	GRM1	1846936	1846816	9606.ENSP00000284981	9606.ENSP00000282753	0	0	0	0	0.062	0	0.9	0.201	0.918
EPHA4	ADAM10	1846745	1844789	9606.ENSP00000281821	9606.ENSP00000260408	0	0	0	0	0.099	0	0.9	0.162	0.917
CXCL10	C3AR1	1848754	1848367	9606.ENSP00000305651	9606.ENSP00000302079	0	0	0	0	0.053	0	0.9	0.199	0.917
SERPINF2	APP	1850396	1846936	9606.ENSP00000321853	9606.ENSP00000284981	0	0	0	0	0.052	0	0.9	0.198	0.917
CLU	MMRN1	1849761	1845622	9606.ENSP00000315130	9606.ENSP00000264790	0	0	0	0	0	0	0.9	0.205	0.917
NOS2	IL12A	1850906	1848509	9606.ENSP00000327251	9606.ENSP00000303231	0	0	0	0	0	0	0.9	0.201	0.916
TF	SH3GL2	1859071	1857254	9606.ENSP00000385834	9606.ENSP00000369981	0	0	0	0	0	0	0.9	0.195	0.916
F3	CRP	1851684	1844348	9606.ENSP00000334145	9606.ENSP00000255030	0	0	0	0	0	0	0	0.915	0.915
CXCL10	APP	1848754	1846936	9606.ENSP00000305651	9606.ENSP00000284981	0	0	0	0	0	0	0.9	0.194	0.915
P2RY14	IL8	1849063	1848852	9606.ENSP00000308361	9606.ENSP00000306512	0	0	0	0	0	0	0.9	0.193	0.915
HTR2A	PLCB1	1856916	1852081	9606.ENSP00000367959	9606.ENSP00000338185	0	0	0	0	0.055	0.096	0.9	0.122	0.915
DGKB	PLCB1	1858714	1852081	9606.ENSP00000382260	9606.ENSP00000338185	0	0	0	0	0.062	0	0.9	0.166	0.914
PTK2B	GSK3B	1851525	1850681	9606.ENSP00000332816	9606.ENSP00000324806	0	0	0	0.63	0	0.133	0.9	0.17	0.914
PLCB1	PIK3C2G	1852081	1845872	9606.ENSP00000338185	9606.ENSP00000266497	0	0	0	0	0.054	0.115	0.9	0.103	0.914
HBG2	HBE1	1852071	1847386	9606.ENSP00000338082	9606.ENSP00000292896	0	0	0	0.983	0.167	0	0.9	0.346	0.913
FAS	TP63	1853242	1845611	9606.ENSP00000347979	9606.ENSP00000264731	0	0	0	0	0	0.134	0.9	0.085	0.913
BDNF	PIK3R1	1861075	1846375	9606.ENSP00000414303	9606.ENSP00000274335	0	0	0	0	0	0	0.9	0.173	0.913
APP	PIK3R1	1846936	1846375	9606.ENSP00000284981	9606.ENSP00000274335	0	0	0	0	0	0	0.9	0.168	0.913
DAPK1	NTN1	1853632	1842318	9606.ENSP00000350785	9606.ENSP00000173229	0	0	0	0	0.045	0.046	0.9	0.162	0.913
CATSPER1	HSPA2	1849138	1843861	9606.ENSP00000309052	9606.ENSP00000247207	0	0	0	0	0	0	0.72	0.704	0.913
COL2A1	COL8A1	1857237	1844844	9606.ENSP00000369889	9606.ENSP00000261037	0	0	0	0	0.06	0	0.9	0.151	0.913
SYCE1	HSPA2	1852439	1843861	9606.ENSP00000341282	9606.ENSP00000247207	0	0	0	0	0.134	0	0.9	0.082	0.913
SERPINF2	IGF1	1850396	1848439	9606.ENSP00000321853	9606.ENSP00000302665	0	0	0	0	0.044	0	0.9	0.168	0.913
CCKBR	GRM1	1851860	1846816	9606.ENSP00000335544	9606.ENSP00000282753	0	0	0	0	0	0.062	0.9	0.144	0.912
GABRQ	GABRA6	1855216	1846394	9606.ENSP00000359329	9606.ENSP00000274545	0	0	0	0.834	0.053	0.104	0.9	0.353	0.912
ALOX12B	CYP4F2	1849765	1842855	9606.ENSP00000315167	9606.ENSP00000221700	0	0	0	0	0.053	0	0.9	0.152	0.912
SERPINF2	CTSW	1850396	1849402	9606.ENSP00000321853	9606.ENSP00000311300	0	0	0	0	0	0.128	0.9	0.065	0.911
NPPA	APP	1856505	1846936	9606.ENSP00000365663	9606.ENSP00000284981	0	0	0	0	0	0	0.9	0.149	0.911
PLAU	PIK3R1	1855748	1846375	9606.ENSP00000361850	9606.ENSP00000274335	0	0	0	0	0	0.074	0.9	0.121	0.911
PLCB1	APP	1852081	1846936	9606.ENSP00000338185	9606.ENSP00000284981	0	0	0	0	0.073	0	0.9	0.12	0.911
CHRM1	APP	1848849	1846936	9606.ENSP00000306490	9606.ENSP00000284981	0	0	0	0	0.055	0	0.9	0.126	0.91
IL8	CRP	1848852	1844348	9606.ENSP00000306512	9606.ENSP00000255030	0	0	0	0	0	0	0	0.91	0.91
CYP2C19	GSTO1	1855462	1855084	9606.ENSP00000360372	9606.ENSP00000358727	0	0	0	0	0	0	0.9	0.142	0.91
CLU	CTSW	1849761	1849402	9606.ENSP00000315130	9606.ENSP00000311300	0	0	0	0	0	0	0.9	0.128	0.909
HTR2A	TAC3	1856916	1848140	9606.ENSP00000367959	9606.ENSP00000300108	0	0	0	0	0.054	0	0.9	0.121	0.909
GSK3B	PPP1R3A	1850681	1846915	9606.ENSP00000324806	9606.ENSP00000284601	0	0	0	0	0.055	0.095	0.9	0.062	0.909
COL2A1	COL14A1	1857237	1847909	9606.ENSP00000369889	9606.ENSP00000297848	0	0	0	0	0.055	0	0.9	0.112	0.908
CCKBR	TAC3	1851860	1848140	9606.ENSP00000335544	9606.ENSP00000300108	0	0	0	0	0	0	0.9	0.127	0.908
PTGS2	ALOX12B	1854602	1849765	9606.ENSP00000356438	9606.ENSP00000315167	0	0	0	0	0.054	0	0.9	0.112	0.908
HTR2A	CHRM1	1856916	1848849	9606.ENSP00000367959	9606.ENSP00000306490	0	0	0	0.651	0.055	0	0.9	0.229	0.908
TACR3	GRM1	1848519	1846816	9606.ENSP00000303325	9606.ENSP00000282753	0	0	0	0	0.055	0	0.9	0.111	0.908
IGF2	SERPINF2	1859600	1850396	9606.ENSP00000391826	9606.ENSP00000321853	0	0	0	0	0	0	0.9	0.113	0.907
IL10	TLR2	1860958	1844747	9606.ENSP00000412237	9606.ENSP00000260010	0	0	0	0	0.053	0.109	0	0.899	0.907
SARDH	MTHFD1L	1855565	1854567	9606.ENSP00000360938	9606.ENSP00000356290	0.381	0	0	0	0.356	0	0.435	0.639	0.907
QRFPR	PLCB1	1858197	1852081	9606.ENSP00000377948	9606.ENSP00000338185	0	0	0	0	0	0.096	0.9	0.063	0.907
CCL28	APP	1854117	1846936	9606.ENSP00000354416	9606.ENSP00000284981	0	0	0	0	0	0	0.9	0.114	0.907
HTR2A	TACR3	1856916	1848519	9606.ENSP00000367959	9606.ENSP00000303325	0	0	0	0.634	0.054	0	0.9	0.191	0.907
ADAMTSL3	ADAMTS3	1847031	1847024	9606.ENSP00000286744	9606.ENSP00000286657	0	0	0	0.635	0.052	0	0.9	0.21	0.907
SERPINF2	MMRN1	1850396	1845622	9606.ENSP00000321853	9606.ENSP00000264790	0	0	0	0	0	0	0.9	0.112	0.907
PLCB1	CCKBR	1852081	1851860	9606.ENSP00000338185	9606.ENSP00000335544	0	0	0	0	0	0.096	0.9	0.063	0.907
CHRM1	GRM1	1848849	1846816	9606.ENSP00000306490	9606.ENSP00000282753	0	0	0	0	0.054	0	0.9	0.103	0.907
COL2A1	ADAMTS3	1857237	1847024	9606.ENSP00000369889	9606.ENSP00000286657	0	0	0	0	0.092	0	0.9	0.06	0.907
SYCE3	HSPA2	1859017	1843861	9606.ENSP00000385122	9606.ENSP00000247207	0	0	0	0	0.107	0	0.9	0	0.906
LMO7	FBXL19	1861932	1857198	9606.ENSP00000433352	9606.ENSP00000369666	0	0	0	0	0.072	0	0.9	0.074	0.906
GBP3	IRF8	1855267	1846028	9606.ENSP00000359512	9606.ENSP00000268638	0	0	0	0	0.052	0	0.9	0.096	0.906
C3AR1	APP	1848367	1846936	9606.ENSP00000302079	9606.ENSP00000284981	0	0	0	0	0	0	0.9	0.1	0.906
PLA2G1B	CYP4F2	1849515	1842855	9606.ENSP00000312286	9606.ENSP00000221700	0	0	0	0	0	0	0.9	0.101	0.906
HTR2A	CCKBR	1856916	1851860	9606.ENSP00000367959	9606.ENSP00000335544	0	0	0	0.677	0.052	0	0.9	0.214	0.906
CTSW	APP	1849402	1846936	9606.ENSP00000311300	9606.ENSP00000284981	0	0	0	0	0.053	0	0.9	0.09	0.906
TAC3	APP	1848140	1846936	9606.ENSP00000300108	9606.ENSP00000284981	0	0	0	0	0	0	0.9	0.097	0.905
COL14A1	COL8A1	1847909	1844844	9606.ENSP00000297848	9606.ENSP00000261037	0	0	0	0.615	0.049	0	0.9	0.153	0.905
ANGPT1	PIK3R1	1861743	1846375	9606.ENSP00000428340	9606.ENSP00000274335	0	0	0	0	0	0	0.9	0.096	0.905
ADCYAP1	INSL3	1860929	1850378	9606.ENSP00000411658	9606.ENSP00000321724	0	0	0	0	0	0	0.9	0.091	0.905
INSL3	CRH	1850378	1846502	9606.ENSP00000321724	9606.ENSP00000276571	0	0	0	0	0	0	0.9	0.096	0.905
ALOX12B	PLA2G1B	1849765	1849515	9606.ENSP00000315167	9606.ENSP00000312286	0	0	0	0	0	0	0.9	0.09	0.905
APP	MMRN1	1846936	1845622	9606.ENSP00000284981	9606.ENSP00000264790	0	0	0	0	0	0	0.9	0.094	0.905
NOS2	IL12RB2	1850906	1845120	9606.ENSP00000327251	9606.ENSP00000262345	0	0	0	0	0.057	0	0.9	0.079	0.905
CCKBR	TACR3	1851860	1848519	9606.ENSP00000335544	9606.ENSP00000303325	0	0	0	0.668	0.053	0	0.9	0.17	0.905
TAC3	GRM1	1848140	1846816	9606.ENSP00000300108	9606.ENSP00000282753	0	0	0	0	0	0	0.9	0.08	0.904
TF	EPN2	1859071	1850258	9606.ENSP00000385834	9606.ENSP00000320543	0	0	0	0	0	0	0.9	0.08	0.904
QRFPR	TACR3	1858197	1848519	9606.ENSP00000377948	9606.ENSP00000303325	0	0	0	0.696	0.061	0	0.9	0.122	0.904
CYP2C19	ALOX12B	1855462	1849765	9606.ENSP00000360372	9606.ENSP00000315167	0	0	0	0	0	0	0.9	0.08	0.904
IL8	TLR2	1848852	1844747	9606.ENSP00000306512	9606.ENSP00000260010	0	0	0	0	0.098	0	0	0.898	0.904
SULT1A1	ADH1B	1850407	1848863	9606.ENSP00000321988	9606.ENSP00000306606	0	0	0	0	0.057	0	0.9	0.065	0.904
MUC19	GCNT1	1859854	1856547	9606.ENSP00000395253	9606.ENSP00000365920	0	0	0	0	0	0	0.9	0.08	0.904
P2RY14	CXCL10	1849063	1848754	9606.ENSP00000308361	9606.ENSP00000305651	0	0	0	0	0.049	0	0.9	0.074	0.904
GRM1	PIK3R1	1846816	1846375	9606.ENSP00000282753	9606.ENSP00000274335	0	0	0	0	0	0	0.9	0.079	0.904
CYP2C19	GSTM5	1855462	1844452	9606.ENSP00000360372	9606.ENSP00000256593	0	0	0	0	0	0	0.9	0.088	0.904
GSTO1	ADH1B	1855084	1848863	9606.ENSP00000358727	9606.ENSP00000306606	0	0	0	0	0.05	0	0.9	0.077	0.904
HCAR2	IL8	1857878	1848852	9606.ENSP00000375066	9606.ENSP00000306512	0	0	0	0	0	0	0.9	0.082	0.904
TACR3	PROK1	1848519	1846189	9606.ENSP00000303325	9606.ENSP00000271331	0	0	0	0	0	0	0.9	0.081	0.904
EPN2	BIN1	1850258	1849903	9606.ENSP00000320543	9606.ENSP00000316779	0	0	0	0	0.044	0	0.9	0.079	0.904
BIN1	LRP2	1849903	1845419	9606.ENSP00000316779	9606.ENSP00000263816	0	0	0	0	0	0	0.9	0.074	0.903
IGF1	MMRN1	1848439	1845622	9606.ENSP00000302665	9606.ENSP00000264790	0	0	0	0	0	0	0.9	0.074	0.903
HCAR2	CXCL10	1857878	1848754	9606.ENSP00000375066	9606.ENSP00000305651	0	0	0	0	0.072	0	0.9	0.048	0.903
CCKBR	CHRM1	1851860	1848849	9606.ENSP00000335544	9606.ENSP00000306490	0	0	0	0.643	0	0	0.9	0.099	0.902
QRFPR	PIK3R1	1858197	1846375	9606.ENSP00000377948	9606.ENSP00000274335	0	0	0	0	0	0.064	0.9	0	0.902
HTR2A	PIK3R1	1856916	1846375	9606.ENSP00000367959	9606.ENSP00000274335	0	0	0	0	0	0.064	0.9	0.046	0.902
QRFPR	GRM1	1858197	1846816	9606.ENSP00000377948	9606.ENSP00000282753	0	0	0	0	0	0.062	0.9	0.045	0.902
CHRM1	RAPSN	1848849	1847999	9606.ENSP00000306490	9606.ENSP00000298854	0	0	0	0	0.066	0	0.9	0	0.902
CCKBR	APP	1851860	1846936	9606.ENSP00000335544	9606.ENSP00000284981	0	0	0	0	0.046	0	0.9	0.058	0.902
HCAR2	P2RY14	1857878	1849063	9606.ENSP00000375066	9606.ENSP00000308361	0	0	0	0.657	0.052	0	0.9	0.088	0.902
CCKBR	PIK3R1	1851860	1846375	9606.ENSP00000335544	9606.ENSP00000274335	0	0	0	0	0	0.064	0.9	0	0.902
SH3GL2	EPN2	1857254	1850258	9606.ENSP00000369981	9606.ENSP00000320543	0	0	0	0	0.054	0	0.9	0.045	0.901
EPHA6	EPHA4	1857844	1846745	9606.ENSP00000374323	9606.ENSP00000281821	0	0	0	0.971	0	0	0.9	0.593	0.901
PLCB1	PROK1	1852081	1846189	9606.ENSP00000338185	9606.ENSP00000271331	0	0	0	0	0	0	0.9	0.057	0.901
TACR3	APP	1848519	1846936	9606.ENSP00000303325	9606.ENSP00000284981	0	0	0	0	0.054	0	0.9	0	0.901
EPHA6	ADAM10	1857844	1844789	9606.ENSP00000374323	9606.ENSP00000260408	0	0	0	0	0.053	0	0.9	0	0.901
PLCB1	TACR3	1852081	1848519	9606.ENSP00000338185	9606.ENSP00000303325	0	0	0	0	0	0	0.9	0.051	0.901
QRFPR	CHRM1	1858197	1848849	9606.ENSP00000377948	9606.ENSP00000306490	0	0	0	0.631	0.047	0	0.9	0.051	0.901
TUBA4A	ESR1	1843912	1842435	9606.ENSP00000248437	9606.ENSP00000206249	0	0	0	0	0	0.047	0.9	0.046	0.901
CHRM1	TACR3	1848849	1848519	9606.ENSP00000306490	9606.ENSP00000303325	0	0	0	0.631	0.054	0	0.9	0.057	0.901
SH3GL2	PTPN3	1857254	1856139	9606.ENSP00000369981	9606.ENSP00000363667	0	0	0	0	0.052	0	0.9	0	0.901
QRFPR	TAC3	1858197	1848140	9606.ENSP00000377948	9606.ENSP00000300108	0	0	0	0	0.053	0	0.9	0	0.901
ADH1B	GSTM5	1848863	1844452	9606.ENSP00000306606	9606.ENSP00000256593	0	0	0	0	0	0	0.9	0.049	0.9
IGF2	MMRN1	1859600	1845622	9606.ENSP00000391826	9606.ENSP00000264790	0	0	0	0	0	0	0.9	0	0.9
HCAR2	NPW	1857878	1851213	9606.ENSP00000375066	9606.ENSP00000330070	0	0	0	0	0	0	0.9	0	0.9
GRM1	PROK1	1846816	1846189	9606.ENSP00000282753	9606.ENSP00000271331	0	0	0	0	0	0	0.9	0	0.9
PIK3R1	NTN1	1846375	1842318	9606.ENSP00000274335	9606.ENSP00000173229	0	0	0	0	0	0	0.9	0	0.9
PPP3CB	BIN1	1858232	1849903	9606.ENSP00000378306	9606.ENSP00000316779	0	0	0	0	0	0	0.9	0	0.9
MUC19	GALNT6	1859854	1853330	9606.ENSP00000395253	9606.ENSP00000348668	0	0	0	0	0	0	0.9	0	0.9
NPW	IL8	1851213	1848852	9606.ENSP00000330070	9606.ENSP00000306512	0	0	0	0	0	0	0.9	0.041	0.9
HTR2A	PROK1	1856916	1846189	9606.ENSP00000367959	9606.ENSP00000271331	0	0	0	0	0	0	0.9	0	0.9
HCAR2	CCL28	1857878	1854117	9606.ENSP00000375066	9606.ENSP00000354416	0	0	0	0	0	0	0.9	0	0.9
NPW	P2RY14	1851213	1849063	9606.ENSP00000330070	9606.ENSP00000308361	0	0	0	0	0	0	0.9	0	0.9
TAC3	PROK1	1848140	1846189	9606.ENSP00000300108	9606.ENSP00000271331	0	0	0	0	0	0	0.9	0	0.9
HCAR2	C3AR1	1857878	1848367	9606.ENSP00000375066	9606.ENSP00000302079	0	0	0	0.635	0	0	0.9	0.06	0.9
ACAN	B3GNT3	1859267	1850398	9606.ENSP00000387356	9606.ENSP00000321874	0	0	0	0	0	0	0.9	0	0.9
QRFPR	CCKBR	1858197	1851860	9606.ENSP00000377948	9606.ENSP00000335544	0	0	0	0.662	0	0	0.9	0	0.9
P2RY14	APP	1849063	1846936	9606.ENSP00000308361	9606.ENSP00000284981	0	0	0	0	0	0	0.9	0	0.9
GFRA3	PIK3R1	1846409	1846375	9606.ENSP00000274721	9606.ENSP00000274335	0	0	0	0	0	0	0.9	0	0.9
CTSW	MMRN1	1849402	1845622	9606.ENSP00000311300	9606.ENSP00000264790	0	0	0	0	0	0	0.9	0	0.9
CCL28	P2RY14	1854117	1849063	9606.ENSP00000354416	9606.ENSP00000308361	0	0	0	0	0	0	0.9	0	0.9
HCAR2	APP	1857878	1846936	9606.ENSP00000375066	9606.ENSP00000284981	0	0	0	0	0	0	0.9	0.048	0.9
CTSW	IGF1	1849402	1848439	9606.ENSP00000311300	9606.ENSP00000302665	0	0	0	0	0	0	0.9	0	0.9
CHRM1	PROK1	1848849	1846189	9606.ENSP00000306490	9606.ENSP00000271331	0	0	0	0	0	0	0.9	0	0.9
CCL28	C3AR1	1854117	1848367	9606.ENSP00000354416	9606.ENSP00000302079	0	0	0	0	0	0	0.9	0	0.9
QRFPR	HTR2A	1858197	1856916	9606.ENSP00000377948	9606.ENSP00000367959	0	0	0	0.642	0	0	0.9	0	0.9
IGF2	CTSW	1859600	1849402	9606.ENSP00000391826	9606.ENSP00000311300	0	0	0	0	0	0	0.9	0	0.9
TACR3	PIK3R1	1848519	1846375	9606.ENSP00000303325	9606.ENSP00000274335	0	0	0	0	0	0	0.9	0	0.9
CCKBR	PROK1	1851860	1846189	9606.ENSP00000335544	9606.ENSP00000271331	0	0	0	0	0	0	0.9	0	0.9
QRFPR	APP	1858197	1846936	9606.ENSP00000377948	9606.ENSP00000284981	0	0	0	0	0.046	0	0.9	0	0.9
CCL28	NPW	1854117	1851213	9606.ENSP00000354416	9606.ENSP00000330070	0	0	0	0	0	0	0.9	0	0.9
CYP2C19	PLA2G1B	1855462	1849515	9606.ENSP00000360372	9606.ENSP00000312286	0	0	0	0	0	0	0.9	0.048	0.9
QRFPR	PROK1	1858197	1846189	9606.ENSP00000377948	9606.ENSP00000271331	0	0	0	0	0	0	0.9	0	0.9
CHRM1	PIK3R1	1848849	1846375	9606.ENSP00000306490	9606.ENSP00000274335	0	0	0	0	0	0	0.9	0	0.9
PLCB1	TAC3	1852081	1848140	9606.ENSP00000338185	9606.ENSP00000300108	0	0	0	0	0	0	0.9	0	0.9
UNC5B	PIK3R1	1851710	1846375	9606.ENSP00000334329	9606.ENSP00000274335	0	0	0	0	0	0	0.9	0	0.9
RGS6	TCP1	1862736	1849952	9606.ENSP00000451030	9606.ENSP00000317334	0	0	0	0	0	0	0.9	0	0.9
CCL28	CXCL10	1854117	1848754	9606.ENSP00000354416	9606.ENSP00000305651	0	0	0	0	0	0	0.9	0.049	0.9
PIK3R1	PROK1	1846375	1846189	9606.ENSP00000274335	9606.ENSP00000271331	0	0	0	0	0	0	0.9	0	0.9
P2RY14	C3AR1	1849063	1848367	9606.ENSP00000308361	9606.ENSP00000302079	0	0	0	0.636	0	0	0.9	0	0.9
EPN2	LRP2	1850258	1845419	9606.ENSP00000320543	9606.ENSP00000263816	0	0	0	0	0	0	0.9	0	0.9
MUC19	B3GNT3	1859854	1850398	9606.ENSP00000395253	9606.ENSP00000321874	0	0	0	0	0	0	0.9	0	0.9
APP	PROK1	1846936	1846189	9606.ENSP00000284981	9606.ENSP00000271331	0	0	0	0	0	0	0.9	0	0.9
NPW	APP	1851213	1846936	9606.ENSP00000330070	9606.ENSP00000284981	0	0	0	0	0	0	0.9	0	0.9
NPW	C3AR1	1851213	1848367	9606.ENSP00000330070	9606.ENSP00000302079	0	0	0	0	0	0	0.9	0	0.9
PTK2B	RAPSN	1851525	1847999	9606.ENSP00000332816	9606.ENSP00000298854	0	0	0	0	0	0	0.9	0	0.9
CHRM1	TAC3	1848849	1848140	9606.ENSP00000306490	9606.ENSP00000300108	0	0	0	0	0	0	0.9	0	0.9
TAC3	PIK3R1	1848140	1846375	9606.ENSP00000300108	9606.ENSP00000274335	0	0	0	0	0	0	0.9	0	0.9
SH3GL2	LRP2	1857254	1845419	9606.ENSP00000369981	9606.ENSP00000263816	0	0	0	0	0	0	0.9	0	0.9
TLE4	TERT	1856517	1849199	9606.ENSP00000365735	9606.ENSP00000309572	0	0	0	0	0.047	0	0.9	0	0.9
NPW	CXCL10	1851213	1848754	9606.ENSP00000330070	9606.ENSP00000305651	0	0	0	0	0	0	0.9	0	0.9

## Sheet: APOE4-N_STRING_output
#node1	node2	node1_string_internal_id	node2_string_internal_id	node1_external_id	node2_external_id	neighborhood_on_chromosome	gene_fusion	phylogenetic_cooccurrence	homology	coexpression	experimentally_determined_interaction	database_annotated	automated_textmining	combined_score
RPL23A	RPL34	1859401	1858216	9606.ENSP00000389103	9606.ENSP00000378160	0.094	0	0	0	0.961	0.774	0.9	0.186	0.999
GINS1	GINS2	1845151	1844233	9606.ENSP00000262460	9606.ENSP00000253462	0	0	0	0	0.764	0.997	0.9	0.953	0.999
MAD2L1	BUB1B	1847745	1847075	9606.ENSP00000296509	9606.ENSP00000287598	0	0	0	0	0.848	0.997	0.9	0.845	0.999
RPL23A	RPL13A	1859401	1857955	9606.ENSP00000389103	9606.ENSP00000375730	0.309	0	0	0	0.981	0.962	0.924	0.538	0.999
RPL13A	RPL13	1857955	1849017	9606.ENSP00000375730	9606.ENSP00000307889	0	0	0	0	0.987	0.884	0.9	0.309	0.999
RPL13A	RPL11	1857955	1856140	9606.ENSP00000375730	9606.ENSP00000363676	0.309	0	0	0	0.984	0.962	0.924	0.38	0.999
RPL34	RPL13A	1858216	1857955	9606.ENSP00000378160	9606.ENSP00000375730	0.057	0	0	0	0.971	0.874	0.9	0.212	0.999
RPL3	RPS16	1852999	1844060	9606.ENSP00000346001	9606.ENSP00000251453	0.309	0	0	0	0.991	0.851	0.924	0.434	0.999
RPL11	RPL3	1856140	1852999	9606.ENSP00000363676	9606.ENSP00000346001	0.309	0	0	0	0.992	0.954	0.924	0.707	0.999
RPL34	RPL13	1858216	1849017	9606.ENSP00000378160	9606.ENSP00000307889	0	0	0	0	0.964	0.774	0.9	0.177	0.999
RPL4	RPS16	1849420	1844060	9606.ENSP00000311430	9606.ENSP00000251453	0.309	0	0	0	0.972	0.884	0.924	0.386	0.999
RPL23A	RPL13	1859401	1849017	9606.ENSP00000389103	9606.ENSP00000307889	0	0	0	0	0.969	0.88	0.9	0.096	0.999
SMC4	NCAPD2	1852454	1850703	9606.ENSP00000341382	9606.ENSP00000325017	0	0	0	0	0.957	0.976	0.9	0.858	0.999
RPL11	RPS16	1856140	1844060	9606.ENSP00000363676	9606.ENSP00000251453	0.309	0	0	0	0.988	0.93	0.924	0.483	0.999
GINS4	GINS2	1846499	1844233	9606.ENSP00000276533	9606.ENSP00000253462	0	0	0	0	0.367	0.997	0.9	0.953	0.999
CDC20	BUB1B	1849070	1847075	9606.ENSP00000308450	9606.ENSP00000287598	0	0	0	0	0.818	0.995	0.9	0.942	0.999
RPL3	RPL13	1852999	1849017	9606.ENSP00000346001	9606.ENSP00000307889	0	0	0	0	0.984	0.851	0.9	0.365	0.999
RPL11	RPL13	1856140	1849017	9606.ENSP00000363676	9606.ENSP00000307889	0	0	0	0	0.969	0.884	0.9	0.511	0.999
RPL4	RPL13	1849420	1849017	9606.ENSP00000311430	9606.ENSP00000307889	0	0	0	0	0.97	0.884	0.9	0.491	0.999
RPL34	RPS16	1858216	1844060	9606.ENSP00000378160	9606.ENSP00000251453	0.057	0	0	0	0.962	0.874	0.9	0.26	0.999
RPL13A	RPS16	1857955	1844060	9606.ENSP00000375730	9606.ENSP00000251453	0.309	0	0	0	0.99	0.884	0.924	0.797	0.999
PSEN1	APP	1850825	1846936	9606.ENSP00000326366	9606.ENSP00000284981	0	0	0	0	0.048	0.406	0.9	0.987	0.999
RPL23A	RPL3	1859401	1852999	9606.ENSP00000389103	9606.ENSP00000346001	0.309	0	0	0	0.986	0.954	0.924	0.511	0.999
GINS4	GINS1	1846499	1845151	9606.ENSP00000276533	9606.ENSP00000262460	0	0	0	0	0.371	0.996	0.9	0.953	0.999
RPL3	RPL4	1852999	1849420	9606.ENSP00000346001	9606.ENSP00000311430	0.309	0	0	0	0.987	0.935	0.924	0.755	0.999
RPL13A	RPL4	1857955	1849420	9606.ENSP00000375730	9606.ENSP00000311430	0.309	0	0	0	0.984	0.947	0.924	0.565	0.999
RPL11	RPL4	1856140	1849420	9606.ENSP00000363676	9606.ENSP00000311430	0.309	0	0	0	0.977	0.962	0.924	0.788	0.999
HIST1H2AC	HIST1H2BD	1850346	1847163	9606.ENSP00000321389	9606.ENSP00000289316	0	0	0	0	0.968	0.531	0.9	0.648	0.999
RPL23A	RPL4	1859401	1849420	9606.ENSP00000389103	9606.ENSP00000311430	0.309	0	0	0	0.97	0.962	0.924	0.525	0.999
RPL13A	RPL3	1857955	1852999	9606.ENSP00000375730	9606.ENSP00000346001	0.309	0	0	0	0.992	0.935	0.924	0.485	0.999
RPL23A	RPS16	1859401	1844060	9606.ENSP00000389103	9606.ENSP00000251453	0.309	0	0	0	0.977	0.857	0.924	0.34	0.999
RPL13	RPS16	1849017	1844060	9606.ENSP00000307889	9606.ENSP00000251453	0	0	0	0	0.971	0.884	0.9	0.319	0.999
CDC20	MAD2L1	1849070	1847745	9606.ENSP00000308450	9606.ENSP00000296509	0	0	0	0	0.842	0.996	0.9	0.837	0.999
RPL23A	RPL11	1859401	1856140	9606.ENSP00000389103	9606.ENSP00000363676	0.309	0	0	0	0.97	0.978	0.924	0.339	0.999
IL10	IL10RA	1860958	1843125	9606.ENSP00000412237	9606.ENSP00000227752	0	0	0	0	0	0.866	0.9	0.887	0.998
PSEN1	NCSTN	1850825	1847505	9606.ENSP00000326366	9606.ENSP00000294785	0	0	0	0	0.073	0.605	0.9	0.957	0.998
BDNF	NTRK2	1861075	1846523	9606.ENSP00000414303	9606.ENSP00000277120	0	0	0	0	0.055	0.407	0.9	0.978	0.998
RPL34	RPL11	1858216	1856140	9606.ENSP00000378160	9606.ENSP00000363676	0.309	0	0	0	0.952	0.517	0.9	0.3	0.998
ZWINT	BUB1B	1856020	1847075	9606.ENSP00000363055	9606.ENSP00000287598	0	0	0	0	0.808	0.774	0.9	0.44	0.997
NEK2	MAD2L1	1854493	1847745	9606.ENSP00000355966	9606.ENSP00000296509	0	0	0	0	0.812	0.827	0.9	0.294	0.997
HIST1H2BJ	HIST1H2AC	1852636	1850346	9606.ENSP00000342886	9606.ENSP00000321389	0	0	0	0	0.869	0.678	0.9	0.498	0.997
RPL34	RPL4	1858216	1849420	9606.ENSP00000378160	9606.ENSP00000311430	0.093	0	0	0	0.883	0.774	0.9	0.241	0.997
NEK2	CDC20	1854493	1849070	9606.ENSP00000355966	9606.ENSP00000308450	0	0	0	0	0.777	0.774	0.9	0.496	0.997
NEK2	BUB1B	1854493	1847075	9606.ENSP00000355966	9606.ENSP00000287598	0	0	0	0	0.802	0.781	0.9	0.439	0.997
HIST2H2BF	HIST1H2AC	1862300	1850346	9606.ENSP00000445831	9606.ENSP00000321389	0	0	0	0	0.867	0.531	0.9	0.498	0.996
TACR3	TAC3	1848519	1848140	9606.ENSP00000303325	9606.ENSP00000300108	0	0	0	0	0.053	0.36	0.9	0.943	0.996
RPL34	RPL3	1858216	1852999	9606.ENSP00000378160	9606.ENSP00000346001	0.093	0	0	0	0.767	0.774	0.9	0.374	0.996
HIST2H2AC	HIST1H2BD	1851443	1847163	9606.ENSP00000332194	9606.ENSP00000289316	0	0	0	0	0.859	0.417	0.9	0.636	0.996
HIST2H2BF	HIST2H2AC	1862300	1851443	9606.ENSP00000445831	9606.ENSP00000332194	0	0	0	0	0.865	0.417	0.9	0.54	0.995
HIST1H2BJ	HIST2H2AC	1852636	1851443	9606.ENSP00000342886	9606.ENSP00000332194	0	0	0	0	0.863	0.417	0.9	0.536	0.995
BACE1	APP	1850057	1846936	9606.ENSP00000318585	9606.ENSP00000284981	0	0	0	0	0.075	0.36	0.9	0.936	0.995
CXCR2	IL8	1850165	1848852	9606.ENSP00000319635	9606.ENSP00000306512	0	0	0	0	0.086	0.36	0.9	0.917	0.994
PSEN2	NCSTN	1854447	1847505	9606.ENSP00000355747	9606.ENSP00000294785	0	0	0	0	0.073	0.605	0.9	0.847	0.993
SH2D1A	FYN	1855413	1853081	9606.ENSP00000360181	9606.ENSP00000346671	0	0	0	0	0.078	0.948	0.8	0.317	0.992
IRS1	IGF1	1848682	1848439	9606.ENSP00000304895	9606.ENSP00000302665	0	0	0	0	0	0	0.9	0.924	0.992
NTRK2	NGFR	1846523	1842317	9606.ENSP00000277120	9606.ENSP00000172229	0	0	0	0	0.074	0.406	0.9	0.886	0.992
CENPF	BUB1B	1854480	1847075	9606.ENSP00000355922	9606.ENSP00000287598	0	0	0	0	0.79	0	0.9	0.572	0.99
MLKL	RIPK3	1849061	1842578	9606.ENSP00000308351	9606.ENSP00000216274	0	0	0	0.627	0.057	0.861	0.9	0.916	0.99
TNFSF14	TNFRSF6B	1864071	1855152	9606.ENSP00000469049	9606.ENSP00000359013	0	0	0	0	0	0.866	0.9	0.367	0.99
ZWINT	MAD2L1	1856020	1847745	9606.ENSP00000363055	9606.ENSP00000296509	0	0	0	0	0.819	0.324	0.9	0.251	0.989
BDNF	NGFR	1861075	1842317	9606.ENSP00000414303	9606.ENSP00000172229	0	0	0	0	0	0	0.9	0.897	0.989
SPC24	ZWINT	1863909	1856020	9606.ENSP00000465075	9606.ENSP00000363055	0	0	0	0	0.127	0.774	0.9	0.443	0.987
NEK2	TPX2	1854493	1848175	9606.ENSP00000355966	9606.ENSP00000300403	0	0	0	0	0.835	0	0.9	0.306	0.987
CENPF	CDC20	1854480	1849070	9606.ENSP00000355922	9606.ENSP00000308450	0	0	0	0	0.764	0	0.9	0.492	0.986
CENPF	MAD2L1	1854480	1847745	9606.ENSP00000355922	9606.ENSP00000296509	0	0	0	0	0.801	0	0.9	0.392	0.986
IGF1	ESR1	1848439	1842435	9606.ENSP00000302665	9606.ENSP00000206249	0	0	0	0	0.053	0	0.9	0.869	0.986
FYN	GRIN2B	1853081	1846639	9606.ENSP00000346671	9606.ENSP00000279593	0	0	0	0	0.042	0.38	0.9	0.789	0.985
FZD5	WNT7B	1854166	1852405	9606.ENSP00000354607	9606.ENSP00000341032	0	0	0	0	0.051	0.515	0.9	0.719	0.985
NOS3	ESR1	1847875	1842435	9606.ENSP00000297494	9606.ENSP00000206249	0	0	0	0	0	0.407	0.9	0.76	0.984
HIST1H2BJ	HIST1H2BD	1852636	1847163	9606.ENSP00000342886	9606.ENSP00000289316	0	0	0	0.988	0.225	0.781	0.9	0.152	0.981
IL8	CXCL10	1848852	1848754	9606.ENSP00000306512	9606.ENSP00000305651	0	0	0	0	0	0	0.9	0.825	0.981
CLU	APP	1849761	1846936	9606.ENSP00000315130	9606.ENSP00000284981	0	0	0	0	0.057	0.36	0.9	0.697	0.979
HIST2H2BF	HIST1H2BJ	1862300	1852636	9606.ENSP00000445831	9606.ENSP00000342886	0	0	0	0.988	0.07	0.782	0.9	0.349	0.978
ZWINT	CDC20	1856020	1849070	9606.ENSP00000363055	9606.ENSP00000308450	0	0	0	0	0.693	0	0.9	0.343	0.978
IGF2	IRS1	1859600	1848682	9606.ENSP00000391826	9606.ENSP00000304895	0	0	0	0	0.047	0	0.9	0.785	0.977
IGF1	MMP2	1848439	1842719	9606.ENSP00000302665	9606.ENSP00000219070	0	0	0	0	0.053	0	0.9	0.773	0.976
HIST1H2AC	HIST1H2BG	1850346	1843728	9606.ENSP00000321389	9606.ENSP00000244601	0	0	0	0	0.887	0.531	0	0.577	0.975
SMAD3	MYOD1	1851536	1843984	9606.ENSP00000332973	9606.ENSP00000250003	0	0	0	0	0	0.382	0.9	0.628	0.975
ZWINT	CENPF	1856020	1854480	9606.ENSP00000363055	9606.ENSP00000355922	0	0	0	0	0.63	0	0.9	0.399	0.975
ADCYAP1	CRH	1860929	1846502	9606.ENSP00000411658	9606.ENSP00000276571	0	0	0	0	0.06	0	0.9	0.735	0.973
HIST2H2BF	HIST1H2BD	1862300	1847163	9606.ENSP00000445831	9606.ENSP00000289316	0	0	0	0.988	0.123	0.721	0.9	0.305	0.973
TPX2	PLK4	1848175	1846179	9606.ENSP00000300403	9606.ENSP00000270861	0	0	0	0	0.71	0	0.9	0.16	0.973
MAD2L1	CDCA5	1847745	1846446	9606.ENSP00000296509	9606.ENSP00000275517	0	0	0	0	0.668	0	0.9	0.242	0.972
CDCA5	SGOL1	1846446	1845407	9606.ENSP00000275517	9606.ENSP00000263753	0	0	0	0	0.371	0.349	0.9	0.407	0.972
APP	ADAM10	1846936	1844789	9606.ENSP00000284981	9606.ENSP00000260408	0	0	0	0	0.06	0	0.9	0.732	0.972
CENPF	CDCA5	1854480	1846446	9606.ENSP00000355922	9606.ENSP00000275517	0	0	0	0	0.667	0.143	0.9	0.141	0.972
HIST1H2AG	HIST1H2BG	1853800	1843728	9606.ENSP00000352119	9606.ENSP00000244601	0	0	0	0	0.873	0.417	0	0.658	0.972
PTGS2	PLA2G1B	1854602	1849515	9606.ENSP00000356438	9606.ENSP00000312286	0	0	0	0	0	0	0.9	0.738	0.972
RUNX3	SMAD3	1852701	1851536	9606.ENSP00000343477	9606.ENSP00000332973	0	0	0	0	0	0.379	0.9	0.592	0.972
GAB2	FYN	1854264	1853081	9606.ENSP00000354952	9606.ENSP00000346671	0	0	0	0	0.079	0.115	0.9	0.691	0.971
HIST1H2BF	HIST1H2AG	1853938	1853800	9606.ENSP00000353074	9606.ENSP00000352119	0	0	0	0	0.867	0.417	0	0.659	0.971
FYN	STAT5A	1853081	1852428	9606.ENSP00000346671	9606.ENSP00000341208	0	0	0	0	0.063	0.117	0.9	0.684	0.97
HIST1H2AG	HIST1H2BJ	1853800	1852636	9606.ENSP00000352119	9606.ENSP00000342886	0	0	0	0	0.888	0.417	0	0.579	0.97
FYN	NTN1	1853081	1842318	9606.ENSP00000346671	9606.ENSP00000173229	0	0	0	0	0	0.101	0.9	0.697	0.97
BUB1B	SGOL1	1847075	1845407	9606.ENSP00000287598	9606.ENSP00000263753	0	0	0	0	0.417	0.36	0.9	0.277	0.969
LRP2	APOE	1845419	1844127	9606.ENSP00000263816	9606.ENSP00000252486	0	0	0	0	0.072	0.36	0.9	0.545	0.969
HIST2H2BF	HIST1H2AG	1862300	1853800	9606.ENSP00000445831	9606.ENSP00000352119	0	0	0	0	0.864	0.417	0	0.644	0.969
IRAK3	IRAK2	1844868	1844439	9606.ENSP00000261233	9606.ENSP00000256458	0	0	0	0.664	0.053	0.606	0.9	0.659	0.968
HIST1H2BF	HIST1H2AC	1853938	1850346	9606.ENSP00000353074	9606.ENSP00000321389	0	0	0	0	0.878	0.417	0	0.596	0.968
SH2D1A	SLAMF6	1855413	1854717	9606.ENSP00000360181	9606.ENSP00000357036	0	0	0	0	0	0.36	0.9	0.54	0.968
IRS4	IGF1	1855625	1848439	9606.ENSP00000361202	9606.ENSP00000302665	0	0	0	0	0	0	0.9	0.699	0.968
ACAN	MMP2	1859267	1842719	9606.ENSP00000387356	9606.ENSP00000219070	0	0	0	0	0	0.36	0.9	0.531	0.967
CDC20	CDCA5	1849070	1846446	9606.ENSP00000308450	9606.ENSP00000275517	0	0	0	0	0.535	0	0.9	0.348	0.967
CDC20	SGOL1	1849070	1845407	9606.ENSP00000308450	9606.ENSP00000263753	0	0	0	0	0.367	0	0.9	0.526	0.967
ZWINT	CDCA5	1856020	1846446	9606.ENSP00000363055	9606.ENSP00000275517	0	0	0	0	0.679	0	0.9	0.062	0.967
STAT5A	ESR1	1852428	1842435	9606.ENSP00000341208	9606.ENSP00000206249	0	0	0	0	0	0.408	0.9	0.497	0.967
CACNA1F	CACNA2D1	1856468	1853424	9606.ENSP00000365441	9606.ENSP00000349320	0	0	0	0	0.093	0.116	0.9	0.635	0.966
CXCR2	CXCL10	1850165	1848754	9606.ENSP00000319635	9606.ENSP00000305651	0	0	0	0	0	0	0.9	0.671	0.965
CLU	IGF1	1849761	1848439	9606.ENSP00000315130	9606.ENSP00000302665	0	0	0	0	0	0	0.9	0.662	0.964
NEK2	PLK4	1854493	1846179	9606.ENSP00000355966	9606.ENSP00000270861	0	0	0	0.691	0.624	0	0.9	0.333	0.964
TERT	ESR1	1849199	1842435	9606.ENSP00000309572	9606.ENSP00000206249	0	0	0	0	0	0	0.9	0.659	0.964
SPC24	CDC20	1863909	1849070	9606.ENSP00000465075	9606.ENSP00000308450	0	0	0	0	0.422	0	0.9	0.435	0.964
HIST1H2AG	HIST1H2BD	1853800	1847163	9606.ENSP00000352119	9606.ENSP00000289316	0	0	0	0	0.872	0.417	0	0.563	0.964
IL10	SMAD3	1860958	1851536	9606.ENSP00000412237	9606.ENSP00000332973	0	0	0	0	0	0	0.9	0.643	0.962
BMP2	GREM2	1856935	1850067	9606.ENSP00000368104	9606.ENSP00000318650	0	0	0	0	0	0.36	0.9	0.447	0.961
HIST2H2AC	HIST1H2BG	1851443	1843728	9606.ENSP00000332194	9606.ENSP00000244601	0	0	0	0	0.859	0.417	0	0.571	0.961
IL10	IL8	1860958	1848852	9606.ENSP00000412237	9606.ENSP00000306512	0	0	0	0	0	0	0	0.96	0.961
APP	NGFR	1846936	1842317	9606.ENSP00000284981	9606.ENSP00000172229	0	0	0	0	0	0.396	0.9	0.409	0.961
BUB1B	CDCA5	1847075	1846446	9606.ENSP00000287598	9606.ENSP00000275517	0	0	0	0	0.549	0	0.9	0.213	0.961
PLD1	PPAP2C	1852623	1851176	9606.ENSP00000342793	9606.ENSP00000329697	0	0	0	0	0.046	0	0.941	0.337	0.959
HIST1H2BF	HIST2H2AC	1853938	1851443	9606.ENSP00000353074	9606.ENSP00000332194	0	0	0	0	0.859	0.417	0	0.551	0.959
CENPF	SKA3	1854480	1850147	9606.ENSP00000355922	9606.ENSP00000319417	0	0	0	0	0.489	0	0.9	0.253	0.958
SMAD3	ESR1	1851536	1842435	9606.ENSP00000332973	9606.ENSP00000206249	0	0	0	0	0	0.328	0.9	0.418	0.957
PGR	ESR1	1850711	1842435	9606.ENSP00000325120	9606.ENSP00000206249	0	0	0	0.711	0.07	0.407	0.9	0.972	0.956
SPC24	BUB1B	1863909	1847075	9606.ENSP00000465075	9606.ENSP00000287598	0	0	0	0	0.285	0	0.9	0.441	0.956
SPC24	CDCA5	1863909	1846446	9606.ENSP00000465075	9606.ENSP00000275517	0	0	0	0	0.469	0	0.9	0.242	0.956
RPL3	EIF4A1	1852999	1847443	9606.ENSP00000346001	9606.ENSP00000293831	0	0	0	0	0.402	0.137	0.9	0.247	0.956
HIST1H4E	HIST1H2BJ	1854006	1852636	9606.ENSP00000353624	9606.ENSP00000342886	0	0	0	0	0.268	0.866	0	0.582	0.955
SKA3	BUB1B	1850147	1847075	9606.ENSP00000319417	9606.ENSP00000287598	0	0	0	0	0.487	0	0.9	0.193	0.955
FYN	EPHA4	1853081	1846745	9606.ENSP00000346671	9606.ENSP00000281821	0	0	0	0.785	0.152	0.452	0.9	0.607	0.955
CDKN3	MAD2L1	1851839	1847745	9606.ENSP00000335357	9606.ENSP00000296509	0	0	0	0	0.876	0.354	0	0.461	0.953
MTHFD1L	DMGDH	1854567	1844361	9606.ENSP00000356290	9606.ENSP00000255189	0.515	0	0	0	0.361	0	0.435	0.767	0.953
MAD2L1	SGOL1	1847745	1845407	9606.ENSP00000296509	9606.ENSP00000263753	0	0	0	0	0.228	0	0.9	0.423	0.951
RPL4	EIF4A1	1849420	1847443	9606.ENSP00000311430	9606.ENSP00000293831	0	0	0	0	0.282	0.174	0.9	0.277	0.951
BMP2	SOSTDC1	1856935	1848687	9606.ENSP00000368104	9606.ENSP00000304930	0	0	0	0	0	0.36	0.9	0.287	0.95
GCGR	RAMP2	1858855	1844252	9606.ENSP00000383558	9606.ENSP00000253796	0	0	0	0	0.053	0	0.9	0.502	0.948
APP	APOE	1846936	1844127	9606.ENSP00000284981	9606.ENSP00000252486	0	0	0	0	0	0.36	0	0.922	0.948
C5AR1	IL8	1853142	1848852	9606.ENSP00000347197	9606.ENSP00000306512	0	0	0	0	0	0	0.9	0.501	0.947
SARDH	DMGDH	1855565	1844361	9606.ENSP00000360938	9606.ENSP00000255189	0.06	0	0.526	0.83	0.089	0.309	0.9	0.877	0.947
SPC24	MAD2L1	1863909	1847745	9606.ENSP00000465075	9606.ENSP00000296509	0	0	0	0	0.394	0	0.9	0.151	0.944
HNRNPK	PCBP2	1856467	1853847	9606.ENSP00000365439	9606.ENSP00000352438	0	0	0	0.757	0.048	0.329	0.9	0.852	0.944
RPL23A	EIF4A1	1859401	1847443	9606.ENSP00000389103	9606.ENSP00000293831	0	0	0	0	0.162	0.279	0.9	0.182	0.943
NFE2	HBE1	1849536	1847386	9606.ENSP00000312436	9606.ENSP00000292896	0	0	0	0	0.183	0	0.9	0.358	0.943
CNDP1	UPB1	1853752	1850635	9606.ENSP00000351682	9606.ENSP00000324343	0.058	0	0	0	0.049	0	0.938	0.089	0.943
CENPF	SGOL1	1854480	1845407	9606.ENSP00000355922	9606.ENSP00000263753	0	0	0	0	0.328	0	0.9	0.213	0.942
WWTR1	SMAD3	1854042	1851536	9606.ENSP00000353847	9606.ENSP00000332973	0	0	0	0	0	0.396	0.9	0.126	0.942
PSEN2	APP	1854447	1846936	9606.ENSP00000355747	9606.ENSP00000284981	0	0	0	0	0	0.4	0	0.908	0.942
HIST1H2BJ	HIST1H2BG	1852636	1843728	9606.ENSP00000342886	9606.ENSP00000244601	0	0	0	0.988	0.361	0.816	0.54	0.236	0.941
IGF1	APP	1848439	1846936	9606.ENSP00000302665	9606.ENSP00000284981	0	0	0	0	0	0	0.9	0.443	0.941
EIF4A1	RPS16	1847443	1844060	9606.ENSP00000293831	9606.ENSP00000251453	0.055	0	0	0	0.254	0.096	0.9	0.218	0.941
IGF2	MMP2	1859600	1842719	9606.ENSP00000391826	9606.ENSP00000219070	0	0	0	0	0.051	0	0.9	0.432	0.941
SMAD3	TERT	1851536	1849199	9606.ENSP00000332973	9606.ENSP00000309572	0	0	0	0	0	0	0.9	0.44	0.941
HIST1H4E	HIST2H2AC	1854006	1851443	9606.ENSP00000353624	9606.ENSP00000332194	0	0.001	0	0	0.27	0.336	0	0.886	0.94
SPC24	CENPF	1863909	1854480	9606.ENSP00000465075	9606.ENSP00000355922	0	0	0	0	0.195	0	0.9	0.321	0.94
CXCR2	CCL2	1850165	1843055	9606.ENSP00000319635	9606.ENSP00000225831	0	0	0	0	0.043	0	0.8	0.715	0.94
SPOCK3	MMP2	1853475	1842719	9606.ENSP00000349677	9606.ENSP00000219070	0	0	0	0	0	0	0.9	0.414	0.938
RPL13A	EIF4A1	1857955	1847443	9606.ENSP00000375730	9606.ENSP00000293831	0.053	0	0	0	0.173	0.116	0.9	0.254	0.938
STAT5A	IL10RA	1852428	1843125	9606.ENSP00000341208	9606.ENSP00000227752	0	0	0	0	0.045	0.115	0.9	0.346	0.937
ADCYAP1	GCGR	1860929	1858855	9606.ENSP00000411658	9606.ENSP00000383558	0	0	0	0	0.05	0	0.9	0.381	0.936
IL8	CCL2	1848852	1843055	9606.ENSP00000306512	9606.ENSP00000225831	0	0	0	0	0.164	0	0	0.927	0.936
CYP2C19	CYP4F2	1855462	1842855	9606.ENSP00000360372	9606.ENSP00000221700	0	0	0.526	0.639	0.085	0	0.9	0.542	0.936
CDKN2A	TWIST1	1859838	1843619	9606.ENSP00000394932	9606.ENSP00000242261	0	0	0	0	0.046	0	0.9	0.383	0.936
GIPR	ADCYAP1	1863984	1860929	9606.ENSP00000467494	9606.ENSP00000411658	0	0	0	0	0.052	0	0.9	0.374	0.935
MAD2L1	PLK4	1847745	1846179	9606.ENSP00000296509	9606.ENSP00000270861	0	0	0	0	0.83	0.17	0	0.574	0.934
CDKN3	CDC20	1851839	1849070	9606.ENSP00000335357	9606.ENSP00000308450	0	0	0	0	0.825	0.146	0	0.598	0.934
RPL11	EIF4A1	1856140	1847443	9606.ENSP00000363676	9606.ENSP00000293831	0	0	0	0	0.183	0.131	0.9	0.187	0.934
IL8	APP	1848852	1846936	9606.ENSP00000306512	9606.ENSP00000284981	0	0	0	0	0	0	0.9	0.368	0.934
PAX7	MYOD1	1856287	1843984	9606.ENSP00000364524	9606.ENSP00000250003	0	0	0	0	0	0.36	0	0.9	0.933
CDKN2A	SMAD3	1859838	1851536	9606.ENSP00000394932	9606.ENSP00000332973	0	0	0	0	0	0	0.9	0.364	0.933
PTGS2	IL8	1854602	1848852	9606.ENSP00000356438	9606.ENSP00000306512	0	0	0	0	0.707	0	0	0.781	0.933
HSPA6	HSPA8	1849273	1843112	9606.ENSP00000310219	9606.ENSP00000227378	0	0	0.527	0.984	0	0.347	0.9	0.419	0.932
ALOX15B	PTGS2	1857168	1854602	9606.ENSP00000369530	9606.ENSP00000356438	0	0	0	0	0.054	0	0.9	0.344	0.932
SERPINF2	CLU	1850396	1849761	9606.ENSP00000321853	9606.ENSP00000315130	0	0	0	0	0	0	0.9	0.346	0.931
DDIT4	TP63	1848949	1845611	9606.ENSP00000307305	9606.ENSP00000264731	0	0	0	0	0	0	0.9	0.338	0.931
IL10	CCL2	1860958	1843055	9606.ENSP00000412237	9606.ENSP00000225831	0	0	0	0	0.05	0	0	0.93	0.931
FYN	SEMA3A	1853081	1845736	9606.ENSP00000346671	9606.ENSP00000265362	0	0	0	0	0	0.105	0.9	0.283	0.93
PSEN1	BACE1	1850825	1850057	9606.ENSP00000326366	9606.ENSP00000318585	0	0	0	0	0	0.36	0	0.895	0.93
HNRNPK	HSPA8	1856467	1843112	9606.ENSP00000365439	9606.ENSP00000227378	0	0	0	0	0.114	0	0.9	0.277	0.93
PTGS2	CYP4F2	1854602	1842855	9606.ENSP00000356438	9606.ENSP00000221700	0	0	0	0	0.054	0	0.9	0.315	0.929
IGF2	IRS4	1859600	1855625	9606.ENSP00000391826	9606.ENSP00000361202	0	0	0	0	0.047	0	0.9	0.321	0.929
PSEN2	NGFR	1854447	1842317	9606.ENSP00000355747	9606.ENSP00000172229	0	0	0	0	0	0.169	0.9	0.204	0.928
PLD1	PLA2G1B	1852623	1849515	9606.ENSP00000342793	9606.ENSP00000312286	0	0	0	0	0	0	0.9	0.304	0.927
FAS	STAT5A	1853242	1852428	9606.ENSP00000347979	9606.ENSP00000341208	0	0	0	0	0	0	0.9	0.305	0.927
GIPR	CRH	1863984	1846502	9606.ENSP00000467494	9606.ENSP00000276571	0	0	0	0	0.054	0	0.9	0.279	0.925
CDC20	TPX2	1849070	1848175	9606.ENSP00000308450	9606.ENSP00000300403	0	0	0	0	0.883	0	0	0.391	0.925
CYP2C19	PTGS2	1855462	1854602	9606.ENSP00000360372	9606.ENSP00000356438	0	0	0	0	0.057	0	0.9	0.274	0.925
CD2	CD48	1855033	1854716	9606.ENSP00000358490	9606.ENSP00000357025	0	0	0	0	0.414	0.36	0	0.818	0.925
HTR2A	APP	1856916	1846936	9606.ENSP00000367959	9606.ENSP00000284981	0	0	0	0	0.046	0	0.9	0.277	0.925
ADCYAP1	NTRK2	1860929	1846523	9606.ENSP00000411658	9606.ENSP00000277120	0	0	0	0	0.054	0	0.9	0.277	0.925
GCGR	CRH	1858855	1846502	9606.ENSP00000383558	9606.ENSP00000276571	0	0	0	0	0.048	0	0.9	0.279	0.925
IGF2	APP	1859600	1846936	9606.ENSP00000391826	9606.ENSP00000284981	0	0	0	0	0	0	0.9	0.277	0.924
IL8	C3AR1	1848852	1848367	9606.ENSP00000306512	9606.ENSP00000302079	0	0	0	0	0	0	0.9	0.277	0.924
C5AR1	C3AR1	1853142	1848367	9606.ENSP00000347197	9606.ENSP00000302079	0	0	0	0.787	0.118	0	0.9	0.823	0.924
RPL13	EIF4A1	1849017	1847443	9606.ENSP00000307889	9606.ENSP00000293831	0	0	0	0	0.18	0.118	0.9	0.065	0.923
PSEN2	ESR1	1854447	1842435	9606.ENSP00000355747	9606.ENSP00000206249	0	0	0	0	0	0.048	0.9	0.25	0.922
FYN	ANGPT2	1853081	1849738	9606.ENSP00000346671	9606.ENSP00000314897	0	0	0	0	0	0.119	0.9	0.186	0.922
SPC24	SGOL1	1863909	1845407	9606.ENSP00000465075	9606.ENSP00000263753	0	0	0	0	0.179	0	0.9	0.127	0.922
GCNT1	GALNT6	1856547	1853330	9606.ENSP00000365920	9606.ENSP00000348668	0	0	0	0	0	0	0.9	0.248	0.921
CDKN3	PLK4	1851839	1846179	9606.ENSP00000335357	9606.ENSP00000270861	0	0	0	0	0.667	0.541	0	0.528	0.921
IRS4	IRS1	1855625	1848682	9606.ENSP00000361202	9606.ENSP00000304895	0	0	0	0.663	0	0	0.9	0.658	0.921
IGF2	CLU	1859600	1849761	9606.ENSP00000391826	9606.ENSP00000315130	0	0	0	0	0	0	0.9	0.241	0.92
MYOD1	MYOG	1843984	1843603	9606.ENSP00000250003	9606.ENSP00000241651	0	0	0	0.842	0.097	0	0.9	0.979	0.92
PTGDR2	IL8	1851524	1848852	9606.ENSP00000332812	9606.ENSP00000306512	0	0	0	0	0	0	0.9	0.233	0.92
C5AR1	CXCR2	1853142	1850165	9606.ENSP00000347197	9606.ENSP00000319635	0	0	0	0.683	0.13	0	0.9	0.41	0.92
HBG2	NFE2	1852071	1849536	9606.ENSP00000338082	9606.ENSP00000312436	0	0	0	0	0	0	0.9	0.242	0.92
IGF2	IGF1	1859600	1848439	9606.ENSP00000391826	9606.ENSP00000302665	0	0	0	0.802	0.053	0	0.9	0.968	0.92
IL10	CXCL10	1860958	1848754	9606.ENSP00000412237	9606.ENSP00000305651	0	0	0	0	0.053	0	0	0.917	0.918
C5AR1	CXCL10	1853142	1848754	9606.ENSP00000347197	9606.ENSP00000305651	0	0	0	0	0	0	0.9	0.215	0.918
SERPINF2	APP	1850396	1846936	9606.ENSP00000321853	9606.ENSP00000284981	0	0	0	0	0.052	0	0.9	0.198	0.917
HIST2H2AC	IL8	1851443	1848852	9606.ENSP00000332194	9606.ENSP00000306512	0	0	0	0	0	0	0.9	0.205	0.917
ALOX15B	PLA2G1B	1857168	1849515	9606.ENSP00000369530	9606.ENSP00000312286	0	0	0	0	0	0	0.9	0.205	0.917
EPHA4	ADAM10	1846745	1844789	9606.ENSP00000281821	9606.ENSP00000260408	0	0	0	0	0.099	0	0.9	0.162	0.917
CXCL10	C3AR1	1848754	1848367	9606.ENSP00000305651	9606.ENSP00000302079	0	0	0	0	0.053	0	0.9	0.199	0.917
STAT5A	ANGPT2	1852428	1849738	9606.ENSP00000341208	9606.ENSP00000314897	0	0	0	0	0	0	0.9	0.203	0.916
SMC4	HIST2H2AC	1852454	1851443	9606.ENSP00000341382	9606.ENSP00000332194	0	0	0	0	0.066	0.095	0.9	0.132	0.916
SMAD3	HSPA8	1851536	1843112	9606.ENSP00000332973	9606.ENSP00000227378	0	0	0	0	0	0	0.9	0.193	0.915
GPR4	PTAFR	1850178	1848359	9606.ENSP00000319744	9606.ENSP00000301974	0	0	0	0.779	0	0	0.9	0.733	0.915
P2RY14	IL8	1849063	1848852	9606.ENSP00000308361	9606.ENSP00000306512	0	0	0	0	0	0	0.9	0.193	0.915
CXCL10	APP	1848754	1846936	9606.ENSP00000305651	9606.ENSP00000284981	0	0	0	0	0	0	0.9	0.194	0.915
PCBP2	HSPA8	1853847	1843112	9606.ENSP00000352438	9606.ENSP00000227378	0	0	0	0	0	0.048	0.9	0.17	0.914
FAS	RIPK3	1853242	1842578	9606.ENSP00000347979	9606.ENSP00000216274	0	0	0	0	0	0	0.9	0.183	0.914
SERPINF2	IGF1	1850396	1848439	9606.ENSP00000321853	9606.ENSP00000302665	0	0	0	0	0.044	0	0.9	0.168	0.913
ADCYAP1	RAMP2	1860929	1844252	9606.ENSP00000411658	9606.ENSP00000253796	0	0	0	0	0	0	0.9	0.169	0.913
FAS	TP63	1853242	1845611	9606.ENSP00000347979	9606.ENSP00000264731	0	0	0	0	0	0.134	0.9	0.085	0.913
HBG2	HBE1	1852071	1847386	9606.ENSP00000338082	9606.ENSP00000292896	0	0	0	0.983	0.167	0	0.9	0.346	0.913
DAPK1	NTN1	1853632	1842318	9606.ENSP00000350785	9606.ENSP00000173229	0	0	0	0	0.045	0.046	0.9	0.162	0.913
COL2A1	COL8A1	1857237	1844844	9606.ENSP00000369889	9606.ENSP00000261037	0	0	0	0	0.06	0	0.9	0.151	0.913
SMC4	HIST1H2AC	1852454	1850346	9606.ENSP00000341382	9606.ENSP00000321389	0	0	0	0	0.066	0.095	0.9	0.086	0.912
COL2A1	TLL1	1857237	1842234	9606.ENSP00000369889	9606.ENSP00000061240	0	0	0	0	0.043	0.101	0.9	0.103	0.912
SMC4	HIST1H2BD	1852454	1847163	9606.ENSP00000341382	9606.ENSP00000289316	0	0	0	0	0.053	0.132	0.9	0.065	0.912
CRH	RAMP2	1846502	1844252	9606.ENSP00000276571	9606.ENSP00000253796	0	0	0	0	0	0	0.9	0.16	0.912
RXFP1	CRH	1848513	1846502	9606.ENSP00000303248	9606.ENSP00000276571	0	0	0	0	0.054	0	0.9	0.152	0.912
HIST1H2BJ	SMC4	1852636	1852454	9606.ENSP00000342886	9606.ENSP00000341382	0	0	0	0	0.053	0.132	0.9	0.065	0.912
ALOX15B	CYP4F2	1857168	1842855	9606.ENSP00000369530	9606.ENSP00000221700	0	0	0	0	0.047	0	0.9	0.147	0.911
IL8	NMU	1848852	1845502	9606.ENSP00000306512	9606.ENSP00000264218	0	0	0	0	0	0	0.9	0.152	0.911
SERPINF2	CTSW	1850396	1849402	9606.ENSP00000321853	9606.ENSP00000311300	0	0	0	0	0	0.128	0.9	0.065	0.911
HTR2A	PTAFR	1856916	1848359	9606.ENSP00000367959	9606.ENSP00000301974	0	0	0	0	0.058	0	0.9	0.131	0.911
NCSTN	NGFR	1847505	1842317	9606.ENSP00000294785	9606.ENSP00000172229	0	0	0	0	0	0	0.9	0.143	0.91
CXCR2	APP	1850165	1846936	9606.ENSP00000319635	9606.ENSP00000284981	0	0	0	0	0	0	0.9	0.143	0.91
CYP2C19	GSTO1	1855462	1855084	9606.ENSP00000360372	9606.ENSP00000358727	0	0	0	0	0	0	0.9	0.142	0.91
CHRM1	APP	1848849	1846936	9606.ENSP00000306490	9606.ENSP00000284981	0	0	0	0	0.055	0	0.9	0.126	0.91
ADCYAP1	RXFP1	1860929	1848513	9606.ENSP00000411658	9606.ENSP00000303248	0	0	0	0	0.054	0	0.9	0.124	0.909
COL2A1	COL24A1	1857237	1855299	9606.ENSP00000369889	9606.ENSP00000359603	0	0	0	0.648	0.053	0	0.9	0.258	0.909
GCGR	NMU	1858855	1845502	9606.ENSP00000383558	9606.ENSP00000264218	0	0	0	0	0.052	0	0.9	0.12	0.909
TAC3	NMU	1848140	1845502	9606.ENSP00000300108	9606.ENSP00000264218	0	0	0	0	0.089	0	0.9	0.087	0.909
HTR2A	TAC3	1856916	1848140	9606.ENSP00000367959	9606.ENSP00000300108	0	0	0	0	0.054	0	0.9	0.121	0.909
HCAR3	CXCR2	1862042	1850165	9606.ENSP00000436714	9606.ENSP00000319635	0	0	0	0.645	0.122	0	0.9	0.061	0.909
CLU	CTSW	1849761	1849402	9606.ENSP00000315130	9606.ENSP00000311300	0	0	0	0	0	0	0.9	0.128	0.909
CLDN7	CLDN11	1853987	1842237	9606.ENSP00000353475	9606.ENSP00000064724	0	0	0	0.74	0	0	0.9	0.394	0.909
HCAR3	CXCL10	1862042	1848754	9606.ENSP00000436714	9606.ENSP00000305651	0	0	0	0	0.072	0	0.9	0.089	0.908
HCAR3	IL8	1862042	1848852	9606.ENSP00000436714	9606.ENSP00000306512	0	0	0	0	0	0	0.9	0.126	0.908
HTR2A	CHRM1	1856916	1848849	9606.ENSP00000367959	9606.ENSP00000306490	0	0	0	0.651	0.055	0	0.9	0.229	0.908
COL2A1	COL14A1	1857237	1847909	9606.ENSP00000369889	9606.ENSP00000297848	0	0	0	0	0.055	0	0.9	0.112	0.908
SARDH	MTHFD1L	1855565	1854567	9606.ENSP00000360938	9606.ENSP00000356290	0.381	0	0	0	0.356	0	0.435	0.639	0.907
ADRA2B	P2RY14	1859258	1849063	9606.ENSP00000387281	9606.ENSP00000308361	0	0	0	0	0	0	0.9	0.115	0.907
PTGDR2	CXCL10	1851524	1848754	9606.ENSP00000332812	9606.ENSP00000305651	0	0	0	0	0	0	0.9	0.114	0.907
IGF2	SERPINF2	1859600	1850396	9606.ENSP00000391826	9606.ENSP00000321853	0	0	0	0	0	0	0.9	0.113	0.907
COL24A1	ADAMTS3	1855299	1847024	9606.ENSP00000359603	9606.ENSP00000286657	0	0	0	0	0.069	0	0.9	0.09	0.907
SGMS2	PPAP2C	1853788	1851176	9606.ENSP00000351981	9606.ENSP00000329697	0	0	0	0	0.054	0	0.9	0.1	0.907
RPL34	EIF4A1	1858216	1847443	9606.ENSP00000378160	9606.ENSP00000293831	0	0	0	0	0.093	0	0.9	0.063	0.907
ADAMTSL3	ADAMTS3	1847031	1847024	9606.ENSP00000286744	9606.ENSP00000286657	0	0	0	0.635	0.052	0	0.9	0.21	0.907
COL2A1	ADAMTS3	1857237	1847024	9606.ENSP00000369889	9606.ENSP00000286657	0	0	0	0	0.092	0	0.9	0.06	0.907
HTR2A	TACR3	1856916	1848519	9606.ENSP00000367959	9606.ENSP00000303325	0	0	0	0.634	0.054	0	0.9	0.191	0.907
C3AR1	APP	1848367	1846936	9606.ENSP00000302079	9606.ENSP00000284981	0	0	0	0	0	0	0.9	0.1	0.906
PTAFR	IRF8	1848359	1846028	9606.ENSP00000301974	9606.ENSP00000268638	0	0	0	0	0.096	0	0.9	0.045	0.906
GCGR	RXFP1	1858855	1848513	9606.ENSP00000383558	9606.ENSP00000303248	0	0	0	0	0.054	0	0.9	0.088	0.906
DYSF	CAPN3	1859215	1858465	9606.ENSP00000386881	9606.ENSP00000380349	0	0	0	0	0.052	0.36	0	0.857	0.906
C5AR1	APP	1853142	1846936	9606.ENSP00000347197	9606.ENSP00000284981	0	0	0	0	0	0	0.9	0.1	0.906
GBP3	IRF8	1855267	1846028	9606.ENSP00000359512	9606.ENSP00000268638	0	0	0	0	0.052	0	0.9	0.096	0.906
CTSW	APP	1849402	1846936	9606.ENSP00000311300	9606.ENSP00000284981	0	0	0	0	0.053	0	0.9	0.09	0.906
PLA2G1B	CYP4F2	1849515	1842855	9606.ENSP00000312286	9606.ENSP00000221700	0	0	0	0	0	0	0.9	0.101	0.906
EPN2	HSPA8	1850258	1843112	9606.ENSP00000320543	9606.ENSP00000227378	0	0	0	0	0.054	0.046	0.9	0.087	0.906
COL14A1	COL8A1	1847909	1844844	9606.ENSP00000297848	9606.ENSP00000261037	0	0	0	0.615	0.049	0	0.9	0.153	0.905
COL24A1	TLL1	1855299	1842234	9606.ENSP00000359603	9606.ENSP00000061240	0	0	0	0	0.043	0.072	0.9	0.064	0.905
ADRA2B	APP	1859258	1846936	9606.ENSP00000387281	9606.ENSP00000284981	0	0	0	0	0.092	0	0.9	0	0.905
COL24A1	COL8A1	1855299	1844844	9606.ENSP00000359603	9606.ENSP00000261037	0	0	0	0.616	0.054	0	0.9	0.136	0.905
COL24A1	COL14A1	1855299	1847909	9606.ENSP00000359603	9606.ENSP00000297848	0	0	0	0	0.054	0	0.9	0.08	0.905
TAC3	APP	1848140	1846936	9606.ENSP00000300108	9606.ENSP00000284981	0	0	0	0	0	0	0.9	0.097	0.905
CXCR2	C3AR1	1850165	1848367	9606.ENSP00000319635	9606.ENSP00000302079	0	0	0	0.653	0	0	0.9	0.2	0.905
BIN1	HSPA8	1849903	1843112	9606.ENSP00000316779	9606.ENSP00000227378	0	0	0	0	0	0	0.9	0.09	0.905
P2RY14	CXCL10	1849063	1848754	9606.ENSP00000308361	9606.ENSP00000305651	0	0	0	0	0.049	0	0.9	0.074	0.904
ALOX15B	CYP2C19	1857168	1855462	9606.ENSP00000369530	9606.ENSP00000360372	0	0	0	0	0	0	0.9	0.08	0.904
HCAR3	P2RY14	1862042	1849063	9606.ENSP00000436714	9606.ENSP00000308361	0	0	0	0.663	0.052	0	0.9	0.15	0.904
C5AR1	PTGDR2	1853142	1851524	9606.ENSP00000347197	9606.ENSP00000332812	0	0	0	0.751	0	0	0.9	0.214	0.904
ALOX15B	IGF1	1857168	1848439	9606.ENSP00000369530	9606.ENSP00000302665	0	0	0	0	0	0	0.9	0.087	0.904
PTGDR2	C3AR1	1851524	1848367	9606.ENSP00000332812	9606.ENSP00000302079	0	0	0	0.739	0	0	0.9	0.22	0.904
EPN2	BIN1	1850258	1849903	9606.ENSP00000320543	9606.ENSP00000316779	0	0	0	0	0.044	0	0.9	0.079	0.904
GIPR	RXFP1	1863984	1848513	9606.ENSP00000467494	9606.ENSP00000303248	0	0	0	0	0.054	0	0.9	0.076	0.904
PTGDR2	CXCR2	1851524	1850165	9606.ENSP00000332812	9606.ENSP00000319635	0	0	0	0.636	0	0	0.9	0.152	0.904
GCGR	TACR3	1858855	1848519	9606.ENSP00000383558	9606.ENSP00000303325	0	0	0	0	0.048	0	0.9	0.065	0.903
HTR1D	NMU	1849640	1845502	9606.ENSP00000313661	9606.ENSP00000264218	0	0	0	0	0.054	0.065	0.9	0	0.903
PNOC	NMU	1848349	1845502	9606.ENSP00000301908	9606.ENSP00000264218	0	0	0	0	0	0	0.9	0.079	0.903
APP	NMU	1846936	1845502	9606.ENSP00000284981	9606.ENSP00000264218	0	0	0	0	0.072	0	0.9	0.046	0.903
PTAFR	APP	1848359	1846936	9606.ENSP00000301974	9606.ENSP00000284981	0	0	0	0	0	0	0.9	0.078	0.903
LRP2	HSPA8	1845419	1843112	9606.ENSP00000263816	9606.ENSP00000227378	0	0	0	0	0	0	0.9	0.074	0.903
MAD2L1	TRIP13	1847745	1842297	9606.ENSP00000296509	9606.ENSP00000166345	0	0	0	0	0.81	0.4	0	0.215	0.903
HIST2H2AC	HIST1H2AC	1851443	1850346	9606.ENSP00000332194	9606.ENSP00000321389	0	0	0	0.987	0.07	0	0.9	0.203	0.903
HTR2A	NMU	1856916	1845502	9606.ENSP00000367959	9606.ENSP00000264218	0	0	0	0	0.053	0.065	0.9	0	0.903
ADRA2B	NMU	1859258	1845502	9606.ENSP00000387281	9606.ENSP00000264218	0	0	0	0	0.053	0.065	0.9	0	0.903
BIN1	LRP2	1849903	1845419	9606.ENSP00000316779	9606.ENSP00000263816	0	0	0	0	0	0	0.9	0.074	0.903
GCGR	APP	1858855	1846936	9606.ENSP00000383558	9606.ENSP00000284981	0	0	0	0	0.05	0	0.9	0.067	0.903
GIPR	RAMP2	1863984	1844252	9606.ENSP00000467494	9606.ENSP00000253796	0	0	0	0	0.053	0	0.9	0.065	0.903
GCGR	HTR2A	1858855	1856916	9606.ENSP00000383558	9606.ENSP00000367959	0	0	0	0	0.05	0	0.9	0.068	0.903
IL8	HIST1H2BD	1848852	1847163	9606.ENSP00000306512	9606.ENSP00000289316	0	0	0	0	0	0	0.9	0.075	0.903
GIPR	GCGR	1863984	1858855	9606.ENSP00000467494	9606.ENSP00000383558	0	0	0	0.938	0	0	0.9	0.534	0.903
CACNA1F	PKD2L1	1856468	1850723	9606.ENSP00000365441	9606.ENSP00000325296	0	0	0	0	0.047	0	0.9	0.063	0.902
HTR1D	IL8	1849640	1848852	9606.ENSP00000313661	9606.ENSP00000306512	0	0	0	0	0.049	0	0.9	0.054	0.902
CHRM1	PTAFR	1848849	1848359	9606.ENSP00000306490	9606.ENSP00000301974	0	0	0	0	0	0	0.9	0.069	0.902
CHRM1	RAPSN	1848849	1847999	9606.ENSP00000306490	9606.ENSP00000298854	0	0	0	0	0.066	0	0.9	0	0.902
GPR4	NMU	1850178	1845502	9606.ENSP00000319744	9606.ENSP00000264218	0	0	0	0	0.051	0	0.9	0	0.901
IL8	PNOC	1848852	1848349	9606.ENSP00000306512	9606.ENSP00000301908	0	0	0	0	0	0	0.9	0.058	0.901
ADRA2B	CXCR2	1859258	1850165	9606.ENSP00000387281	9606.ENSP00000319635	0	0	0	0.644	0.057	0	0.9	0	0.901
TACR3	APP	1848519	1846936	9606.ENSP00000303325	9606.ENSP00000284981	0	0	0	0	0.054	0	0.9	0	0.901
CHRM1	TACR3	1848849	1848519	9606.ENSP00000306490	9606.ENSP00000303325	0	0	0	0.631	0.054	0	0.9	0.057	0.901
HIST1H2AC	IL8	1850346	1848852	9606.ENSP00000321389	9606.ENSP00000306512	0	0	0	0	0	0	0.9	0.052	0.901
AKR1C1	RBP2	1857297	1843309	9606.ENSP00000370254	9606.ENSP00000232217	0	0	0	0	0.053	0	0.9	0	0.901
CHRM1	NMU	1848849	1845502	9606.ENSP00000306490	9606.ENSP00000264218	0	0	0	0	0.052	0	0.9	0.041	0.901
HCAR3	ADRA2B	1862042	1859258	9606.ENSP00000436714	9606.ENSP00000387281	0	0	0	0	0.054	0	0.9	0	0.901
GCGR	CHRM1	1858855	1848849	9606.ENSP00000383558	9606.ENSP00000306490	0	0	0	0	0.053	0	0.9	0.047	0.901
ADRA2B	HTR1D	1859258	1849640	9606.ENSP00000387281	9606.ENSP00000313661	0	0	0	0.756	0.042	0	0.9	0.09	0.901
CXCR2	HTR1D	1850165	1849640	9606.ENSP00000319635	9606.ENSP00000313661	0	0	0	0.641	0.057	0	0.9	0	0.901
GCGR	PTAFR	1858855	1848359	9606.ENSP00000383558	9606.ENSP00000301974	0	0	0	0	0	0	0.9	0.058	0.901
PTGDR2	NMU	1851524	1845502	9606.ENSP00000332812	9606.ENSP00000264218	0	0	0	0	0.054	0	0.9	0	0.901
TACR3	PTAFR	1848519	1848359	9606.ENSP00000303325	9606.ENSP00000301974	0	0	0	0.638	0	0	0.9	0.089	0.901
TACR3	NMU	1848519	1845502	9606.ENSP00000303325	9606.ENSP00000264218	0	0	0	0	0.053	0	0.9	0.041	0.901
HCAR3	PTGDR2	1862042	1851524	9606.ENSP00000436714	9606.ENSP00000332812	0	0	0	0.636	0	0	0.9	0.079	0.901
PTAFR	TAC3	1848359	1848140	9606.ENSP00000301974	9606.ENSP00000300108	0	0	0	0	0	0	0.9	0.057	0.901
ZWINT	SGOL1	1856020	1845407	9606.ENSP00000363055	9606.ENSP00000263753	0	0	0	0	0	0	0.9	0.053	0.901
HTR1D	PNOC	1849640	1848349	9606.ENSP00000313661	9606.ENSP00000301908	0	0	0	0	0	0	0.9	0.052	0.901
PTGDR2	HTR1D	1851524	1849640	9606.ENSP00000332812	9606.ENSP00000313661	0	0	0	0	0.053	0	0.9	0	0.901
C9orf41	CNDP1	1856562	1853752	9606.ENSP00000366030	9606.ENSP00000351682	0	0	0	0	0.052	0	0.9	0	0.901
PNOC	APP	1848349	1846936	9606.ENSP00000301908	9606.ENSP00000284981	0	0	0	0	0.054	0	0.9	0	0.901
C5AR1	P2RY14	1853142	1849063	9606.ENSP00000347197	9606.ENSP00000308361	0	0	0	0.663	0.054	0	0.9	0	0.901
NEK2	CENPF	1854493	1854480	9606.ENSP00000355966	9606.ENSP00000355922	0	0	0	0	0.838	0	0	0.408	0.9
GCGR	GPR4	1858855	1850178	9606.ENSP00000383558	9606.ENSP00000319744	0	0	0	0	0	0	0.9	0	0.9
P2RY14	PNOC	1849063	1848349	9606.ENSP00000308361	9606.ENSP00000301908	0	0	0	0	0	0	0.9	0	0.9
ADRA2B	PNOC	1859258	1848349	9606.ENSP00000387281	9606.ENSP00000301908	0	0	0	0	0	0	0.9	0	0.9
EPN2	LRP2	1850258	1845419	9606.ENSP00000320543	9606.ENSP00000263816	0	0	0	0	0	0	0.9	0	0.9
PTGDR2	PNOC	1851524	1848349	9606.ENSP00000332812	9606.ENSP00000301908	0	0	0	0	0	0	0.9	0	0.9
HIST1H2BJ	IL8	1852636	1848852	9606.ENSP00000342886	9606.ENSP00000306512	0	0	0	0	0	0	0.9	0	0.9
P2RY14	APP	1849063	1846936	9606.ENSP00000308361	9606.ENSP00000284981	0	0	0	0	0	0	0.9	0	0.9
HTR1D	C3AR1	1849640	1848367	9606.ENSP00000313661	9606.ENSP00000302079	0	0	0	0	0	0	0.9	0.048	0.9
CXCL10	PNOC	1848754	1848349	9606.ENSP00000305651	9606.ENSP00000301908	0	0	0	0	0	0	0.9	0	0.9
P2RY14	C3AR1	1849063	1848367	9606.ENSP00000308361	9606.ENSP00000302079	0	0	0	0.636	0	0	0.9	0	0.9
HCAR3	NMU	1862042	1845502	9606.ENSP00000436714	9606.ENSP00000264218	0	0	0	0	0	0	0.9	0	0.9
GPR4	APP	1850178	1846936	9606.ENSP00000319744	9606.ENSP00000284981	0	0	0	0	0	0	0.9	0	0.9
HCAR3	HTR1D	1862042	1849640	9606.ENSP00000436714	9606.ENSP00000313661	0	0	0	0	0	0	0.9	0	0.9
CXCR2	NMU	1850165	1845502	9606.ENSP00000319635	9606.ENSP00000264218	0	0	0	0	0	0	0.9	0	0.9
CXCR2	P2RY14	1850165	1849063	9606.ENSP00000319635	9606.ENSP00000308361	0	0	0	0.71	0	0	0.9	0.048	0.9
C3AR1	PNOC	1848367	1848349	9606.ENSP00000302079	9606.ENSP00000301908	0	0	0	0	0	0	0.9	0	0.9
ADRA2B	C3AR1	1859258	1848367	9606.ENSP00000387281	9606.ENSP00000302079	0	0	0	0	0	0	0.9	0	0.9
C5AR1	HTR1D	1853142	1849640	9606.ENSP00000347197	9606.ENSP00000313661	0	0	0	0.63	0	0	0.9	0.051	0.9
PTGDR2	P2RY14	1851524	1849063	9606.ENSP00000332812	9606.ENSP00000308361	0	0	0	0.646	0	0	0.9	0	0.9
ADRA2B	C5AR1	1859258	1853142	9606.ENSP00000387281	9606.ENSP00000347197	0	0	0	0	0	0	0.9	0	0.9
GPR4	TACR3	1850178	1848519	9606.ENSP00000319744	9606.ENSP00000303325	0	0	0	0.648	0.047	0	0.9	0	0.9
CTSW	IGF1	1849402	1848439	9606.ENSP00000311300	9606.ENSP00000302665	0	0	0	0	0	0	0.9	0	0.9
ADRA2B	PTGDR2	1859258	1851524	9606.ENSP00000387281	9606.ENSP00000332812	0	0	0	0	0	0	0.9	0	0.9
C5AR1	NMU	1853142	1845502	9606.ENSP00000347197	9606.ENSP00000264218	0	0	0	0	0	0	0.9	0	0.9
HTR2A	GPR4	1856916	1850178	9606.ENSP00000367959	9606.ENSP00000319744	0	0	0	0.627	0	0	0.9	0	0.9
CXCR2	PNOC	1850165	1848349	9606.ENSP00000319635	9606.ENSP00000301908	0	0	0	0	0	0	0.9	0	0.9
IGF2	CTSW	1859600	1849402	9606.ENSP00000391826	9606.ENSP00000311300	0	0	0	0	0	0	0.9	0	0.9
RXFP1	RAMP2	1848513	1844252	9606.ENSP00000303248	9606.ENSP00000253796	0	0	0	0	0	0	0.9	0	0.9
HTR1D	P2RY14	1849640	1849063	9606.ENSP00000313661	9606.ENSP00000308361	0	0	0	0	0	0	0.9	0	0.9
LMO7	CDC20	1861932	1849070	9606.ENSP00000433352	9606.ENSP00000308450	0	0	0	0	0	0	0.9	0	0.9
PTGDR2	APP	1851524	1846936	9606.ENSP00000332812	9606.ENSP00000284981	0	0	0	0	0	0	0.9	0	0.9
GPR4	TAC3	1850178	1848140	9606.ENSP00000319744	9606.ENSP00000300108	0	0	0	0	0	0	0.9	0	0.9
HCAR3	C5AR1	1862042	1853142	9606.ENSP00000436714	9606.ENSP00000347197	0	0	0	0.678	0	0	0.9	0.063	0.9
HCAR3	APP	1862042	1846936	9606.ENSP00000436714	9606.ENSP00000284981	0	0	0	0	0	0	0.9	0	0.9
C3AR1	NMU	1848367	1845502	9606.ENSP00000302079	9606.ENSP00000264218	0	0	0	0	0	0	0.9	0	0.9
CHRM1	TAC3	1848849	1848140	9606.ENSP00000306490	9606.ENSP00000300108	0	0	0	0	0	0	0.9	0	0.9
C5AR1	PNOC	1853142	1848349	9606.ENSP00000347197	9606.ENSP00000301908	0	0	0	0	0	0	0.9	0	0.9
P2RY14	NMU	1849063	1845502	9606.ENSP00000308361	9606.ENSP00000264218	0	0	0	0	0	0	0.9	0	0.9
CXCL10	NMU	1848754	1845502	9606.ENSP00000305651	9606.ENSP00000264218	0	0	0	0	0	0	0.9	0	0.9
GBP3	PTAFR	1855267	1848359	9606.ENSP00000359512	9606.ENSP00000301974	0	0	0	0	0	0	0.9	0	0.9
HCAR3	C3AR1	1862042	1848367	9606.ENSP00000436714	9606.ENSP00000302079	0	0	0	0.634	0	0	0.9	0.045	0.9
GCGR	TAC3	1858855	1848140	9606.ENSP00000383558	9606.ENSP00000300108	0	0	0	0	0	0	0.9	0	0.9
PPP3CB	BIN1	1858232	1849903	9606.ENSP00000378306	9606.ENSP00000316779	0	0	0	0	0	0	0.9	0	0.9
CYP2C19	PLA2G1B	1855462	1849515	9606.ENSP00000360372	9606.ENSP00000312286	0	0	0	0	0	0	0.9	0.048	0.9
HTR1D	APP	1849640	1846936	9606.ENSP00000313661	9606.ENSP00000284981	0	0	0	0	0.046	0	0.9	0	0.9
HCAR3	PNOC	1862042	1848349	9606.ENSP00000436714	9606.ENSP00000301908	0	0	0	0	0	0	0.9	0	0.9
PTAFR	NMU	1848359	1845502	9606.ENSP00000301974	9606.ENSP00000264218	0	0	0	0	0	0	0.9	0	0.9
ADRA2B	CXCL10	1859258	1848754	9606.ENSP00000387281	9606.ENSP00000305651	0	0	0	0	0	0	0.9	0	0.9
HTR1D	CXCL10	1849640	1848754	9606.ENSP00000313661	9606.ENSP00000305651	0	0	0	0	0	0	0.9	0	0.9
CACNA2D1	PKD2L1	1853424	1850723	9606.ENSP00000349320	9606.ENSP00000325296	0	0	0	0	0	0	0.9	0	0.9
GPR4	CHRM1	1850178	1848849	9606.ENSP00000319744	9606.ENSP00000306490	0	0	0	0	0	0	0.9	0	0.9
ADRA2B	IL8	1859258	1848852	9606.ENSP00000387281	9606.ENSP00000306512	0	0	0	0	0.049	0	0.9	0.041	0.9
