# Supplementary material for: The fusiform gyrus exhibits an epigenetic signature for Alzheimer’s disease
Source: Clin Epigenetics. 2020 Aug 27;12:129. doi: 10.1186/s13148-020-00916-3 (PMC7457273; doi:10.1186/s13148-020-00916-3)
Supplement: Supplementary file 8 — Additional file 8: Table S7. ST7_validated_genes_function_annotation.xlsx. [file 13148_2020_916_MOESM8_ESM.xlsx]

## Sheet: Function group
## Transcription related-- marked in red;
## Immune response related-- marked in green;
## nerve systerm related-- marked in blue;
## cell signaling, core component -- marked in gold
Overlaps	Total	Gene SYMBOL	Uniport Entry	Protein names	Function summary	Molecular function (GO)
Common EOAD & LOAD (APOE4 PSEN1 PSEN2)	8	STAT5A	P42229	Signal transducer and activator of transcription 5A	Carries out a dual function: signal transduction and activation of transcription. Mediates cellular responses to the cytokine KITLG/SCF and other growth factors. Mediates cellular responses to ERBB4. May mediate cellular responses to activated FGFR1, FGFR2, FGFR3, and FGFR4. Binds to the GAS element and activates PRL-induced transcription.	DNA-binding transcription factor activity::RNA polymerase II-specific::protein tyrosine kinase activity
		TWIST1	Q15672	Twist-related protein 1 (Class A basic helix-loop-helix protein 38) (bHLHa38) (H-twist)	Acts as a transcriptional regulator. Inhibits myogenesis by sequestrating E proteins, inhibiting trans-activation by MEF2 and inhibiting DNA-binding by MYOD1 through physical interaction. Also represses expression of proinflammatory cytokines such as TNFA and IL1B. Regulates gene expression differentially depending on dimer composition.Represses the activity of the circadian transcriptional activ…	bHLH transcription factor binding::DNA-binding::transcription factor activity::RNA polymerase II-specific::E-box binding::protein heterodimerization activity::protein homodimerization activity
		GBP3	Q9H0R5	Guanylate-binding protein 3 (EC 3.6.5.-) (GTP-binding protein 3) (GBP-3) (Guanine nucleotide-binding protein 3)	Among its related pathways are Cytokine Signaling in Immune system and Toll-like Receptor Signaling Pathway. Exhibits antiviral activity against influenza virus.	GTPase activity::GTP binding::protein homodimerization activity
		GCNT1	Q02742	Beta-1,3-galactosyl-O-glycosyl-glycoprotein beta-1,6-N-acetylglucosaminyltransferase (EC 2.4.1.102) (Core 2-branching enzyme) (Core2-GlcNAc-transferase) (C2GNT) (Core 2 GNT)	Glycosyltransferase that catalyzes the transfer of an N-acetylglucosamine moiety onto mucin-type core 1 O-glycan to form the branched mucin-type core 2 O-glycan. Mucin-type core 2 O-glycans play an important role in leukocyte extravasation as they serve as scaffolds for the display of the selectin ligand sialyl Lewis X by leukocytes.	beta-1,3-galactosyl-O-glycosyl-glycoprotein:: beta-1,6-N-acetylglucosaminyltransferase activity
		SPOCK3	Q9BQ16	Testican-3 (SPARC/osteonectin, CWCV, and Kazal-like domains proteoglycan 3)	May participate in diverse steps of neurogenesis. Inhibits the processing of pro-matrix metalloproteinase 2 (MMP-2) by MT1-MMP and MT3-MMP. May interfere with tumor invasion.	calcium ion binding::collagen binding::extracellular matrix binding::glycosaminoglycan binding::metalloendopeptidase inhibitor activity
		CAPN3	P20807	Calpain-3 (EC 3.4.22.54) (Calcium-activated neutral proteinase 3) (CANP 3) (Calpain L3) (Calpain p94) (Muscle-specific calcium-activated neutral protease 3) (New calpain 1) (nCL-1)	Calcium-regulated non-lysosomal thiol-protease, a major intracellular protease.	calcium-dependent cysteine-type endopeptidase activity::calcium ion binding::catalytic activity::ligase regulator activity::protein-containing complex scaffold activity::structural constituent of muscle::titin binding
		COL14A1	Q05707	Collagen alpha-1(XIV) chain (Undulin)	Plays an adhesive role by integrating collagen bundles.Type XIV collagen interacts with the fibril surface and is involved in the regulation of fibrillogenesis.	collagen binding::extracellular matrix structural constituent::protein binding::bridging::RNA binding
		COL2A1	P02458	Collagen alpha-1(II) chain (Alpha-1 type II collagen) [Cleaved into: Collagen alpha-1(II) chain; Chondrocalcin]	Type II collagen is specific for cartilaginous tissues. It is essential for the normal embryonic development of the skeleton for linear growth and for the ability of cartilage to resist compressive forces.	extracellular matrix structural constituent::identical protein binding::metal ion binding::MHC class II protein binding::platelet-derived growth factor binding::proteoglycan binding
Common EOAD (PSEN1 PSEN2)	9	GLI1	P08151	Zinc finger protein GLI1 (Glioma-associated oncogene) (Oncogene GLI)	Acts as a transcriptional activator	chromatin binding::DNA-binding transcription factor activity:: RNA polymerase II-specific::metal ion binding::microtubule binding::RNA polymerase II proximal promoter sequence-specific DNA binding::transcription regulatory region DNA binding
		CD3E	P07766	T-cell surface glycoprotein CD3 epsilon chain (T-cell surface antigen T3/Leu-4 epsilon chain) (CD antigen CD3e)	Part of the TCR-CD3 complex present on T-lymphocyte cell surface that plays an essential role in adaptive immune response.	protein heterodimerization activity::protein homodimerization activity::protein kinase binding::receptor signaling complex scaffold activity::SH3 domain binding::T cell receptor binding::transmembrane signaling receptor activity
		CRP	P02741	C-reactive protein [Cleaved into: C-reactive protein(1-205)]	Displays several functions associated with host defense it promotes agglutination bacterial capsular swelling phagocytosis and complement fixation through its calcium-dependent binding to phosphorylcholine. Can interact with DNA and histones and may scavenge nuclear material released from damaged circulating cells.	calcium ion binding::choline binding::complement component C1q binding::identical protein binding::low-density lipoprotein particle binding
		ANGPT1	Q15389	Angiopoietin-1 (ANG-1)	Binds and activates TEK/TIE2 receptor by inducing its dimerization and tyrosine phosphorylation. Plays an important role in the regulation of angiogenesis endothelial cell survival, proliferation, migration, adhesion and cell spreading, reorganization of the actin cytoskeleton ,but also maintenance of vascular quiescence. Required for normal angiogenesis and heart development during embryogenesis…	Ras guanyl-nucleotide exchange factor activity::receptor tyrosine kinase binding
		ASS1	P00966	Argininosuccinate synthase (EC 6.3.4.5) (Citrulline--aspartate ligase)	One of the enzymes of the urea cycle the metabolic pathway transforming neurotoxic amonia produced by protein catabolism into inocuous urea in the liver of ureotelic animals. Catalyzes the formation of arginosuccinate from aspartate citrulline and ATP and together with ASL it is responsible for the biosynthesis of arginine in most body tissues.	amino acid binding::argininosuccinate synthase activity::ATP binding::identical protein binding::RNA binding::toxic substance binding
		IGF2	P01344	Insulin-like growth factor II (IGF-II) (Somatomedin-A) (T3M-11-derived growth factor) [Cleaved into: Insulin-like growth factor II; Insulin-like growth factor II Ala-25 Del; Preptin]	The insulin-like growth factors possess growth-promoting activity. Major fetal growth hormone in mammals. Plays a key role in regulating fetoplacental development. Also involved in tissue differentiation. Positively regulates myogenic transcription factor MYOD1 function by facilitating the recruitment of transcriptional coactivators, thereby controlling muscle terminal differentiation. In adults …	growth factor activity::hormone activity::insulin-like growth factor receptor binding::insulin receptor binding::integrin binding::protein serine/threonine kinase activator activity
		INSL3	P51460	Insulin-like 3 (Leydig insulin-like peptide) (Ley-I-L) (Relaxin-like factor) [Cleaved into: Insulin-like 3 B chain; Insulin-like 3 A chain]	Seems to play a role in testicular function. May be a trophic hormone with a role in testicular descent in fetal life. Is a ligand for LGR8 receptor.	G protein-coupled receptor binding::hormone activity::insulin receptor binding::protease binding::signaling receptor binding
		PDE1A	P54750	Calcium/calmodulin-dependent 3',5'-cyclic nucleotide phosphodiesterase 1A (Cam-PDE 1A) (EC 3.1.4.17) (61 kDa Cam-PDE) (hCam-1)	Cyclic nucleotide phosphodiesterase with a dual-specificity for the second messengers cAMP and cGMP, which are key regulators of many important physiological processes. Has a higher affinity for cGMP than for cAMP. Among its related pathways are RET signaling and CREB Pathway.	3',5'-cyclic-AMP phosphodiesterase activity::3',5'-cyclic-GMP phosphodiesterase activity::calmodulin binding::calmodulin-dependent cyclic-nucleotide phosphodiesterase activity::metal ion binding
		PIK3C2G	O75747	Phosphatidylinositol 4-phosphate 3-kinase C2 domain-containing subunit gamma (PI3K-C2-gamma) (PtdIns-3-kinase C2 subunit gamma) (EC 2.7.1.154) (Phosphoinositide 3-kinase-C2-gamma)	Generates phosphatidylinositol 3-phosphate (PtdIns3P) and phosphatidylinositol 34-bisphosphate (PtdIns(34)P2) that act as second messengers. May play a role in SDF1A-stimulated chemotaxis.	1-phosphatidylinositol-3-kinase activity::1-phosphatidylinositol-4-phosphate 3-kinase activity::ATP binding
APOE4 specific	28	CXCR2	P25025	C-X-C chemokine receptor type 2 (CXC-R2) (CXCR-2) (CDw128b) (GRO/MGSA receptor) (High affinity interleukin-8 receptor B) (IL-8R B) (IL-8 receptor type 2) (CD antigen CD182)	Receptor for interleukin-8 which is a powerful neutrophil chemotactic factor. Binding of IL-8 to the receptor causes activation of neutrophils. This response is mediated via a G-protein that activates a phosphatidylinositol-calcium second messenger system. Binds to IL-8 with high affinity. Also binds with high affinity to CXCL3 GRO/MGSA and NAP-2.	C-C chemokine binding::C-C chemokine receptor activity::chemokine binding::C-X-C chemokine receptor activity::G protein-coupled receptor activity::interleukin-8 binding::interleukin-8 receptor activity
		IL10RA	Q13651	Interleukin-10 receptor subunit alpha (IL-10 receptor subunit alpha) (IL-10R subunit alpha) (IL-10RA) (CDw210a) (Interleukin-10 receptor subunit 1) (IL-10R subunit 1) (IL-10R1) (CD antigen CD210)	Cell surface receptor for the cytokine IL10 that participates in IL10-mediated anti-inflammatory functions limiting excessive tissue disruption caused by inflammation.	cytokine receptor activity::interleukin-10 binding::interleukin-10 receptor activity::signaling receptor activity
		IRAK3	Q9Y616	Interleukin-1 receptor-associated kinase 3 (IRAK-3) (EC 2.7.11.1) (IL-1 receptor-associated kinase M) (IRAK-M)	This gene encodes a member of the interleukin-1 receptor-associated kinase protein family. Members of this family are essential components of the Toll/IL-R immune signal transduction pathways. This protein is primarily expressed in monocytes and macrophages and functions as a negative regulator of Toll-like receptor signaling.	ATP binding::magnesium ion binding::protein heterodimerization activity::protein homodimerization activity::protein serine/threonine kinase activity
		TNFSF14	O43557	Tumor necrosis factor ligand superfamily member 14 (Herpes virus entry mediator ligand) (HVEM-L) (Herpesvirus entry mediator ligand) (CD antigen CD258) [Cleaved into: Tumor necrosis factor ligand superfamily member 14, membrane form; Tumor necrosis factor ligand superfamily member 14, soluble form]	Cytokine that binds to TNFRSF3/LTBR. Binding to the decoy receptor TNFRSF6B modulates its effects. Acts as a ligand for TNFRSF14/HVEM. This protein has been shown to stimulate the proliferation of T cells, and trigger apoptosis of various tumor cells. This protein is also reported to prevent tumor necrosis factor alpha mediated apoptosis in primary hepatocyte.	cysteine-type endopeptidase inhibitor activity involved in apoptotic process::cytokine activity::identical protein binding::signaling receptor binding::tumor necrosis factor receptor binding
		HTR1D	P28221	5-hydroxytryptamine receptor 1D (5-HT-1D) (5-HT1D) (Serotonin 1D alpha receptor) (5-HT-1D-alpha) (Serotonin receptor 1D)	G-protein coupled receptor for 5-hydroxytryptamine (serotonin). Also functions as a receptor for ergot alkaloid derivatives various anxiolytic and antidepressant drugs and other psychoactive substances. Ligand binding causes a conformation change that triggers signaling via guanine nucleotide-binding proteins (G proteins) and modulates the activity of down-stream effectors such as adenylate cycla…	G protein-coupled receptor activity::G protein-coupled serotonin receptor activity::neurotransmitter receptor activity
		HTR2A	P28223	5-hydroxytryptamine receptor 2A (5-HT-2) (5-HT-2A) (Serotonin receptor 2A)	G-protein coupled receptor for 5-hydroxytryptamine (serotonin), a neurotransmitter with many roles. Among its related pathways are CREB Pathway and Serotonergic synapse.	1-(4-iodo-25-dimethoxyphenyl)propan-2-amine binding::drug binding::G-protein alpha-subunit binding::G protein-coupled serotonin receptor activity::neurotransmitter receptor activity::virus receptor activity
		NMU	P48645	Neuromedin-U [Cleaved into: Neuromedin precursor-related peptide 36 (NURP36); Neuromedin precursor-related peptide 33 (NURP33); Neuromedin-U-25 (NmU-25)]	Neuromedin-U-25 Ligand for receptors NMUR1 and NMUR2 (By similarity). Stimulates muscle contractions of specific regions of the gastrointestinal tract. In humans NmU stimulates contractions of the ileum and urinary bladder	neuromedin U receptor binding::signaling receptor binding::type 1 neuromedin U receptor binding::type 2 neuromedin U receptor binding
		PNOC	Q13519	Prepronociceptin [Cleaved into: Nocistatin; Nociceptin (Orphanin FQ) (PPNOC); Orphanin FQ2]	Nociceptin Ligand of the opioid receptor-like receptor OPRL1. It may act as a transmitter in the brain by modulating nociceptive and locomotor behavior. May be involved in neuronal differentiation and development.	neuropeptide hormone activity::opioid peptide activity::opioid receptor binding
		ANGPT2	O15123	Angiopoietin-2 (ANG-2)	Binds to TEK/TIE2 competing for the ANGPT1 binding site and modulating ANGPT1 signaling. Can induce tyrosine phosphorylation of TEK/TIE2 in the absence of ANGPT1. In the absence of angiogenic inducers, such as VEGF ANGPT2-mediated loosening of cell-matrix contacts may induce endothelial cell apoptosis with consequent vascular regression. In concert with VEGF ,it may facilitate endothelial cell mi…	metal ion binding::receptor tyrosine kinase binding::signaling receptor binding
		CDCA5	Q96FF9	Sororin (Cell division cycle-associated protein 5) (p35)	Regulator of sister chromatid cohesion in mitosis stabilizing cohesin complex association with chromatin. May antagonize the action of WAPL which stimulates cohesin dissociation from chromatin. Cohesion ensures that chromosome partitioning is accurate in both meiotic and mitotic cells and plays an important role in DNA repair. Required for efficient DNA double-stranded break repair.	chromatin binding::protein-containing complex binding
		CDKN3	Q16667	Cyclin-dependent kinase inhibitor 3 (EC 3.1.3.16) (EC 3.1.3.48) (CDK2-associated dual-specificity phosphatase) (Cyclin-dependent kinase interactor 1) (Cyclin-dependent kinase-interacting protein 2) (Kinase-associated phosphatase)	May play a role in cell cycle regulation. Dual specificity phosphatase active toward substrates containing either phosphotyrosine or phosphoserine residues. Dephosphorylates CDK2 at 'Thr-160' in a cyclin-dependent manner.	protein tyrosine/serine/threonine phosphatase activity
		CLDN7	O95471	Claudin-7 (CLDN-7)	Plays a major role in tight junction-specific obliteration of the intercellular space.	identical protein binding::structural molecule activity
		CLDN11	O75508	Claudin-11 (Oligodendrocyte-specific protein)	Plays a major role in tight junction-specific obliteration of the intercellular space through calcium-independent cell-adhesion activity.	identical protein binding::structural molecule activity
		COL24A1	Q17RW2	Collagen alpha-1(XXIV) chain	May participate in regulating type I collagen fibrillogenesis at specific anatomical locations during fetal development.	extracellular matrix structural constituent::extracellular matrix structural constituent conferring tensile strength
		HIST1H2BD	P58876	Histone H2B type 1-D (HIRA-interacting protein 2) (Histone H2B.1 B) (Histone H2B.b) (H2B/b)	Core component of nucleosome. Nucleosomes wrap and compact DNA into chromatin limiting DNA accessibility to the cellular machineries which require DNA as a template. Histones thereby play a central role in transcription regulation, DNA repair, DNA replication and chromosomal stability.	DNA binding::protein heterodimerization activity
		HIST2H2BF	Q5QNW6	Histone H2B type 2-F	Core component of nucleosome. Nucleosomes wrap and compact DNA into chromatin limiting DNA accessibility to the cellular machineries which require DNA as a template. Histones thereby play a central role in transcription regulation, DNA repair, DNA replication and chromosomal stability.	DNA binding::protein heterodimerization activity
		HIST1H2BG,HIST1H2BF	P62807	Histone H2B type 1-C/E/F/G/I (Histone H2B.1 A) (Histone H2B.a) (H2B/a) (Histone H2B.g) (H2B/g) (Histone H2B.h) (H2B/h) (Histone H2B.k) (H2B/k) (Histone H2B.l) (H2B/l)	Core component of nucleosome. Nucleosomes wrap and compact DNA into chromatin limiting DNA accessibility to the cellular machineries which require DNA as a template. Histones thereby play a central role in transcription regulation, DNA repair, DNA replica DNA replication and chromosomal stability.	DNA binding::identical protein binding::protein heterodimerization activity
		HIST1H2BJ	P06899	Histone H2B type 1-J (Histone H2B.1) (Histone H2B.r) (H2B/r)	Core component of nucleosome. Nucleosomes wrap and compact DNA into chromatin limiting DNA accessibility to the cellular machineries which require DNA as a template. Histones thereby play a central role in transcription regulation, DNA repair, DNA replication and chromosomal stability. DNA accessibility is regulated via a complex set of post-translational modifications of histones, also called hi…	DNA binding::lipopolysaccharide binding::protein heterodimerization activity
		HSPA6	P17066	Heat shock 70 kDa protein 6 (Heat shock 70 kDa protein B')	Molecular chaperone implicated in a wide variety of cellular processes, including protection of the proteome from stress, folding and transport of newly synthesized polypeptides, activation of proteolysis of misfolded proteins and the formation and dissociation of protein complexes. Plays a pivotal role in the protein quality control system, activation of proteolysis of misfolded proteins and the…	ATPase activity::ATP binding::enzyme binding::heat shock protein binding::misfolded protein binding::protein folding chaperone::unfolded protein binding
		MLKL	Q8NB16	Mixed lineage kinase domain-like protein (hMLKL)	Pseudokinase that plays a key role in TNF-induced necroptosis, a programmed cell death process. Activated following phosphorylation by RIPK3, leading to homotrimerization localization to the plasma membrane and execution of programmed necrosis characterized by calcium influx and plasma membrane damage.	ATP binding::identical protein binding::JUN kinase kinase kinase activity::protein kinase binding::protein serine/threonine kinase activity
		PKD2L1	Q9P0L9	Polycystic kidney disease 2-like 1 protein (Polycystin-2 homolog) (Polycystin-2L1) (Polycystin-L) (Polycystin-L1)	Pore-forming subunit of a heterotetrameric non-selective cation channel that is permeable to Ca 2+. The protein may be an integral membrane protein involved in cell-cell/matrix interactions. This protein functions as a calcium-regulated nonselective cation channel.	alpha-actinin binding::calcium activated cation channel activity::calcium-activated potassium channel activity::calcium ion binding::cytoskeletal protein binding::sodium channel activity::sour taste receptor activity
		RIPK3	Q9Y572	Receptor-interacting serine/threonine-protein kinase 3 (EC 2.7.11.1) (RIP-like protein kinase 3) (Receptor-interacting protein 3) (RIP-3)	Essential for necroptosis, a programmed cell death process in response to death-inducing TNF-alpha family members. Upon induction of necrosis RIPK3 interacts with and phosphorylates RIPK1 and MLKL to form a necrosis-inducing complex. RIPK3 binds to and enhances the activity of three metabolic enzymes: GLUL, GLUD1 and PYGL. These metabolic enzymes may eventually stimulate the tricarboxylic acid cy…	ATP binding::identical protein binding::NF-kappaB-inducing kinase activity::protein-containing complex binding::protein kinase activity::protein serine/threonine kinase activity::transcription coactivator activity
		RXFP1	Q9HBX9	Relaxin receptor 1 (Leucine-rich repeat-containing G-protein coupled receptor 7) (Relaxin family peptide receptor 1)	Receptor for relaxins. The activity of this receptor is mediated by G proteins leading to stimulation of adenylate cyclase and an increase of cAMP. Binding of the ligand may also activate a tyrosine kinase pathway that inhibits the activity of a phosphodiesterase that degrades cAMP.	G protein-coupled peptide receptor activity::G protein-coupled receptor activity::metal ion binding
		SKA3	Q8IX90	Spindle and kinetochore-associated protein 3	Component of the SKA1 complex, a microtubule-binding subcomplex of the outer kinetochore that is essential for proper chromosome segregation.
		TLL1	O43897	Tolloid-like protein 1 (EC 3.4.24.-)	Protease which processes procollagen C-propeptides such as chordin pro-biglycan and pro-lysyl oxidase. Required for the embryonic development. Predominant protease which in the development influences dorsal-ventral patterning and skeletogenesis.	calcium ion binding::metalloendopeptidase activity::serine-type endopeptidase activity::zinc ion binding
		TNFRSF6B	O95407	Tumor necrosis factor receptor superfamily member 6B (Decoy receptor 3) (DcR3) (Decoy receptor for Fas ligand) (M68)	Decoy receptor that can neutralize the cytotoxic ligands TNFS14/LIGHT TNFSF15 and TNFSF6/FASL. Protects against apoptosis.	signaling receptor activity
		TPX2	Q9ULW0	Targeting protein for Xklp2 (Differentially expressed in cancerous and non-cancerous lung cells 2) (DIL-2) (Hepatocellular carcinoma-associated antigen 519) (Hepatocellular carcinoma-associated antigen 90) (Protein fls353) (Restricted expression proliferation-associated protein 100) (p100)	Spindle assembly factor required for normal assembly of mitotic spindles. Required for normal assembly of microtubules during apoptosis. Required for chromatin and/or kinetochore dependent microtubule nucleation. Mediates AURKA localization to spindle microtubules	ATP binding::GTP binding::importin-alpha family protein binding::protein kinase binding
PSEN1 specific	22	RUNX3	Q13761	Runt-related transcription factor 3 (Acute myeloid leukemia 2 protein) (Core-binding factor subunit alpha-3) (CBF-alpha-3) (Oncogene AML-2) (Polyomavirus enhancer-binding protein 2 alpha C subunit) (PEA2-alpha C) (PEBP2-alpha C) (SL3-3 enhancer factor 1 alpha C subunit) (SL3/AKV core-binding factor alpha C subunit)	Transcription factor. Forms the heterodimeric complex core-binding factor (CBF) with CBFB. The heterodimers bind to the core site of a number of enhancers and promoters ,including murine leukemia virus, polyomavirus enhancer, T-cell receptor enhancers,LCK, IL3 and GM-CSF promoters (By similarity). May be involved in the control of cellular proliferation and/or differentiation. In association with…	ATP binding::DNA-binding transcription factor activity::RNA polymerase II-specific::RNA polymerase II regulatory region sequence-specific DNA binding
		MUC19	Q7Z5P9	Mucin-19 (MUC-19)	May function in ocular mucus homeostasis.
		TLR2	O60603	Toll-like receptor 2 (Toll/interleukin-1 receptor-like protein 4) (CD antigen CD282)	Cooperates with LY96 to mediate the innate immune response to bacterial lipoproteins and other microbial cell wall components. Acts via MYD88 and TRAF6, leading to NF-kappa-B activation, cytokine secretion and the inflammatory response. May also activate immune cells and promote apoptosis in response to the lipid moiety of lipoproteins .	amyloid-beta binding::lipopolysaccharide binding::lipopolysaccharide receptor activity::peptidoglycan binding::signaling pattern recognition receptor activity::Toll-like receptor binding::triacyl lipopeptide binding
		GALNT6	Q8NCL4	Polypeptide N-acetylgalactosaminyltransferase 6 (EC 2.4.1.41) (Polypeptide GalNAc transferase 6) (GalNAc-T6) (pp-GaNTase 6) (Protein-UDP acetylgalactosaminyltransferase 6) (UDP-GalNAc:polypeptide N-acetylgalactosaminyltransferase 6)	Catalyzes the initial reaction in O-linked oligosaccharide biosynthesis phenolic drugs and neurotransmitters. Has also estrogen sulfotransferase activity. responsible for the sulfonation and activation of minoxidil. Is Mediates the metabolic activation of carcinogenic N-hydroxyarylamines to DNA binding products and could so participate as modulating factor of cancer risk.	carbohydrate binding::metal ion binding::polypeptide N-acetylgalactosaminyltransferase activity
		GRM1	Q13255	Metabotropic glutamate receptor 1 (mGluR1)	G-protein coupled receptor for glutamate. Ligand binding causes a conformation change that triggers signaling via guanine nucleotide-binding proteins (G proteins) and modulates the activity of down-stream effectors. Signaling activates a phosphatidylinositol-calcium second messenger system. May participate in the central action of glutamate in the CNS such as long-term potentiation in the hippoca…	glutamate receptor activity::G protein-coupled neurotransmitter receptor activity involved in regulation of postsynaptic cytosolic calcium ion concentration::G protein-coupled receptor activity::G protein-coupled receptor activity involved in regulation of postsynaptic membrane potential::identical protein binding::neurotransmitter receptor activity involved in regulation of postsynaptic cytosoli…
		NOS2	P35228	Nitric oxide synthase, inducible (EC 1.14.13.39) (Hepatocyte NOS) (HEP-NOS) (Inducible NO synthase) (Inducible NOS) (iNOS) (NOS type II) (Peptidyl-cysteine S-nitrosylase NOS2)	Produces nitric oxide (NO) which is a reactive free radical which acts as a biologic mediator in several processes, including neurotransmission and antimicrobial and antitumoral activities. Among its related pathways are Circadian entrainment and Cytokine Signaling in Immune system.	arginine binding::calmodulin binding::flavin adenine dinucleotide binding::FMN binding::heme binding::metal ion binding::NADP binding::NADPH-hemoprotein reductase activity::nitric-oxide synthase activity::oxidoreductase activity::protein homodimerization activity::signaling receptor binding::tetrahydrobiopterin binding::amyloid-beta binding::identical protein binding::lipopolysaccharide binding::…
		NPW	Q8N729	Neuropeptide W (Preproprotein L8) (hPPL8) [Cleaved into: Neuropeptide W-23 (NPW23) (hL8); Neuropeptide W-30 (NPW30) (hL8C)]	Plays a regulatory role in the organization of neuroendocrine signals accessing the anterior pituitary gland. Stimulates water drinking and food intake. May play a role in the hypothalamic response to stress.	G protein-coupled receptor binding
		SYCE1	Q8N0S2	Synaptonemal complex central element protein 1 (Cancer/testis antigen 76) (CT76)	Major component of the transverse central element of synaptonemal complexes (SCS) formed between homologous chromosomes during meiotic prophase. Requires SYCP1 in order to be incorporated into the central element. May have a role in the synaptonemal complex assembly stabilization and recombination.
		CATSPER1	Q8NEC5	Cation channel sperm-associated protein 1 (CatSper1) (hCatSper)	Voltage-gated calcium channel that plays a central role in calcium-dependent physiological responses essential for successful fertilization such as sperm hyperactivationacrosome reaction and chemotaxis towards the oocyte	calcium activated cation channel activity::voltage-gated calcium channel activity
		CLEC7A	Q9BXN2	C-type lectin domain family 7 member A (Beta-glucan receptor) (C-type lectin superfamily member 12) (Dendritic cell-associated C-type lectin 1) (DC-associated C-type lectin 1) (Dectin-1) (CD antigen CD369)	Lectin that functions as pattern receptor specific for beta-13-linked and beta-16-linked glucans, such as cell wall constituents from pathogenic bacteria and fungi. Necessary for the TLR2-mediated inflammatory response and for TLR2-mediated activation of NF-kappa-B. Enhances cytokine production in macrophages and dendritic cells. Mediates production of reactive oxygen species in the cell. Mediate…	carbohydrate binding::metal ion binding::MHC protein binding::signaling pattern recognition receptor activity
		CYP2C19	P33261	Cytochrome P450 2C19 (EC 1.14.14.-) ((R)-limonene 6-monooxygenase) (EC 1.14.14.53) ((S)-limonene 6-monooxygenase) (EC 1.14.14.51) ((S)-limonene 7-monooxygenase) (EC 1.14.14.52) (CYPIIC17) (CYPIIC19) (Cytochrome P450-11A) (Cytochrome P450-254C) (Fenbendazole monooxygenase (4'-hydroxylating)) (EC 1.14.14.75) (Mephenytoin 4-hydroxylase)	Responsible for the metabolism of a number of therapeutic agents such as the anticonvulsant drug S-mephenytoin omeprazole proguanil certain barbiturates diazepam propranolol" citalopram and imipramine. Oxygenates (R)- and (S)-limonene to produce carveol and perillyl alcohol.	arachidonic acid epoxygenase activity::enzyme binding::heme binding::iron ion binding::monooxygenase activity::oxidoreductase activity::oxidoreductase activity:: acting on paired donors with incorporation or reduction of molecular oxygen:: reduced flavin or flavoprotein as one donor and incorporation of one atom of oxygen::oxygen binding::steroid hydroxylase activity::"
		HCAR2	Q8TDS4	Hydroxycarboxylic acid receptor 2 (G-protein coupled receptor 109A) (G-protein coupled receptor HM74A) (Niacin receptor 1) (Nicotinic acid receptor)	Acts as a high affinity receptor for both nicotinic acid (also known as niacin) and (D)-beta-hydroxybutyrate and mediates increased adiponectin secretion and decreased lipolysis through G(i)-protein-mediated inhibition of adenylyl cyclase. Mediates nicotinic acid-induced apoptosis in mature neutrophils. Receptor activation by nicotinic acid results in reduced cAMP levels which may affect activity…	nicotinic acid receptor activity
		PGR	P06401	Progesterone receptor (PR) (Nuclear receptor subfamily 3 group C member 3)	The steroid hormones and their receptors are involved in the regulation of eukaryotic gene expression and affect cellular proliferation and differentiation in target tissues.	ATPase binding::DNA binding::DNA-binding transcription activator activity:: RNA polymerase II-specific::DNA-binding transcription factor activity ::RNA polymerase II-specific::enzyme binding::identical protein binding::nuclear receptor activity::RNA polymerase II proximal promoter sequence-specific DNA binding::signaling receptor binding::steroid binding::steroid hormone receptor activity::zinc i…
		PLA2G1B	P04054	Phospholipase A2 (EC 3.1.1.4) (Group IB phospholipase A2) (Phosphatidylcholine 2-acylhydrolase 1B)	PA2 catalyzes the calcium-dependent hydrolysis of the 2-acyl groups in 3-sn-phosphoglycerides this releases glycerophospholipids and arachidonic acid that serve as the precursors of signal molecules.	bile acid binding::calcium-dependent phospholipase A2 activity::calcium ion binding::phospholipid binding::signaling receptor binding
		PLCB1	Q9NQ66	1-phosphatidylinositol 4,5-bisphosphate phosphodiesterase beta-1 (EC 3.1.4.11) (PLC-154) (Phosphoinositide phospholipase C-beta-1) (Phospholipase C-I) (PLC-I) (Phospholipase C-beta-1) (PLC-beta-1)	The production of the second messenger molecules diacylglycerol (DAG) and inositol 145-trisphosphate (IP3) is mediated by activated phosphatidylinositol-specific phospholipase C enzymes.	calcium ion binding::calmodulin binding::enzyme binding::GTPase activator activity::lamin binding::phosphatidylinositol-45-bisphosphate binding::phosphatidylinositol phospholipase C activity::phospholipase C activity::protein homodimerization activity
		PROK1	P58294	Prokineticin-1 (Endocrine-gland-derived vascular endothelial growth factor) (EG-VEGF) (Mambakine)	Potently contracts gastrointestinal (GI) smooth muscle. Induces proliferation migration and fenestration (the formation of membrane discontinuities) in capillary endothelial cells derived from endocrine glands. Induces proliferation and differentiation but not migration of enteric neural crest cells. Directly influences neuroblastoma progression by promoting the proliferation and migration of neu…	G protein-coupled receptor binding::growth factor activity
		PTK2B	Q14289	Protein-tyrosine kinase 2-beta (EC 2.7.10.2) (Calcium-dependent tyrosine kinase) (CADTK) (Calcium-regulated non-receptor proline-rich tyrosine kinase) (Cell adhesion kinase beta) (CAK-beta) (CAKB) (Focal adhesion kinase 2) (FADK 2) (Proline-rich tyrosine kinase 2) (Related adhesion focal tyrosine kinase) (RAFTK)	Non-receptor protein-tyrosine kinase that regulates reorganization of the actin cytoskeleton, cell polarization, cell migration, adhesion, spreading and bone remodeling. Plays a role in the regulation of the humoral immune response, and is required for normal levels of marginal B-cells in the spleen and normal migration of splenic B-cells. Required for normal macrophage polarization and migration…	3-phosphoinositide-dependent protein kinase binding::ATP binding::calmodulin-dependent protein kinase activity::NMDA glutamate receptor activity::non-membrane spanning protein tyrosine kinase activity::protein C-terminus binding::protein tyrosine kinase activity::ubiquitin protein ligase binding
		SOSTDC1	Q6X4U4	Sclerostin domain-containing protein 1 (Ectodermal BMP inhibitor) (Ectodin) (Uterine sensitization-associated gene 1 protein) (USAG-1)	May be involved in the onset of endometrial receptivity for implantation/sensitization for the decidual cell reaction. Enhances Wnt signaling and inhibits TGF-beta signaling (By similarity). Directly antagonizes activity of BMP2 BMP4" BMP6 and BMP7 in a dose-dependent manner.	BMP binding::BMP receptor activity
		SULT1A1	P50225	Sulfotransferase 1A1 (ST1A1) (EC 2.8.2.1) (Aryl sulfotransferase 1) (HAST1/HAST2) (Phenol sulfotransferase 1) (Phenol-sulfating phenol sulfotransferase 1) (P-PST 1) (ST1A3) (Thermostable phenol sulfotransferase) (Ts-PST)	Sulfotransferase that utilizes 3'-phospho-5'-adenylyl sulfate (PAPS) as sulfonate donor to catalyze the sulfate conjugation of catecholamines, phenolic drugs and neurotransmitters. Has also estrogen sulfotransferase activity. responsible for the sulfonation and activation of minoxidil. Is Mediates the metabolic activation of carcinogenic N-hydroxyarylamines to DNA binding products and could so pa…	aryl sulfotransferase activity::flavonol 3-sulfotransferase activity::steroid sulfotransferase activity::sulfotransferase activity
		TNNI3	P19429	Troponin I, cardiac muscle (Cardiac troponin I)	Troponin I is the inhibitory subunit of troponin, the thin filament regulatory complex which confers calcium-sensitivity to striated muscle actomyosin ATPase activity.	actin filament binding::calcium channel inhibitor activity::calcium-dependent protein binding::metal ion binding::protein kinase binding::troponin C binding::troponin T binding
		TNNT1	P13805	Troponin T, slow skeletal muscle (TnTs) (Slow skeletal muscle troponin T) (sTnT)	Troponin T is the tropomyosin-binding subunit of troponin" and by CTNNB1 and TCF family members in Wnt signaling. The effects of full-length TLE family members may be modulated by association with dominant-negative AES. Essential for the transcriptional repressor activity of SIX3 during retina and lens development and for SIX3 transcriptional auto-repression.	calcium ion binding::tropomyosin binding::troponin T binding
		TRIM72	Q6ZMU5	Tripartite motif-containing protein 72 (Mitsugumin-53) (Mg53)	Muscle-specific protein that plays a central role in cell membrane repair by nucleating the assembly of the repair machinery at injury sites.	phosphatidylserine binding::ubiquitin conjugating enzyme binding::ubiquitin protein ligase activity::zinc ion binding
PSEN2 specific	35	SOX2-OT		SOX2 Overlapping Transcript (Non-Coding RNA)	This gene produces alternatively spliced long non-coding RNAs. These RNAs were observed to be upregulated in tumor cells and positively correlated to expression of the SRY-box 2 gene. Overexpression of these transcripts may promote cell proliferation. Diseases associated with SOX2-OT include Central Nervous System Disease and Retinal Degeneration.
		TLE4	Q04727	Transducin-like enhancer protein 4 (Grg-4) (Groucho-related protein 4)	Transcriptional corepressor that binds to a number of transcription factors. Inhibits the transcriptional activation mediated by PAX5 rendering this classical morphogen inactive through oxidation.	chromatin binding::DNA-binding transcription factor activity ::RNA polymerase II-specific::repressing transcription factor binding::transcription corepressor activity
		GFRA3	O60609	GDNF family receptor alpha-3 (GDNF receptor alpha-3) (GDNFR-alpha-3) (GFR-alpha-3)	Receptor for the glial cell line-derived neurotrophic factor, ARTN (artemin). Mediates the artemin-induced autophosphorylation and activation of the RET receptor tyrosine kinase.	axon guidance receptor activity::Ras guanyl-nucleotide exchange factor activity::signaling receptor binding
		GZMH	P20718	Granzyme H (EC 3.4.21.-) (CCP-X) (Cathepsin G-like 2) (CTSGL2) (Cytotoxic T-lymphocyte proteinase) (Cytotoxic serine protease C) (CSP-C)	Cytotoxic chymotrypsin-like serine protease. Probably necessary for target cell lysis in cell-mediated immune responses. Participates in the antiviral response via direct cleavage of several proteins essential for viral replication.	serine-type endopeptidase activity
		IL12A	P29459	Interleukin-12 subunit alpha (IL-12A) (Cytotoxic lymphocyte maturation factor 35 kDa subunit) (CLMF p35) (IL-12 subunit p35) (NK cell stimulatory factor chain 1) (NKSF1)	Cytokine that can act as a growth factor for activated T and NK cells, enhance the lytic activity of NK/lymphokine-activated killer cells, and stimulate the production of IFN-gamma by resting PBMC.	cytokine activity::growth factor activity::interleukin-12 beta subunit binding::interleukin-12 receptor binding::interleukin-27 binding::protein heterodimerization activity
		ADRA2B	P18089	Alpha-2B adrenergic receptor (Alpha-2 adrenergic receptor subtype C2) (Alpha-2B adrenoreceptor) (Alpha-2B adrenoceptor) (Alpha-2BAR)	This protein is a member of a subfamily of G protein-coupled receptors that regulate neurotransmitter release from sympathetic nerves and from adrenergic neurons in the central nervous system. Alpha-2 adrenergic receptors mediate the catecholamine-induced inhibition of adenylate cyclase through the action of G proteins.	adrenergic receptor activity::alpha2-adrenergic receptor activity::epinephrine binding
		ASPA	P45381	Aspartoacylase (EC 3.5.1.15) (Aminoacylase-2) (ACY-2)	Catalyzes the deacetylation of N-acetylaspartic acid (NAA) to produce acetate and L-aspartate. NAA occurs in high concentration in brain and its hydrolysis NAA plays a significant part in the maintenance of intact white matter. In other tissues it act as a scavenger of NAA from body fluids.	aminoacylase activity::aspartoacylase activity::hydrolase activity acting on ester bonds::identical protein binding::metal ion binding::"
		BDNF	P23560	Brain-derived neurotrophic factor (BDNF) (Abrineurin)	During development, promotes the survival and differentiation of selected neuronal populations of the peripheral and central nervous systems. Participates in axonal growth, pathfinding and in the modulation of dendritic growth and morphology. Major regulator of synaptic transmission and plasticity at adult synapses in many regions of the CNS. The versatility of BDNF is emphasized by its contribut…	growth factor activity
		CCKBR	P32239	Gastrin/cholecystokinin type B receptor (CCK-B receptor) (CCK-BR) (Cholecystokinin-2 receptor) (CCK2-R)	Receptor for gastrin and cholecystokinin. The CCK-B receptors occur throughout the central nervous system where they modulate anxiety, analgesia, arousal, and neuroleptic activity. This receptor mediates its action by association with G proteins that activate a phosphatidylinositol-calcium second messenger system.	1-phosphatidylinositol-3-kinase regulator activity::cholecystokinin receptor activity::gastrin receptor activity::peptide hormone binding::type B gastrin/cholecystokinin receptor binding
		CYP26B1	Q9NR63	Cytochrome P450 26B1 (EC 1.14.13.-) (Cytochrome P450 26A2) (Cytochrome P450 retinoic acid-inactivating 2) (Cytochrome P450RAI-2) (Retinoic acid-metabolizing cytochrome)	Involved in the metabolism of retinoic acid (RA) promotes the survival and differentiation of selected neuronal populations of the peripheral and central nervous systems. Participates in axonal growth pathfinding and in the modulation of dendritic growth and morphology. Major regulator of synaptic transmission and plasticity at adult synapses in many regions of the CNS. The versatility of BDNF is…	heme binding::iron ion binding::oxidoreductase activity:: acting on paired donors with incorporation or reduction of molecular oxygen NAD(P)H as one donor and incorporation of one atom of oxygen::retinoic acid 4-hydroxylase activity::retinoic acid binding
		EPHA6	Q9UF33	Ephrin type-A receptor 6 (EC 2.7.10.1) (EPH homology kinase 2) (EHK-2) (EPH-like kinase 12) (EK12)	Receptor tyrosine kinase which binds promiscuously GPI-anchored ephrin-A family ligands residing on adjacent cells, leading to contact-dependent bidirectional signaling into neighboring cells. The signaling pathway downstream of the receptor is referred to as forward signaling while the signaling pathway downstream of the ephrin ligand is referred to as reverse signaling .	ATP binding::transmembrane-ephrin receptor activity::transmembrane receptor protein tyrosine kinase activity
		PTGES	O14684	Prostaglandin E synthase (EC 5.3.99.3) (Microsomal glutathione S-transferase 1-like 1) (MGST1-L1) (Microsomal prostaglandin E synthase 1) (MPGES-1) (p53-induced gene 12 protein)	Catalyzes the oxidoreduction of prostaglandin endoperoxide H2 (PGH2) to prostaglandin E2 (PGE2), or repulsion and inhibition of neurite growth. Binding to cell surface gangliosides inhibits RGD-dependent integrin-mediated cell adhesion and results in an inhibition of PTK2/FAK1 (FAK) phosphorylation and cell detachment. Binding to membrane surface sulfatides results in a oligodendrocyte adhesion a…	glutathione binding::glutathione transferase activity::prostaglandin-E synthase activity
		SH3GL2	Q99962	Endophilin-A1 (EEN-B1) (Endophilin-1) (SH3 domain protein 2A) (SH3 domain-containing GRB2-like protein 2)	Implicated in synaptic vesicle endocytosis. May recruit other proteins to membranes with high curvature. Required for BDNF-dependent dendrite outgrowth. Cooperates with SH3GL2 to mediate BDNF-NTRK2 early endocytic trafficking and signaling from early endosomes.	identical protein binding::lipid binding::protein C-terminus binding::protein homodimerization activity::protein kinase binding
		TACR3	P29371	Neuromedin-K receptor (NKR) (NK-3 receptor) (NK-3R) (Neurokinin B receptor) (Tachykinin receptor 3)	This is a receptor for the tachykinin neuropeptide neuromedin-K (neurokinin B). It is associated with G proteins that activate a phosphatidylinositol-calcium second messenger system.	tachykinin receptor activity
		TNR	Q92752	Tenascin-R (TN-R) (Janusin) (Restrictin)	Neural extracellular matrix (ECM) protein involved in interactions with different cells and matrix components. These interactions can influence cellular behavior by either evoking a stable adhesion and differentiation, or repulsion and inhibition of neurite growth. Binding to cell surface gangliosides inhibits RGD-dependent integrin-mediated cell adhesion and results in an inhibition of PTK2/FAK1…
		UNC5B	Q8IZJ1	Netrin receptor UNC5B (Protein unc-5 homolog 2) (Protein unc-5 homolog B) (p53-regulated receptor for death and life protein 1) (p53RDL1)	Receptor for netrin required for axon guidance. Mediates axon repulsion of neuronal growth cones in the developing nervous system upon ligand binding. Functions as netrin receptor that negatively regulates vascular branching during angiogenesis. Mediates retraction of tip cell filopodia on endothelial growth cones in response to netrin. It also acts as a dependence receptor required for apoptosis…	netrin receptor activity
		WNT7B	P56706	Protein Wnt-7b	Ligand for members of the frizzled family of seven transmembrane receptors that functions in the canonical Wnt/beta-catenin signaling pathway.Required for normal fusion of the chorion and the allantois during placenta development. Required for central nervous system (CNS) angiogenesis and blood-brain barrier regulation.	frizzled binding::receptor ligand activity
		CACNG1	Q06432	Voltage-dependent calcium channel gamma-1 subunit (Dihydropyridine-sensitive L-type, skeletal muscle calcium channel subunit gamma)	Regulatory subunit of the voltage-gated calcium channel that gives rise to L-type calcium currents in skeletal muscle. Regulates channel inactivation kinetics.	calcium channel regulator activity::voltage-gated calcium channel activity
		CCK	P06307	Cholecystokinin (CCK) [Cleaved into: Cholecystokinin-58 (CCK58); Cholecystokinin-58 desnonopeptide ((1-49)-CCK58); Cholecystokinin-39 (CCK39); Cholecystokinin-33 (CCK33); Cholecystokinin-25 (CCK25); Cholecystokinin-18 (CCK18); Cholecystokinin-12 (CCK12); Cholecystokinin-8 (CCK8); Cholecystokinin-7 (CCK7); Cholecystokinin-5 (CCK5)]	This peptide hormone induces gall bladder contraction and the release of pancreatic enzymes in the gut. Its function in the brain is not clear. Binding to CCK-A receptors stimulates amylase release from the pancreas, binding to CCK-B receptors stimulates gastric acid secretion.	hormone activity::neuropeptide hormone activity::peptide hormone receptor binding
		COL8A1	P27658	Collagen alpha-1(VIII) chain (Endothelial collagen) [Cleaved into: Vastatin]	Macromolecular component of the subendothelium. Major component of the Descemet's membrane (basement membrane) of corneal endothelial cells. Also component of the endothelia of blood vessels. Necessary for migration and proliferation of vascular smooth muscle cells and thus, has a potential role in the maintenance of vessel wall integrity and structure, in particular in atherogenesis. Vastatin, t…	extracellular matrix structural constituent::extracellular matrix structural constituent conferring tensile strength
		DGKB	Q9Y6T7	Diacylglycerol kinase beta (DAG kinase beta) (EC 2.7.1.107) (90 kDa diacylglycerol kinase) (Diglyceride kinase beta) (DGK-beta)	Exhibits high phosphorylation activity for long-chain diacylglycerols.	ATP binding::calcium ion binding::diacylglycerol kinase activity::NAD+ kinase activity
		EPN2	O95208	Epsin-2 (EPS-15-interacting protein 2)	Plays a role in the formation of clathrin-coated invaginations and endocytosis.	cadherin binding::lipid binding
		FSHR	P23945	Follicle-stimulating hormone receptor (FSH-R) (Follitropin receptor)	G protein-coupled receptor for follitropin, the follicle-stimulating hormone.Through cAMP production activates the downstream PI3K-AKT and ERK1/ERK2 signaling pathways .	follicle-stimulating hormone receptor activity::G protein-coupled peptide receptor activity
		HBE1	P02100	Hemoglobin subunit epsilon (Epsilon-globin) (Hemoglobin epsilon chain)	The epsilon chain is a beta-type chain of early mammalian embryonic hemoglobin.	heme binding::hemoglobin alpha binding::metal ion binding::organic acid binding::oxygen binding::oxygen carrier activity
		HHIP	Q96QV1	Hedgehog-interacting protein (HHIP) (HIP)	Modulates hedgehog signaling in several cell types including brain and lung through direct interaction with members of the hedgehog family.	catalytic activity::hedgehog family protein binding::zinc ion binding
		PCBP2	Q15366	Poly(rC)-binding protein 2 (Alpha-CP2) (Heterogeneous nuclear ribonucleoprotein E2) (hnRNP E2)	Single-stranded nucleic acid binding protein that binds preferentially to oligo dC. Major cellular poly(rC)-binding protein. Binds also poly(rU). Negatively regulates cellular antiviral responses mediated by MAVS signaling	C-rich single-stranded DNA binding::enzyme binding::RNA binding::ubiquitin protein ligase binding
		PRLR	P16471	Prolactin receptor (PRL-R)	This is a receptor for the anterior pituitary hormone prolactin (PRL). Acts as a prosurvival factor for spermatozoa by inhibiting sperm capacitation through suppression of SRC kinase activation and stimulation of AKT.	cytokine binding::cytokine receptor activity::metal ion binding::ornithine decarboxylase activator activity::peptide hormone binding::prolactin receptor activity::protein homodimerization activity
		QRFPR	Q96P65	Pyroglutamylated RF-amide peptide receptor (AQ27) (G-protein coupled receptor 103) (Orexigenic neuropeptide QRFP receptor) (SP9155)	Receptor for the orexigenic neuropeptide QRFP. The activity of this receptor is mediated by G proteins that modulate adenylate cyclase activity and intracellular calcium levels.	G protein-coupled receptor activity::neuropeptide Y receptor activity
		RHO	P08100	Rhodopsin (Opsin-2)	Photoreceptor required for image-forming vision at low light intensity the follicle-stimulating hormone	11-cis retinal binding::G protein-coupled photoreceptor activity::G protein-coupled receptor activity::metal ion binding
		TERT	O14746	Telomerase reverse transcriptase (EC 2.7.7.49) (HEST2) (Telomerase catalytic subunit) (Telomerase-associated protein 2) (TP2)	Telomerase is a ribonucleoprotein enzyme essential for the replication of chromosome termini in most eukaryotes. Active in progenitor and cancer cells. Inactive, or very low activity, in normal somatic cells. Catalytic component of the teleromerase holoenzyme complex whose main activity is the elongation of telomeres by acting as a reverse transcriptase that adds simple sequence repeats to chromo…	chaperone binding::DNA binding::identical protein binding::metal ion binding::protein C-terminus binding::protein homodimerization activity::protein N-terminus binding::RNA binding::RNA-directed 5'-3' RNA polymerase activity::RNA-directed DNA polymerase activity::telomerase activity::telomerase RNA binding::telomerase RNA reverse transcriptase activity::telomeric DNA binding::template-free RNA nu…
		TUBA4A	P68366	Tubulin alpha-4A chain (Alpha-tubulin 1) (Testis-specific alpha-tubulin) (Tubulin H2-alpha) (Tubulin alpha-1 chain)	Tubulin is the major constituent of microtubules. It binds two moles of GTP, one at an exchangeable site on the beta chain and one at a non-exchangeable site on the alpha chain.	GTPase activity::GTP binding::protein kinase binding::structural constituent of cytoskeleton
		UBE2E1	P51965	Ubiquitin-conjugating enzyme E2 E1 (EC 2.3.2.23) ((E3-independent) E2 ubiquitin-conjugating enzyme E1) (EC 2.3.2.24) (E2 ubiquitin-conjugating enzyme E1) (UbcH6) (Ubiquitin carrier protein E1) (Ubiquitin-protein ligase E1)	The modification of proteins with ubiquitin is an important cellular mechanism for targeting abnormal or short-lived proteins for degradation. Accepts ubiquitin from the E1 complex and catalyzes its covalent attachment to other proteins. Catalyzes the covalent attachment of ISG15 to other proteins. Mediates the selective degradation of short-lived and abnormal proteins. In vitro also catalyzes 'L…	ATP binding::ISG15 transferase activity::ubiquitin conjugating enzyme activity::ubiquitin-protein transferase activity
		VCAN	P13611	Versican core protein (Chondroitin sulfate proteoglycan core protein 2) (Chondroitin sulfate proteoglycan 2) (Glial hyaluronate-binding protein) (GHAP) (Large fibroblast proteoglycan) (PG-M)	May play a role in intercellular signaling and in connecting cells with the extracellular matrix. May take part in the regulation of cell motility, growth and differentiation. Binds hyaluronic acid.	calcium ion binding::carbohydrate binding::extracellular matrix structural constituent conferring compression resistance::glycosaminoglycan binding::hyaluronic acid binding
		WNT10A	Q9GZT5	Protein Wnt-10a	Ligand for members of the frizzled family of seven transmembrane receptors (Probable). Functions in the canonical Wnt/beta-catenin signaling pathway (By similarity). Plays a role in normal ectoderm development.	frizzled binding::receptor ligand activity
		WNT8A	Q9H1J5	Protein Wnt-8a (Protein Wnt-8d)	Ligand for members of the frizzled family of seven transmembrane receptors. Plays a role in embryonic patterning.	frizzled binding::receptor ligand activity
Common APOE4 PSEN1	5	WWTR1	Q9GZV5	WW domain-containing transcription regulator protein 1 (Transcriptional coactivator with PDZ-binding motif)	Transcriptional coactivator which acts as a downstream regulatory target in the Hippo signaling pathway that plays a pivotal role in organ size control and tumor suppression by restricting proliferation and promoting apoptosis. WWTR1 enhances PAX8 and NKX2-1/TTF1-dependent gene activation. Regulates the nuclear accumulation of SMADS and has a key role in coupling them to the transcriptional machi…	protein homodimerization activity::transcription coactivator activity::transcription corepressor activity
		SLAMF6	Q96DU3	SLAM family member 6 (Activating NK receptor) (NK-T-B-antigen) (NTB-A) (CD antigen CD352)	Self-ligand receptor of the signaling lymphocytic activation molecule (SLAM) family. SLAM receptors triggered by homo- or heterotypic cell-cell interactions are modulating the activation and differentiation of a wide variety of immune cells and thus are involved in the regulation and interconnection of both innate and adaptive immune response.	protein binding
		RAPSN	Q13702	43 kDa receptor-associated protein of the synapse (RAPsyn) (43 kDa postsynaptic protein) (Acetylcholine receptor-associated 43 kDa protein) (RING finger protein 205)	Postsynaptic protein required for clustering of nicotinic acetylcholine receptors (nAChRs) at the neuromuscular junction. It may link the receptor to the underlying postsynaptic cytoskeleton possibly by direct association with actin or spectrin.	acetylcholine receptor binding::ionotropic glutamate receptor binding::metal ion binding::protein membrane anchor
		ACAN	P16112	Aggrecan core protein (Cartilage-specific proteoglycan core protein) (CSPCP) (Chondroitin sulfate proteoglycan core protein 1) (Chondroitin sulfate proteoglycan 1) [Cleaved into: Aggrecan core protein 2]	This proteoglycan is a major component of extracellular matrix of cartilagenous tissues. A major function of this protein is to resist compression in cartilage.	carbohydrate binding::extracellular matrix structural constituent::extracellular matrix structural constituent conferring compression resistance::hyaluronic acid binding::metal ion binding
		GREM2	Q9H772	Gremlin-2 (Cysteine knot superfamily 1, BMP antagonist 2) (DAN domain family member 3) (Protein related to DAN and cerberus)	Cytokine that inhibits the activity of BMP2 and BMP4 in a dose-dependent manner and thereby modulates signaling by BMP family members. Contributes to the regulation of embryonic morphogenesis via BMP family members.	BMP binding::cytokine activity::heparin binding::protein homodimerization activity
Common APOE4 PSEN2	13	IRF8	Q02556	Interferon regulatory factor 8 (IRF-8) (Interferon consensus sequence-binding protein) (H-ICSBP) (ICSBP)	Plays a role as a transcriptional activator or repressor	DNA-binding transcription factor activity::RNA polymerase II-specific::DNA-binding transcription repressor activity::RNA polymerase II proximal promoter sequence-specific DNA binding
		C5AR1	P21730	C5a anaphylatoxin chemotactic receptor 1 (C5a anaphylatoxin chemotactic receptor) (C5a-R) (C5aR) (CD antigen CD88)	Receptor for the chemotactic and inflammatory peptide anaphylatoxin C5a	complement component C5a binding::complement component C5a receptor activity::G protein-coupled receptor activity
		MMP2	P08253	72 kDa type IV collagenase (EC 3.4.24.24) (72 kDa gelatinase) (Gelatinase A) (Matrix metalloproteinase-2) (MMP-2) (TBE-1) [Cleaved into: PEX]	Ubiquitinous metalloproteinase that is involved in diverse functions such as remodeling of the vasculature angiogenesis,tissue repair,tumor invasion,inflammation and atherosclerotic plaque rupture.	metalloendopeptidase activity::metallopeptidase activity::serine-type endopeptidase activity::zinc ion binding
		LMO7	Q8WWI1	LIM domain only protein 7 (LMO-7) (F-box only protein 20) (LOMP)	Among its related pathways are Class I MHC mediated antigen processing and presentation and PAK Pathway	DNA-binding transcription factor activity::metal ion binding::ubiquitin-protein transferase activity
		ADCYAP1	P18509	Pituitary adenylate cyclase-activating polypeptide (PACAP) [Cleaved into: PACAP-related peptide (PRP-48); Pituitary adenylate cyclase-activating polypeptide 27 (PACAP-27) (PACAP27); Pituitary adenylate cyclase-activating polypeptide 38 (PACAP-38) (PACAP38)]	Binding to its receptor activates G proteins and stimulates adenylate cyclase in pituitary cells. Promotes neuron projection development through the RAPGEF2/Rap1/B-Raf/ERK pathway. In chromaffin cells induces long-lasting increase of intracellular calcium concentrations and neuroendocrine secretion. Involved in the control of glucose homeostasis induces insulin secretion by pancreatic beta cells.	neuropeptide hormone activity::peptide hormone receptor binding::pituitary adenylate cyclase activating polypeptide activity::pituitary adenylate cyclase-activating polypeptide receptor binding::signaling receptor binding
		CHRM1	P11229	Muscarinic acetylcholine receptor M1	The muscarinic acetylcholine receptor mediates various cellular responses including inhibition of adenylate cyclase breakdown of phosphoinositides and modulation of potassium channels through the action of G proteins.	G protein-coupled acetylcholine receptor activity::neurotransmitter receptor activity involved in regulation of postsynaptic membrane potential::phosphatidylinositol phospholipase C activity
		LRP2	P98164	Low-density lipoprotein receptor-related protein 2 (LRP-2) (Glycoprotein 330) (gp330) (Megalin)	Multiligand endocytic receptor. Acts together with CUBN to mediate endocytosis of high-density lipoproteins. Endocytosis of leptin in neuronal cells is required for hypothalamic leptin signaling and leptin-mediated regulation of feeding and body weight.	calcium ion binding::chaperone binding::drug binding::lipoprotein transporter activity::low-density lipoprotein particle receptor activity::SH3 domain binding::steroid hormone receptor binding
		ADAMTS3	O15072	A disintegrin and metalloproteinase with thrombospondin motifs 3 (ADAM-TS 3) (ADAM-TS3) (ADAMTS-3) (EC 3.4.24.-) (Procollagen II N-proteinase) (PC II-NP) (Procollagen II amino propeptide-processing enzyme)	Cleaves the propeptides of type II collagen prior to fibril assembly. Does not act on types I and III collagens. Among its related pathways are Metabolism of proteins and O-linked glycosylation.	endopeptidase activity::heparin binding::metalloendopeptidase activity::zinc ion binding
		CACNA2D1	P54289	Voltage-dependent calcium channel subunit alpha-2/delta-1 (Voltage-gated calcium channel subunit alpha-2/delta-1) [Cleaved into: Voltage-dependent calcium channel subunit alpha-2-1; Voltage-dependent calcium channel subunit delta-1]	The alpha-2/delta subunit of voltage-dependent calcium channels regulates calcium current density and activation/inactivation kinetics of the calcium channel. Plays an important role in excitation-contraction coupling.	metal ion binding::voltage-gated calcium channel activity
		CYP4F2	P78329	Phylloquinone omega-hydroxylase CYP4F2 (EC 1.14.14.78) (20-hydroxyeicosatetraenoic acid synthase) (20-HETE synthase) (EC 1.14.14.-) (Arachidonic acid omega-hydroxylase) (CYPIVF2) (Cytochrome P450 4F2) (Cytochrome P450-LTB-omega) (Leukotriene-B(4) 20-monooxygenase 1) (Leukotriene-B(4) omega-hydroxylase 1) (EC 1.14.14.94)	Omega-hydroxylase that oxidizes a variety of structurally unrelated compounds including steroids fatty acids and xenobiotics. Plays a key role in vitamin K catabolism by mediating omega-hydroxylation of vitamin K1 (phylloquinone) and menaquinone-4 (MK-4) a form of vitamin K2. Hydroxylation of phylloquinone and MK-4 probably regulates blood coagulation.	20-aldehyde-leukotriene B4 20-monooxygenase activity::20-hydroxy-leukotriene B4 omega oxidase activity::alkane 1-monooxygenase activity::alpha-tocopherol omega-hydroxylase activity::arachidonic acid epoxygenase activity::arachidonic acid omega-hydroxylase activity::heme binding::iron ion binding::leukotriene-B4 20-monooxygenase activity
		DMGDH	Q9UI17	Dimethylglycine dehydrogenase, mitochondrial (EC 1.5.8.4) (ME2GLYDH)	Catalyzes the demethylation of NN-dimethylglycine to sarcosine. Also has activity with sarcosine in vitro.	dimethylglycine dehydrogenase activity::electron transfer activity::oxidoreductase activity::RNA binding
		HBG2	P69892	Hemoglobin subunit gamma-2 (Gamma-2-globin) (Hb F Ggamma) (Hemoglobin gamma-2 chain) (Hemoglobin gamma-G chain)	Gamma chains make up the fetal hemoglobin F in combination with alpha chains.	heme binding::metal ion binding::organic acid binding::oxygen binding::oxygen carrier activity
		SARDH	Q9UL12	Sarcosine dehydrogenase, mitochondrial (SarDH) (EC 1.5.8.3) (BPR-2)	encodes an enzyme localized to the mitochondrial matrix which catalyzes the oxidative demethylation of sarcosine. Among its related pathways are Glycerophospholipid biosynthesis and Glycine, serine and threonine metabolism.	oxidoreductase activity::sarcosine dehydrogenase activity

## Sheet: Pubmed search
Overlaps	total	elements	Numbers of papers in pubmed (keyword= Gene+Alzheimer's disease) 02/18/2019
APOE4 & PSEN1 & PSEN2	8	TWIST1	2
		GCNT1	0
		GBP3	0
		COL2A1	0
		STAT5A	1
		CAPN3	2
		SPOCK3	1
		COL14A1	0
APOE4 & PSEN1	5	GREM2	1
		RAPSN	1
		ACAN	0
		SLAMF6	0
		WWTR1	0
APOE4 & PSEN2	13	LRP2	12
		MMP2	33
		ADCYAP1	6
		CHRM1	3
		C5AR1	5
		ADAMTS3	3
		LMO7	0
		DMGDH	0
		HBG2	1
		CACNA2D1	0
		IRF8	1
		CYP4F2	0
		SARDH	0
PSEN1 & PSEN2	9	INSL3	0
		CD3E	2
		IGF2	15
		CRP	151
		GLI1	2
		PDE1A	2
		ANGPT1	1
		ASS1	18
		PIK3C2G	0
APOE4 only	28	CDKN3	0
		COL24A1	0
		SKA3	0
		HSPA6	0
		CLDN11	2
		IL10RA	0
		HIST1H2BJ	0
		HTR2A	16
		MLKL	5
		PNOC	2
		RIPK3	4
		NMU	0
		TPX2	1
		HIST1H2BG	0
		CDCA5	6
		IRAK3	0
		CLDN7	0
		TNFRSF6B	1
		CXCR2	19
		PKD2L1	0
		HIST1H2BD	0
		ANGPT2	0
		RXFP1	1
		TLL1	1
		TNFSF14	0
		HIST2H2BF	0
		HTR1D	0
		HIST1H2BF	0
PSEN1 only	22	SYCE1	0
		SOSTDC1	0
		CLEC7A	2
		RUNX3	1
		CYP2C19	19
		NPW	0
		PLCB1	1
		GRM1	2
		TRIM72	0
		PROK1	1
		HCAR2	0
		PLA2G1B	0
		CATSPER1	0
		MUC19	1
		NOS2	154
		TLR2	72
		GALNT6	0
		SULT1A1	1
		PTK2B	35
		PGR	3
		TNNI3	0
		TNNT1	2
PSEN2 only	35	TLE4	0
		CYP26B1	0
		BDNF	1295
		SH3GL2	3
		PTGES	6
		TNR	4
		CACNG1	0
		TACR3	1
		GFRA3	0
		IL12A	3
		VCAN	4
		TERT	156
		TUBA4A	2
		CCKBR	0
		EPHA6	1
		CCK	40
		COL8A1	0
		ADRA2B	2
		PRLR	0
		WNT10A	0
		GZMH	0
		WNT8A	0
		SOX2-OT	43
		UBE2E1	0
		HBE1	0
		DGKB	0
		HHIP	0
		EPN2	0
		PCBP2	1
		RHO	384
		FSHR	4
		UNC5B	0
		QRFPR	2
		ASPA	1
		WNT7B	1
