# Supplementary material for: The fusiform gyrus exhibits an epigenetic signature for Alzheimer’s disease
Source: Clin Epigenetics. 2020 Aug 27;12:129. doi: 10.1186/s13148-020-00916-3 (PMC7457273; doi:10.1186/s13148-020-00916-3)
Supplement: Supplementary file 9 — Additional file 9: Table S8. ST8_Samples_info.xlsx. [file 13148_2020_916_MOESM9_ESM.xlsx]

## Sheet: GSE95587_SraRunTable_FUS
Run	Sex	age_at_death	braak_score	diagnosis	post_mortem_interval	rin_score	LibraryLayout	Organism	Platform	tissue
SRR5305477	female	97	V	Alzheimer's disease	3.16	6.9	PAIRED	Homo sapiens	ILLUMINA	fusiform gyrus
SRR5305478	female	97	IV	Alzheimer''s disease	3.33	7.1	PAIRED	Homo sapiens	ILLUMINA	fusiform gyrus
SRR5305479	female	87	V	Alzheimer''s disease	3	6.1	PAIRED	Homo sapiens	ILLUMINA	fusiform gyrus
SRR5305480	male	82	III	control	3	6.8	PAIRED	Homo sapiens	ILLUMINA	fusiform gyrus
SRR5305481	male	80	V	Alzheimer's disease	2.5	5.5	PAIRED	Homo sapiens	ILLUMINA	fusiform gyrus
SRR5305482	female	101	VI	Alzheimer's disease	1.85	6.9	PAIRED	Homo sapiens	ILLUMINA	fusiform gyrus
SRR5305483	male	73	III	control	2	5.1	PAIRED	Homo sapiens	ILLUMINA	fusiform gyrus
SRR5305484	female	93	IV	Alzheimer''s disease	1.4	6.2	PAIRED	Homo sapiens	ILLUMINA	fusiform gyrus
SRR5305485	male	94	V	Alzheimer''s disease	3.75	5.4	PAIRED	Homo sapiens	ILLUMINA	fusiform gyrus
SRR5305486	male	78	IV	Alzheimer's disease	3.33	6.1	PAIRED	Homo sapiens	ILLUMINA	fusiform gyrus
SRR5305487	female	88	IV	Alzheimer''s disease	3.5	6.5	PAIRED	Homo sapiens	ILLUMINA	fusiform gyrus
SRR5305488	female	91	IV	Alzheimer''s disease	1.92	7.6	PAIRED	Homo sapiens	ILLUMINA	fusiform gyrus
SRR5305489	male	86	IV	Alzheimer''s disease	2.16	6.8	PAIRED	Homo sapiens	ILLUMINA	fusiform gyrus
SRR5305490	male	86	III	control	2.8	6.1	PAIRED	Homo sapiens	ILLUMINA	fusiform gyrus
SRR5305491	male	89	VI	Alzheimer''s disease	3	5.7	PAIRED	Homo sapiens	ILLUMINA	fusiform gyrus
SRR5305492	male	82	IV	control	3	8.2	PAIRED	Homo sapiens	ILLUMINA	fusiform gyrus
SRR5305493	female	70	VI	Alzheimer's disease	2.66	7.3	PAIRED	Homo sapiens	ILLUMINA	fusiform gyrus
SRR5305494	male	80	VI	Alzheimer's disease	3.16	6	PAIRED	Homo sapiens	ILLUMINA	fusiform gyrus
SRR5305495	male	85	IV	Alzheimer's disease	2.25	6.5	PAIRED	Homo sapiens	ILLUMINA	fusiform gyrus
SRR5305496	female	99	III	control	3.5	7.4	PAIRED	Homo sapiens	ILLUMINA	fusiform gyrus
SRR5305497	female	74	VI	Alzheimer''s disease	3	5.4	PAIRED	Homo sapiens	ILLUMINA	fusiform gyrus
SRR5305498	male	92	III	control	3.83	5.7	PAIRED	Homo sapiens	ILLUMINA	fusiform gyrus
SRR5305499	male	81	V	Alzheimer's disease	3.33	7.5	PAIRED	Homo sapiens	ILLUMINA	fusiform gyrus
SRR5305500	male	77	IV	Alzheimer's disease	3.25	6.7	PAIRED	Homo sapiens	ILLUMINA	fusiform gyrus
SRR5305501	female	90	VI	Alzheimer's disease	2.53	6	PAIRED	Homo sapiens	ILLUMINA	fusiform gyrus
SRR5305502	male	80	I	control	2.16	5.3	PAIRED	Homo sapiens	ILLUMINA	fusiform gyrus
SRR5305503	female	103	IV	Alzheimer's disease	2.6	6.4	PAIRED	Homo sapiens	ILLUMINA	fusiform gyrus
SRR5305504	male	84	V	Alzheimer''s disease	2.33	5.4	PAIRED	Homo sapiens	ILLUMINA	fusiform gyrus
SRR5305505	male	92	III	control	3	6.4	PAIRED	Homo sapiens	ILLUMINA	fusiform gyrus
SRR5305506	male	92	V	Alzheimer's disease	2	6.5	PAIRED	Homo sapiens	ILLUMINA	fusiform gyrus
SRR5305507	female	91	V	Alzheimer''s disease	3.5	5.7	PAIRED	Homo sapiens	ILLUMINA	fusiform gyrus
SRR5305508	male	82	III	control	2.16	7.9	PAIRED	Homo sapiens	ILLUMINA	fusiform gyrus
SRR5305509	female	83	II	control	4.83	7.4	PAIRED	Homo sapiens	ILLUMINA	fusiform gyrus
SRR5305510	female	86	V	Alzheimer's disease	3.5	6.4	PAIRED	Homo sapiens	ILLUMINA	fusiform gyrus
SRR5305511	male	79	V	Alzheimer's disease	2	6.2	PAIRED	Homo sapiens	ILLUMINA	fusiform gyrus
SRR5305512	female	88	IV	Alzheimer's disease	3.25	5.4	PAIRED	Homo sapiens	ILLUMINA	fusiform gyrus
SRR5305513	female	91	IV	control	2.5	7.7	PAIRED	Homo sapiens	ILLUMINA	fusiform gyrus
SRR5305514	female	98	IV	Alzheimer''s disease	2.5	5.2	PAIRED	Homo sapiens	ILLUMINA	fusiform gyrus
SRR5305515	female	85	IV	Alzheimer''s disease	2.66	5.4	PAIRED	Homo sapiens	ILLUMINA	fusiform gyrus
SRR5305516	male	89	V	Alzheimer's disease	2.95	5.8	PAIRED	Homo sapiens	ILLUMINA	fusiform gyrus
SRR5305517	female	92	IV	Alzheimer''s disease	2.5	6.8	PAIRED	Homo sapiens	ILLUMINA	fusiform gyrus
SRR5305518	male	78	VI	Alzheimer's disease	2.25	6.7	PAIRED	Homo sapiens	ILLUMINA	fusiform gyrus
SRR5305519	female	80	III	control	2.88	6.7	PAIRED	Homo sapiens	ILLUMINA	fusiform gyrus
SRR5305520	female	80	III	control	2	7.2	PAIRED	Homo sapiens	ILLUMINA	fusiform gyrus
SRR5305521	female	60	VI	Alzheimer's disease	3.33	6.1	PAIRED	Homo sapiens	ILLUMINA	fusiform gyrus
SRR5305522	female	88	IV	Alzheimer''s disease	2.66	6.7	PAIRED	Homo sapiens	ILLUMINA	fusiform gyrus
SRR5305523	male	89	II	control	2.5	6.6	PAIRED	Homo sapiens	ILLUMINA	fusiform gyrus
SRR5305524	male	81	III	control	2.25	7.2	PAIRED	Homo sapiens	ILLUMINA	fusiform gyrus
SRR5305525	female	87	IV	control	2.75	6.6	PAIRED	Homo sapiens	ILLUMINA	fusiform gyrus
SRR5305526	female	86	V	Alzheimer's disease	1.83	7.4	PAIRED	Homo sapiens	ILLUMINA	fusiform gyrus
SRR5305527	female	85	IV	Alzheimer's disease	2.25	6.6	PAIRED	Homo sapiens	ILLUMINA	fusiform gyrus
SRR5305528	male	81	V	Alzheimer's disease	3	7.6	PAIRED	Homo sapiens	ILLUMINA	fusiform gyrus
SRR5305529	female	96	IV	Alzheimer's disease	4	5.9	PAIRED	Homo sapiens	ILLUMINA	fusiform gyrus
SRR5305530	male	86	IV	control	2	7.7	PAIRED	Homo sapiens	ILLUMINA	fusiform gyrus
SRR5305531	female	86	IV	Alzheimer's disease	2.5	5	PAIRED	Homo sapiens	ILLUMINA	fusiform gyrus
SRR5305532	male	76	V	Alzheimer's disease	3.33	7.4	PAIRED	Homo sapiens	ILLUMINA	fusiform gyrus
SRR5305533	male	64	VI	Alzheimer's disease	2.33	6.9	PAIRED	Homo sapiens	ILLUMINA	fusiform gyrus
SRR5305534	female	86	III	Alzheimer''s disease	1.5	7.5	PAIRED	Homo sapiens	ILLUMINA	fusiform gyrus
SRR5305535	male	80	V	Alzheimer's disease	2.77	6.9	PAIRED	Homo sapiens	ILLUMINA	fusiform gyrus
SRR5305536	female	92	VI	Alzheimer''s disease	3.12	5.6	PAIRED	Homo sapiens	ILLUMINA	fusiform gyrus
SRR5305537	female	91	IV	Alzheimer's disease	4.66	6	PAIRED	Homo sapiens	ILLUMINA	fusiform gyrus
SRR5305538	female	91	IV	Alzheimer's disease	1.83	7	PAIRED	Homo sapiens	ILLUMINA	fusiform gyrus
SRR5305539	male	87	III	control	3.5	6.2	PAIRED	Homo sapiens	ILLUMINA	fusiform gyrus
SRR5305540	female	91	IV	Alzheimer's disease	3	6.9	PAIRED	Homo sapiens	ILLUMINA	fusiform gyrus
SRR5305541	female	89	IV	Alzheimer's disease	2.75	5.8	PAIRED	Homo sapiens	ILLUMINA	fusiform gyrus
SRR5305542	female	78	IV	control	3.75	7	PAIRED	Homo sapiens	ILLUMINA	fusiform gyrus
SRR5305543	male	93	IV	control	2.08	7.9	PAIRED	Homo sapiens	ILLUMINA	fusiform gyrus
SRR5305544	female	79	III	control	2.22	7.4	PAIRED	Homo sapiens	ILLUMINA	fusiform gyrus
SRR5305545	female	81	IV	Alzheimer''s disease	4	6.2	PAIRED	Homo sapiens	ILLUMINA	fusiform gyrus
SRR5305546	male	81	VI	Alzheimer's disease	2.83	6.7	PAIRED	Homo sapiens	ILLUMINA	fusiform gyrus
SRR5305547	male	93	IV	Alzheimer''s disease	2.75	6.1	PAIRED	Homo sapiens	ILLUMINA	fusiform gyrus
SRR5305548	male	85	III	Alzheimer's disease	2.5	6	PAIRED	Homo sapiens	ILLUMINA	fusiform gyrus
SRR5305549	male	78	III	control	2.75	6.7	PAIRED	Homo sapiens	ILLUMINA	fusiform gyrus
SRR5305550	male	79	IV	Alzheimer's disease	2.5	6.7	PAIRED	Homo sapiens	ILLUMINA	fusiform gyrus
SRR5305551	male	89	V	Alzheimer's disease	2.2	7.5	PAIRED	Homo sapiens	ILLUMINA	fusiform gyrus
SRR5305552	male	85	VI	Alzheimer's disease	3	7.6	PAIRED	Homo sapiens	ILLUMINA	fusiform gyrus
SRR5305553	female	66	VI	Alzheimer's disease	2.75	7.8	PAIRED	Homo sapiens	ILLUMINA	fusiform gyrus
SRR5305554	male	87	IV	control	2.25	6.1	PAIRED	Homo sapiens	ILLUMINA	fusiform gyrus
SRR5305555	male	86	V	Alzheimer's disease	3.16	6	PAIRED	Homo sapiens	ILLUMINA	fusiform gyrus
SRR5305556	male	80	IV	control	3.5	6.1	PAIRED	Homo sapiens	ILLUMINA	fusiform gyrus
SRR5305557	male	82	IV	Alzheimer's disease	3	5.8	PAIRED	Homo sapiens	ILLUMINA	fusiform gyrus
SRR5305558	male	73	V	Alzheimer's disease	4.92	6.6	PAIRED	Homo sapiens	ILLUMINA	fusiform gyrus
SRR5305559	female	71	VI	Alzheimer's disease	2.17	6	PAIRED	Homo sapiens	ILLUMINA	fusiform gyrus
SRR5305560	male	96	IV	Alzheimer's disease	4.5	6.3	PAIRED	Homo sapiens	ILLUMINA	fusiform gyrus
SRR5305561	female	95	IV	Alzheimer''s disease	2	7.5	PAIRED	Homo sapiens	ILLUMINA	fusiform gyrus
SRR5305562	male	85	IV	Alzheimer's disease	3.66	7.3	PAIRED	Homo sapiens	ILLUMINA	fusiform gyrus
SRR5305563	male	90	III	Alzheimer's disease	3.75	6.1	PAIRED	Homo sapiens	ILLUMINA	fusiform gyrus
SRR5305564	male	89	III	Alzheimer's disease	2	7.3	PAIRED	Homo sapiens	ILLUMINA	fusiform gyrus
SRR5305565	male	75	V	Alzheimer's disease	3	7.1	PAIRED	Homo sapiens	ILLUMINA	fusiform gyrus
SRR5305566	female	91	IV	Alzheimer's disease	2.5	6.4	PAIRED	Homo sapiens	ILLUMINA	fusiform gyrus
SRR5305567	male	82	IV	Alzheimer's disease	2.67	6.2	PAIRED	Homo sapiens	ILLUMINA	fusiform gyrus
SRR5305568	male	89	IV	Alzheimer''s disease	3	6.6	PAIRED	Homo sapiens	ILLUMINA	fusiform gyrus
SRR5305569	male	87	VI	Alzheimer's disease	3.13	7.3	PAIRED	Homo sapiens	ILLUMINA	fusiform gyrus
SRR5305570	male	87	III	Alzheimer's disease	4	7	PAIRED	Homo sapiens	ILLUMINA	fusiform gyrus
SRR5305571	male	76	I	control	2.33	7.3	PAIRED	Homo sapiens	ILLUMINA	fusiform gyrus
SRR5305572	female	87	VI	Alzheimer's disease	4.17	7.4	PAIRED	Homo sapiens	ILLUMINA	fusiform gyrus
SRR5305573	female	89	III	Alzheimer''s disease	2.66	7.2	PAIRED	Homo sapiens	ILLUMINA	fusiform gyrus
SRR5305574	female	87	V	Alzheimer's disease	3.33	7.3	PAIRED	Homo sapiens	ILLUMINA	fusiform gyrus
SRR5305575	female	90	IV	control	1.83	8.5	PAIRED	Homo sapiens	ILLUMINA	fusiform gyrus
SRR5305576	female	97	IV	control	3.5	7.7	PAIRED	Homo sapiens	ILLUMINA	fusiform gyrus
SRR5305577	male	79	II	control	3	6.6	PAIRED	Homo sapiens	ILLUMINA	fusiform gyrus
SRR5305578	male	87	VI	Alzheimer's disease	2.5	6.3	PAIRED	Homo sapiens	ILLUMINA	fusiform gyrus
SRR5305579	female	96	IV	Alzheimer's disease	1.66	7.6	PAIRED	Homo sapiens	ILLUMINA	fusiform gyrus
SRR5305580	male	77	IV	Alzheimer''s disease	2	6	PAIRED	Homo sapiens	ILLUMINA	fusiform gyrus
SRR5305581	male	87	IV	Alzheimer's disease	2	7.2	PAIRED	Homo sapiens	ILLUMINA	fusiform gyrus
SRR5305582	male	81	IV	control	2.25	7.7	PAIRED	Homo sapiens	ILLUMINA	fusiform gyrus
SRR5305583	female	94	IV	Alzheimer's disease	2.5	7.3	PAIRED	Homo sapiens	ILLUMINA	fusiform gyrus
SRR5305584	male	80	III	control	2.5	8.3	PAIRED	Homo sapiens	ILLUMINA	fusiform gyrus
SRR5305585	male	97	III	control	1.87	6	PAIRED	Homo sapiens	ILLUMINA	fusiform gyrus
SRR5305586	female	82	IV	Alzheimer's disease	4.5	6.3	PAIRED	Homo sapiens	ILLUMINA	fusiform gyrus
SRR5305587	female	93	IV	Alzheimer's disease	2.15	7.3	PAIRED	Homo sapiens	ILLUMINA	fusiform gyrus
SRR5305588	male	84	V	Alzheimer's disease	1.5	6.9	PAIRED	Homo sapiens	ILLUMINA	fusiform gyrus
SRR5305589	male	91	III	control	3.27	7.2	PAIRED	Homo sapiens	ILLUMINA	fusiform gyrus
SRR5305590	male	97	IV	Alzheimer's disease	2.98	7.4	PAIRED	Homo sapiens	ILLUMINA	fusiform gyrus
SRR5305591	male	82	VI	Alzheimer's disease	3	6.4	PAIRED	Homo sapiens	ILLUMINA	fusiform gyrus
SRR5305592	female	88	VI	Alzheimer's disease	2.28	7.2	PAIRED	Homo sapiens	ILLUMINA	fusiform gyrus
SRR5305593	male	81	IV	control	3.75	7.7	PAIRED	Homo sapiens	ILLUMINA	fusiform gyrus

## Sheet: GSE67333_SraRunTable_HPC
Run	Sex	age_at_death	braak_stage	apoe_genotype	subject_group	PMI	tissue	LibraryLayout	Organism	Platform
SRR1931812	female	77	VI	3-3	LOAD (late onset of Alzheimer‚Äôs disease)	2.5	Hippocampus	SINGLE	Homo sapiens	ILLUMINA
SRR1931813	female	83	V	3-3	LOAD (late onset of Alzheimer‚Äôs disease)	4.5	Hippocampus	SINGLE	Homo sapiens	ILLUMINA
SRR1931814	male	>90	VI	3-3	LOAD (late onset of Alzheimer‚Äôs disease)	2	Hippocampus	SINGLE	Homo sapiens	ILLUMINA
SRR1931815	female	85	VI	3-3	LOAD (late onset of Alzheimer‚Äôs disease)	1	Hippocampus	SINGLE	Homo sapiens	ILLUMINA
SRR1931816	female	82	I	2-3	age-matched control	2.33	Hippocampus	SINGLE	Homo sapiens	ILLUMINA
SRR1931817	male	87	II	Not available	age-matched control	2	Hippocampus	SINGLE	Homo sapiens	ILLUMINA
SRR1931818	male	83	II	3-3	age-matched control	2.83	Hippocampus	SINGLE	Homo sapiens	ILLUMINA
SRR1931819	female	82	II	2-3	age-matched control	3	Hippocampus	SINGLE	Homo sapiens	ILLUMINA

## Sheet: GSE53697_SraRunTable_PFC
Run	Age_at_death	Braak_stage	CDR	Plaque Mean (5 cortical regions) [mm2]	Plaque BM9 [mm2]	disease_status	PMI [min]	LibraryLayout	Organism	Platform	tissue_subtype
SRR2422918	85	0	3	0	0	control	300	PAIRED	Homo sapiens	ILLUMINA	dorsolateral prefrontal cortex
SRR2422919	80	1	2	0	0	control	325	PAIRED	Homo sapiens	ILLUMINA	dorsolateral prefrontal cortex
SRR2422920	90	0	0	0	0	control	290	PAIRED	Homo sapiens	ILLUMINA	dorsolateral prefrontal cortex
SRR2422921	79	0	0	0	0	control	460	PAIRED	Homo sapiens	ILLUMINA	dorsolateral prefrontal cortex
SRR2422922	72	0	0	0	0	control	720	PAIRED	Homo sapiens	ILLUMINA	dorsolateral prefrontal cortex
SRR2422923	89	2	0	1.28	0	control	140	PAIRED	Homo sapiens	ILLUMINA	dorsolateral prefrontal cortex
SRR2422924	62	0	0	0	0	control	420	PAIRED	Homo sapiens	ILLUMINA	dorsolateral prefrontal cortex
SRR2422925	70	0	0	0	0	control	1080	PAIRED	Homo sapiens	ILLUMINA	dorsolateral prefrontal cortex
SRR2422926	100	4	4	4.88	5.6	advanced Alzheimer's Disease	200	PAIRED	Homo sapiens	ILLUMINA	dorsolateral prefrontal cortex
SRR2422927	88	5	5	25.28	27.6	advanced Alzheimer's Disease	175	PAIRED	Homo sapiens	ILLUMINA	dorsolateral prefrontal cortex
SRR2422928	85	5	5	18.88	17.6	advanced Alzheimer's Disease	130	PAIRED	Homo sapiens	ILLUMINA	dorsolateral prefrontal cortex
SRR2422929	74	6	5	12.32	11.2	advanced Alzheimer's Disease	575	PAIRED	Homo sapiens	ILLUMINA	dorsolateral prefrontal cortex
SRR2422930	93	5	5	9.36	7.6	advanced Alzheimer's Disease	285	PAIRED	Homo sapiens	ILLUMINA	dorsolateral prefrontal cortex
SRR2422931	100	6	5	7.2	5.6	advanced Alzheimer's Disease	739	PAIRED	Homo sapiens	ILLUMINA	dorsolateral prefrontal cortex
SRR2422932	99	5	5	12.48	13.6	advanced Alzheimer's Disease	660	PAIRED	Homo sapiens	ILLUMINA	dorsolateral prefrontal cortex
SRR2422933	84	2	5	14.32	16	advanced Alzheimer's Disease	165	PAIRED	Homo sapiens	ILLUMINA	dorsolateral prefrontal cortex
SRR2422934	93	6	4	20.46	13.7	advanced Alzheimer's Disease	360	PAIRED	Homo sapiens	ILLUMINA	dorsolateral prefrontal cortex

## Sheet: GSE104704_SraRunTable_TLE
Run	Sex	Age at death	Braak	CERAD	study_group	PMI (hr)	RIN (RNA)	neuron (%)	tissue	LibraryLayout	Organism	Platform
SRR6145423	Male	73	I/II	0	Old	17	8.4	22.937	lateral temporal lobe	SINGLE	Homo sapiens	ILLUMINA
SRR6145424	Male	63	0	0	Old	8.5	7	24.7044	lateral temporal lobe	SINGLE	Homo sapiens	ILLUMINA
SRR6145426	Male	62	0	0	Old	16	7.9	24.9247	lateral temporal lobe	SINGLE	Homo sapiens	ILLUMINA
SRR6145425	Male	68	I/II	0	Old	21	6.7	23.8795	lateral temporal lobe	SINGLE	Homo sapiens	ILLUMINA
SRR6145427	Male	70	I/II	0	Old	8	5.6	20.6213	lateral temporal lobe	SINGLE	Homo sapiens	ILLUMINA
SRR6145428	Male	77	I/II	0	Old	4	6.3	8.63093	lateral temporal lobe	SINGLE	Homo sapiens	ILLUMINA
SRR6145429	Male	61	0	0	Old	6	8	29.8358	lateral temporal lobe	SINGLE	Homo sapiens	ILLUMINA
SRR6145430	Male	68	0	0	Old	14	8.2	24.1065	lateral temporal lobe	SINGLE	Homo sapiens	ILLUMINA
SRR6145431	Male	72	0	0	Old	17	7.1	14.1395	lateral temporal lobe	SINGLE	Homo sapiens	ILLUMINA
SRR6145432	Female	68	I/II	0	Old	15	6.5	16.4441	lateral temporal lobe	SINGLE	Homo sapiens	ILLUMINA
SRR6145433	Male	64	V/VI	C	Aged, diseased	16.5	7.8	14.0262	lateral temporal lobe	SINGLE	Homo sapiens	ILLUMINA
SRR6145434	Male	63	V/VI	C	Aged, diseased	16	7	15.6368	lateral temporal lobe	SINGLE	Homo sapiens	ILLUMINA
SRR6145435	Male	71	V/VI	C	Aged, diseased	5	7.7	32.6339	lateral temporal lobe	SINGLE	Homo sapiens	ILLUMINA
SRR6145436	Male	74	V/VI	C	Aged, diseased	18	6.3	23.8322	lateral temporal lobe	SINGLE	Homo sapiens	ILLUMINA
SRR6145437	Male	78	V/VI	C	Aged, diseased	11	5.4	9.92908	lateral temporal lobe	SINGLE	Homo sapiens	ILLUMINA
SRR6145438	Male	61	V/VI	C	Aged, diseased	21	5.3	25.7442	lateral temporal lobe	SINGLE	Homo sapiens	ILLUMINA
SRR6145439	Male	65	V/VI	C	Aged, diseased	17	6.9	24.8651	lateral temporal lobe	SINGLE	Homo sapiens	ILLUMINA
SRR6145440	Female	70	V/VI	C	Aged, diseased	19	4.3	13.6778	lateral temporal lobe	SINGLE	Homo sapiens	ILLUMINA
SRR6145441	Male	79	V/VI	C	Aged, diseased	12	6.9	10.2708	lateral temporal lobe	SINGLE	Homo sapiens	ILLUMINA
SRR6145442	Male	64	V/VI	C	Aged, diseased	16	6.2	12.45	lateral temporal lobe	SINGLE	Homo sapiens	ILLUMINA
SRR6145444	Male	64	V/VI	C	Aged, diseased	5	7.7	14.7253	lateral temporal lobe	SINGLE	Homo sapiens	ILLUMINA
SRR6145443	Male	67	V/VI	C	Aged, diseased	10	6.4	22.3566	lateral temporal lobe	SINGLE	Homo sapiens	ILLUMINA

## Sheet: GSE79144_Temporal_Cortex
Bank_Collab ID	Tissue	Diagnosis	Platforms
t3893	brain, TC	LOAD	450K/2.5M arrays
t4053	brain, TC	LOAD	450K/2.5M arrays
t4479	brain, TC	LOAD	450K/2.5M arrays
t4539	brain, TC	LOAD	450K/2.5M arrays
t4032	brain, TC	LOAD	450K/2.5M arrays
t4099	brain, TC	LOAD	450K/2.5M arrays
t4451	brain, TC	LOAD	450K/2.5M arrays
t271	brain, TC	LOAD	450K/2.5M arrays
t239	brain, TC	LOAD	450K/2.5M arrays
t267	brain, TC	LOAD	450K/2.5M arrays
t317	brain, TC	LOAD	450K/2.5M arrays
t4454	brain, TC	LOAD	450K/2.5M arrays
t4699	brain, TC	LOAD	450K/2.5M arrays
t778	brain, TC	LOAD	450K/2.5M arrays
t845	brain, TC	LOAD	450K/2.5M arrays
t1488	brain, TC	LOAD	450K/2.5M arrays
t3901	brain, TC	LOAD	450K/2.5M arrays
t3914	brain, TC	LOAD	450K/2.5M arrays
t250	brain, TC	LOAD	450K/2.5M arrays
t4118	brain, TC	LOAD	450K/2.5M arrays
t4308	brain, TC	LOAD	450K/2.5M arrays
t4135	brain, TC	LOAD	450K/2.5M arrays
t4215	brain, TC	Normal	450K/2.5M arrays
t779	brain, TC	Normal	450K/2.5M arrays
t3923	brain, TC	Normal	450K/2.5M arrays
t4303	brain, TC	Normal	450K/2.5M arrays
t4307	brain, TC	Normal	450K/2.5M arrays
t242	brain, TC	Normal	450K/2.5M arrays
t256	brain, TC	Normal	450K/2.5M arrays
t551	brain, TC	Normal	450K/2.5M arrays
t3998	brain, TC	Normal	450K/2.5M arrays
t319	brain, TC	Normal	450K/2.5M arrays
t3799	brain, TC	Normal	450K/2.5M arrays
t4006	brain, TC	Normal	450K/2.5M arrays
t4233	brain, TC	Normal	450K/2.5M arrays
t4455	brain, TC	Normal	450K/2.5M arrays
t4444	brain, TC	Normal	450K/2.5M arrays
t4388	brain, TC	Normal	450K/2.5M arrays
t4931	brain, TC	Normal	450K/2.5M arrays
t3925	brain, TC	Normal	450K/2.5M arrays
t145	brain, TC	Normal	450K/2.5M arrays
t4518	brain, TC	Normal	450K/2.5M arrays
t4415	brain, TC	Normal	450K/2.5M arrays
t336	brain, TC	Normal	450K/2.5M arrays
t3867	brain, TC	Normal	450K/2.5M arrays
t3966	brain, TC	Normal	450K/2.5M arrays
t4534	brain, TC	Normal	450K/2.5M arrays
