# Supplementary material for: The fusiform gyrus exhibits an epigenetic signature for Alzheimer’s disease
Source: Clin Epigenetics. 2020 Aug 27;12:129. doi: 10.1186/s13148-020-00916-3 (PMC7457273; doi:10.1186/s13148-020-00916-3)
Supplement: Supplementary file 10 — Additional file 10: Table S9. ST9_Known_AD_risk_factors.txt. All computer codes used in our analyses were deposited in GitHub. [file 13148_2020_916_MOESM10_ESM.txt]

A2M
AATF
ABCA1
ABCA2
ABCA7
ABL1
ACE
ACHE
AD10
AD11
AD12
AD13
AD14
AD15
AD16
AD17
AD5
AD6
AD7
AD8
AD9
ADAM10
ADAM17
ADAM19
ADORA2A
AGER
AGRN
AKT1
ALB
ALDH2
ALOX5
ANKS1B
AOC3
APAF1
APBA1
APBA2
APBA3
APBB1
APBB2
APBB3
APEX1
APH1A
APH1B
APLP1
APLP2
APOB
APOC1
APOD
APOE
APP
AQP4
ASAH2B
ATP5F1A
ATP5F1C
ATP5PB
ATP5PD
ATP5PF
ATP5PO
AZIN2
BACE1
BACE1-AS
BACE2
BAD
BCHE
BCYRN1
BDNF
BIN1
BLMH
BLVRB
BPTF
C1R
C9orf72
CACNA1C
CALB1
CALB2
CALHM1
CALM1
CALM2
CALM3
CALML3
CALML5
CAMK2G
CAPN1
CAPN2
CASP1
CASP2
CASP3
CASP6
CASP7
CASP8
CASP9
CAST
CAT
CAV1
CAV3
CCK
CCL2
CCL3
CD33
CD40
CDK1
CDK5
CDK5R1
CDK5RAP2
CDKN2B-AS1
CDKN3
CETP
CFH
CH25H
CHAT
CHRM1
CHRM2
CHRNA4
CHRNA7
CHRNB2
CIB1
CLSTN1
CLU
CNR1
CNR2
CNTF
COL25A1
COLEC12
COMT
COX4I1
COX5A
COX6B1
COX6C
CP
CR1
CREB1
CRH
CRYAB
CSF1R
CSNK1D
CST3
CTNNA3
CTSB
CTSD
CXCL12
CYCS
CYP2D6
CYP46A1
DBH
DBN1
DCHS2
DERL1
DHCR24
DKK1
DKK3
DLG4
DLST
DNM1L
DNMBP
DOCK3
DPYSL2
DRD1
DRD2
DRD3
DRD4
DYRK1A
ECE1
EGR1
EIF2AK2
EIF2AK3
EIF2S1
ERBB4
ERN1
ESR2
EXOC3L2
FABP3
FAS
FGFR1
FLOT1
FPR2
FRMD4A
FYN
GAD1
GAL
GAP43
GAPDH
GCG
GDNF
GFAP
GLP1R
GLRX
GLUL
GNAQ
GPC1
GPR3
GRB2
GRIA1
GRIA2
GRIN1
GRIN2A
GRIN2B
GRIN2C
GRK2
GRM2
GRN
GSAP
GSK3A
GSK3B
GSN
GSR
GSTO1
GSTP1
HAR1A
HAR1B
HCRT
HFE
HLA-DRB1
HMGB1
HMGCR
HMOX1
HMOX2
HRH2
HSD17B10
HSPA1A
HSPA5
HSPA8
HSPG2
HTR1A
HTR2A
HTR2C
HTR6
IDE
IGF1
IL10
IL1A
IL1B
IL1R2
IL6
INA
INS
INSR
ITM2B
ITPR1
ITPR3
JCAD
JUN
KCNIP3
KIAA1191
KIDINS220
KLK6
KLK8
LDLR
LINC01080
LINC01616
LINC01772
LOC111258525
LPA
LPL
LRP1
LRP1-AS
LRP2
LRP8
LRPAP1
LRRK2
MALRD1
MAOA
MAOB
MAP1B
MAP2
MAP2K1
MAP3K5
MAPK1
MAPK10
MAPK14
MAPK3
MAPK8
MAPK8IP1
MAPT
MARK1
MARK4
MAZ
MELTF
MEOX2
MIAT
MIR106B
MIR107
MIR125A
MIR128-1
MIR132
MIR146A
MIR15A
MIR181C
MIR197
MIR210
MIR212
MIR22
MIR26B
MIR298
MIR29A
MIR29B1
MIR320A
MIR328
MIR34A
MIR363
MIR511
MIR93
MIRLET7I
MME
MPO
MROH8
MS4A6A
MSR1
MT-CO1
MT-CO2
MT-ND1
MT-ND2
MT-RNR2
MT3
MTNR1A
MTOR
MTR
MYOCD
NAE1
NCKIPSD
NCSTN
NDRG2
NDUFS3
NDUFS4
NEFH
NEFL
NEFM
NGF
NGFR
NOS1
NOS2
NOS3
NOTCH1
NPC1
NPEPPS
NPY
NPY4R
NQO1
NRG1
NRGN
NTF3
NTF4
NTRK1
NTRK2
NTRK3
NTS
OGDH
OGG1
OGT
OLR1
OXT
P2RX7
PADI2
PCDH11X
PCMT1
PCSK1N
PDYN
PEBP1
PEMT
PICALM
PIN1
PINK1
PITRM1
PLA2G2A
PLA2G3
PLA2G4A
PLA2G6
PLAU
PLCB1
PLCB4
PLD3
PLTP
PON1
PON2
PPARA
PPARG
PPP3CA
PPP3R1
PREP
PRKCA
PRKCB
PRKCZ
PRKN
PRND
PRNP
PSCA
PSEN1
PSEN2
PSENEN
PTGS1
PTGS2
PTPA
PVALB
PZP
QPCT
RAB3A
RAB5A
RALGPS2
RCAN1
REG1A
RELN
REST
RHOA
RNF146
RPS27A
RPS6KB1
RTN3
RTN4
RYR3
S100B
SAA1
SEMA3A
SEPTIN1
SERPINA3
SERPINE2
SERPINI1
SIRT1
SLC18A3
SLC1A2
SLC1A3
SLC2A3
SLC30A6
SLC39A1
SLC5A7
SLC6A3
SLC6A4
SNAP25
SNAP91
SNCA
SNCB
SNCG
SNHG3
SOAT1
SOD1
SOD2
SORCS3
SORL1
SOX2-OT
SPHK2
SPTLC1
SPTLC2
SQSTM1
SREK1IP1
SST
STH
STMN2
SV2A
SYP
SYT1
TARDBP
TF
TFCP2
TGM2
TH
THBS4
TLR2
TLR4
TM2D1
TMED10
TMEFF2
TNF
TNFRSF1A
TNFRSF21
TOMM40
TP53
TREM2
TSHZ3
TSPO
TTBK1
TTR
TXN
UBB
UBQLN1
UCHL1
UNC5C
UQCRC1
VCP
VDAC1
VEGFA
VLDLR
VPS26A
VSNL1
